# Supplementary material for: Characterization and Identification of a Ripening-Related Gene AaPG18 in Actinidia arguta
Source: Int J Mol Sci. 2022 Feb 26;23(5):2597. doi: 10.3390/ijms23052597 (PMC8910643; doi:10.3390/ijms23052597)
Supplement: Supplementary file 1 [file ijms-23-02597-s001.zip]

Archive with 5 entries (5 files):
- Supplementary figures.pdf
- Table S1.xlsx
- Table S2.xlsx
- Table S3.xlsx
- Table S4.xlsx
