# Supplementary material for: Characterization and Identification of a Ripening-Related Gene AaPG18 in Actinidia arguta
Source: Int J Mol Sci. 2022 Feb 26;23(5):2597. doi: 10.3390/ijms23052597 (PMC8910643; doi:10.3390/ijms23052597)
Supplement: Supplementary file 1 [file ijms-23-02597-s001.zip › Table S1.xlsx]

## Sheet: S2 vs S1
gene_id	S2_readcount	S1_readcount	log2FoldChange	pval	padj	Gene Length	NR GI	NR ID	NR Score	NR Evalue	NR Description	NT GI	NT ID	NT Score	NT Evalue	NT Description	KO ID	KO Name	KO Description	Http Link	Swissprot ID	Swissprot Score	Swissprot Evalue	Swissprot Description	PFAM ID	PFAM description	Gene Ontology Biological Pathway	BP Description	Gene Ontology Molecular Function	MF Description	Gene Ontology Cellular Component	CC Description	KOG ID	KOG Description
c115203_g1	0	352.849	#NAME?	2.5915e-60	2.2705e-57	959	697099088	XP_009630041.1	586	3.55531e-72	PREDICTED: dirigent protein 22-like [Nicotiana tomentosiformis]	--	--	--	--	--	--	--	--	--	Q9SS03	477	9.11931e-57	Dirigent protein 21 OS=Arabidopsis thaliana GN=DIR21 PE=3 SV=1	PF02159	Oestrogen receptor	GO:0006355//GO:0007165//GO:0043401	regulation of transcription, DNA-templated//signal transduction//steroid hormone mediated signaling pathway	GO:0003677//GO:0030284//GO:0005496	DNA binding//estrogen receptor activity//steroid binding	GO:0005634	nucleus	--	--
c92087_g1	0	141.558	#NAME?	3.5504e-43	1.5507e-40	1104	225430182	XP_002284931.1	938	1.29377e-122	PREDICTED: probable 2-oxoglutarate-dependent dioxygenase AOP1 [Vitis vinifera]	694395216	XM_009374674.1	52	6.08262e-16	PREDICTED: Pyrus x bretschneideri 2-oxoglutarate-dependent dioxygenase AOP3-like (LOC103962016), mRNA	--	--	--	--	Q9ZTA3	572	1.66326e-68	Probable 2-oxoglutarate-dependent dioxygenase AOP1 OS=Arabidopsis thaliana GN=AOP1 PE=2 SV=1	PF03171	2OG-Fe(II) oxygenase superfamily	GO:0055114	oxidation-reduction process	GO:0016491	oxidoreductase activity	--	--	KOG0143	Iron/ascorbate family oxidoreductases
c121515_g1	0	107.147	#NAME?	4.9613e-35	1.3688e-32	1469	255553617	XP_002517849.1	647	1.01105e-77	transcription factor, putative [Ricinus communis]>gi|223542831|gb|EEF44367.1| transcription factor, putative [Ricinus communis]	566211417	XM_006372699.1	120	1.28863e-53	Populus trichocarpa no apical meristem family protein (POPTR_0017s04800g) mRNA, complete cds	--	--	--	--	O49459	577	5.04213e-68	NAC domain-containing protein 73 OS=Arabidopsis thaliana GN=NAC073 PE=2 SV=1	PF02365	No apical meristem (NAM) protein	GO:0006355	regulation of transcription, DNA-templated	GO:0003677	DNA binding	--	--	--	--
c125011_g2	0	101.587	#NAME?	1.9696e-31	4.2274e-29	1117	3288718	BAA31258.1	1278	4.97932e-174	phenylalanine ammonia-lyase [Vitis vinifera]	698496776	XM_009796108.1	325	1.07022e-167	PREDICTED: Nicotiana sylvestris phenylalanine ammonia-lyase-like (LOC104241192), mRNA	K10775	E4.3.1.24	phenylalanine ammonia-lyase	http://www.genome.jp/dbget-bin/www_bget?ko:K10775	O49836	1257	4.65992e-166	Phenylalanine ammonia-lyase 2 OS=Lithospermum erythrorhizon PE=2 SV=1	--	--	--	--	--	--	--	--	KOG0222	Phenylalanine and histidine ammonia-lyase
c125559_g2	0	92.1172	#NAME?	5.2191e-31	1.092e-28	1961	747106243	XP_011101410.1	2561	0	PREDICTED: nucleobase-ascorbate transporter 2 [Sesamum indicum]	703073941	XM_010091381.1	694	0	Morus notabilis Nucleobase-ascorbate transporter 2 partial mRNA	K14611	SLC23A1_2, SVCT1_2	solute carrier family 23 (nucleobase transporter), member 1/2	http://www.genome.jp/dbget-bin/www_bget?ko:K14611	Q94C70	2399	0	Nucleobase-ascorbate transporter 2 OS=Arabidopsis thaliana GN=NAT2 PE=2 SV=2	PF00860//PF09446	Permease family//VMA21-like domain	GO:0055085//GO:0070072//GO:0006810	transmembrane transport//vacuolar proton-transporting V-type ATPase complex assembly//transport	GO:0005215	transporter activity	GO:0016020	membrane	KOG1292	Xanthine/uracil transporters
c120000_g4	0	91.445	#NAME?	8.0567e-31	1.658e-28	636	661898939	CDO96933.1	263	1.1097e-24	unnamed protein product [Coffea canephora]	255587139	XM_002534108.1	52	3.42218e-16	Ricinus communis Zeamatin precursor, putative, mRNA	--	--	--	--	Q9SMH2	127	1.98441e-07	Thaumatin-like protein 1 OS=Castanea sativa GN=TL1 PE=2 SV=1	--	--	--	--	--	--	--	--	--	--
c60812_g1	0	93.3578	#NAME?	5.4964e-30	1.0543e-27	2942	731418170	XP_010660577.1	2101	0	PREDICTED: receptor-like protein kinase FERONIA [Vitis vinifera]	703109562	XM_010101026.1	140	1.98975e-64	Morus notabilis Receptor-like protein kinase FERONIA partial mRNA	--	--	--	--	Q9SCZ4	1883	0	Receptor-like protein kinase FERONIA OS=Arabidopsis thaliana GN=FER PE=1 SV=1	PF11520//PF07714//PF00069	Chromatin protein Cren7//Protein tyrosine kinase//Protein kinase domain	GO:0006468	protein phosphorylation	GO:0004672//GO:0005524//GO:0003690	protein kinase activity//ATP binding//double-stranded DNA binding	GO:0005737	cytoplasm	--	--
c117426_g1	0	87.734	#NAME?	8.2036e-30	1.5577e-27	1961	661873292	CDP20970.1	1531	0	unnamed protein product [Coffea canephora]	--	--	--	--	--	--	--	--	--	O23086	1204	8.49089e-157	Aluminum-activated malate transporter 10 OS=Arabidopsis thaliana GN=ALMT10 PE=3 SV=2	PF08769//PF06432//PF04632//PF11744	Sporulation initiation factor Spo0A C terminal//Phosphatidylinositol N-acetylglucosaminyltransferase//Fusaric acid resistance protein family//Aluminium activated malate transporter	GO:0006506//GO:0006810//GO:0015743//GO:0042173//GO:0006355	GPI anchor biosynthetic process//transport//malate transport//regulation of sporulation resulting in formation of a cellular spore//regulation of transcription, DNA-templated	GO:0003700//GO:0005509//GO:0017176	transcription factor activity, sequence-specific DNA binding//calcium ion binding//phosphatidylinositol N-acetylglucosaminyltransferase activity	GO:0005886//GO:0005737//GO:0016021//GO:0005667	plasma membrane//cytoplasm//integral component of membrane//transcription factor complex	--	--
c107576_g1	0	84.3925	#NAME?	7.4707e-29	1.3292e-26	730	225465036	XP_002266248.1	502	1.9178e-61	PREDICTED: auxin-induced protein X15 [Vitis vinifera]	747078402	XM_011088059.1	116	1.04692e-51	PREDICTED: Sesamum indicum auxin-induced protein X15-like (LOC105168113), mRNA	K14488	SAUR	SAUR family protein	http://www.genome.jp/dbget-bin/www_bget?ko:K14488	Q9LTV3	454	4.33645e-55	Auxin-responsive protein SAUR72 OS=Arabidopsis thaliana GN=SAUR72 PE=2 SV=1	PF02519	Auxin responsive protein	GO:0009733	response to auxin	--	--	--	--	--	--
c95681_g1	0	77.2108	#NAME?	7.7108e-27	1.1921e-24	646	6689812	AAF23852.1	459	1.15327e-55	unknown [Nicotiana tabacum]	170340	M97362.1	490	0	Nicotiana tabacum protein SAR8.2e which responds to agents that induce systemic acquired resistance mRNA, complete cds	--	--	--	--	--	--	--	--	--	--	--	--	--	--	--	--	--	--
c129632_g1	0	117.934	#NAME?	3.8286e-25	5.1907e-23	2706	802651164	XP_012080011.1	2921	0	PREDICTED: probable LRR receptor-like serine/threonine-protein kinase At4g26540 [Jatropha curcas]>gi|643720795|gb|KDP31059.1| hypothetical protein JCGZ_11435 [Jatropha curcas]	764581705	XM_004298925.2	377	0	PREDICTED: Fragaria vesca subsp. vesca probable LRR receptor-like serine/threonine-protein kinase At4g26540 (LOC101310700), mRNA	--	--	--	--	C0LGR3	1891	0	Probable LRR receptor-like serine/threonine-protein kinase At4g26540 OS=Arabidopsis thaliana GN=At4g26540 PE=2 SV=1	PF00069//PF07714//PF13855//PF00560	Protein kinase domain//Protein tyrosine kinase//Leucine rich repeat//Leucine Rich Repeat	GO:0006468	protein phosphorylation	GO:0005515//GO:0004672//GO:0005524	protein binding//protein kinase activity//ATP binding	--	--	--	--
c129351_g3	0	69.4956	#NAME?	1.3659e-24	1.7918e-22	2251	743841681	XP_011026521.1	1505	0	PREDICTED: cyclin-A2-2-like isoform X2 [Populus euphratica]	731385582	XM_010650250.1	348	3.5863e-180	PREDICTED: Vitis vinifera cyclin-A2-2-like (LOC100245617), mRNA	K06627	CCNA	cyclin A	http://www.genome.jp/dbget-bin/www_bget?ko:K06627	Q147G5	1131	1.85009e-145	Cyclin-A2-2 OS=Arabidopsis thaliana GN=CYCA2-2 PE=2 SV=1	PF02984	Cyclin, C-terminal domain	--	--	--	--	GO:0005634	nucleus	KOG0654	G2/Mitotic-specific cyclin A
c110712_g3	0	57.501	#NAME?	5.9569e-21	6.0462e-19	621	--	--	--	--	--	--	--	--	--	--	--	--	--	--	--	--	--	--	--	--	--	--	--	--	--	--	--	--
c100954_g1	0	57.519	#NAME?	6.3338e-21	6.4244e-19	1474	731382944	XP_010647109.1	1799	0	PREDICTED: translocase of chloroplast 120, chloroplastic-like isoform X2 [Vitis vinifera]	731382943	XM_010648807.1	697	0	PREDICTED: Vitis vinifera translocase of chloroplast 120, chloroplastic-like (LOC100262391), transcript variant X3, mRNA	--	--	--	--	Q9SLF3	1693	0	Translocase of chloroplast 132, chloroplastic OS=Arabidopsis thaliana GN=TOC132 PE=1 SV=1	PF06058	Dcp1-like decapping family	GO:0043085//GO:0000290	positive regulation of catalytic activity//deadenylation-dependent decapping of nuclear-transcribed mRNA	GO:0008047	enzyme activator activity	--	--	--	--
c65446_g1	0	81.0807	#NAME?	9.0221e-21	9.0774e-19	742	281552896	CAM31908.1	289	2.15013e-29	bet v 1 related allergen [Actinidia chinensis]	--	--	--	--	--	--	--	--	--	Q08407	233	3.72191e-22	Major pollen allergen Cor a 1 isoforms 5, 6, 11 and 16 OS=Corylus avellana PE=1 SV=3	--	--	--	--	--	--	--	--	--	--
c101949_g1	0	56.6307	#NAME?	1.0645e-20	1.0667e-18	1058	590697298	XP_007045400.1	558	2.62563e-66	Uncharacterized protein TCM_011176 [Theobroma cacao]>gi|508709335|gb|EOY01232.1| Uncharacterized protein TCM_011176 [Theobroma cacao]	747048968	XM_011072211.1	108	4.31299e-47	PREDICTED: Sesamum indicum uncharacterized LOC105156155 (LOC105156155), mRNA	--	--	--	--	Q6NLW5	127	1.00262e-06	Protein XRI1 OS=Arabidopsis thaliana GN=XRI1 PE=1 SV=2	--	--	--	--	--	--	--	--	--	--
c115832_g2	0	55.7341	#NAME?	2.0657e-20	2.024e-18	342	566202067	XP_006374911.1	270	7.02476e-26	subtilase family protein [Populus trichocarpa]>gi|550323221|gb|ERP52708.1| subtilase family protein [Populus trichocarpa]	--	--	--	--	--	--	--	--	--	O65351	133	1.28763e-08	Subtilisin-like protease SBT1.7 OS=Arabidopsis thaliana GN=SBT1.7 PE=1 SV=1	--	--	--	--	--	--	--	--	--	--
c115984_g1	0	50.9621	#NAME?	7.7317e-19	6.7071e-17	1181	--	--	--	--	--	--	--	--	--	--	--	--	--	--	--	--	--	--	--	--	--	--	--	--	--	--	--	--
c90084_g1	0	48.6095	#NAME?	3.8654e-18	3.1575e-16	475	--	--	--	--	--	--	--	--	--	--	--	--	--	--	--	--	--	--	--	--	--	--	--	--	--	--	--	--
c113143_g2	0	48.4074	#NAME?	4.8801e-18	3.9605e-16	612	698586031	XP_009778808.1	298	1.02468e-28	PREDICTED: uncharacterized protein LOC104228103 [Nicotiana sylvestris]	--	--	--	--	--	--	--	--	--	--	--	--	--	--	--	--	--	--	--	--	--	--	--
c91348_g2	0	47.9852	#NAME?	6.3255e-18	5.0866e-16	1447	359489023	XP_002279181.2	1110	2.646e-144	PREDICTED: uncharacterized protein LOC100247426 isoform X4 [Vitis vinifera]	719966581	XM_010261039.1	235	1.49715e-117	PREDICTED: Nelumbo nucifera protein TPX2 (LOC104598805), mRNA	--	--	--	--	F4I2H7	187	1.84832e-13	Protein TPX2 OS=Arabidopsis thaliana GN=TPX2 PE=1 SV=1	--	--	--	--	--	--	--	--	--	--
c90830_g1	0	46.7292	#NAME?	1.7069e-17	1.3161e-15	957	344221931	AEN02469.1	679	7.73591e-86	germin-like protein [Camellia sinensis]	702304204	XM_010051211.1	140	6.3238e-65	PREDICTED: Eucalyptus grandis auxin-binding protein ABP19a-like (LOC104438128), mRNA	--	--	--	--	Q9ZRA4	666	8.51289e-85	Auxin-binding protein ABP19a OS=Prunus persica GN=ABP19A PE=3 SV=1	PF00190	Cupin	--	--	GO:0045735	nutrient reservoir activity	--	--	--	--
c108514_g2	0	46.4164	#NAME?	1.9635e-17	1.5039e-15	701	802700333	XP_012083682.1	272	3.01545e-26	PREDICTED: ethylene-responsive transcription factor ERF034 [Jatropha curcas]>gi|643717216|gb|KDP28842.1| hypothetical protein JCGZ_14613 [Jatropha curcas]	586672025	XM_006837243.1	41	4.93968e-10	PREDICTED: Amborella trichopoda ethylene-responsive transcription factor ERF043 (LOC18428204), mRNA	K09286	EREBP	EREBP-like factor	http://www.genome.jp/dbget-bin/www_bget?ko:K09286	Q8LBQ7	231	3.44082e-21	Ethylene-responsive transcription factor ERF034 OS=Arabidopsis thaliana GN=ERF034 PE=2 SV=2	PF00847	AP2 domain	GO:0006355	regulation of transcription, DNA-templated	GO:0003700	transcription factor activity, sequence-specific DNA binding	GO:0005667	transcription factor complex	--	--
c105247_g5	0	50.3936	#NAME?	2.6982e-17	2.0374e-15	670	590581066	XP_007014245.1	168	1.23699e-18	Ribulose bisphosphate carboxylase family protein [Theobroma cacao]>gi|508784608|gb|EOY31864.1| Ribulose bisphosphate carboxylase family protein [Theobroma cacao]	--	--	--	--	--	K01602	rbcS	ribulose-bisphosphate carboxylase small chain	http://www.genome.jp/dbget-bin/www_bget?ko:K01602	--	--	--	--	--	--	--	--	--	--	--	--	--	--
c86885_g1	0	46.1154	#NAME?	2.7923e-17	2.1063e-15	493	595830133	XP_007206010.1	185	3.0217e-15	hypothetical protein PRUPE_ppa012359mg [Prunus persica]>gi|462401652|gb|EMJ07209.1| hypothetical protein PRUPE_ppa012359mg [Prunus persica]	--	--	--	--	--	--	--	--	--	B3GS44	126	3.35154e-08	GPI-anchored protein LORELEI OS=Arabidopsis thaliana GN=LRE PE=2 SV=1	--	--	--	--	--	--	--	--	--	--
c111711_g1	0	46.0264	#NAME?	2.9057e-17	2.1875e-15	2564	698545533	XP_009767419.1	102	6.68839e-07	PREDICTED: uncharacterized protein LOC104218587 [Nicotiana sylvestris]	--	--	--	--	--	--	--	--	--	--	--	--	--	--	--	--	--	--	--	--	--	--	--
c89725_g1	0	48.6075	#NAME?	3.967e-17	2.9479e-15	464	--	--	--	--	--	--	--	--	--	--	--	--	--	--	--	--	--	--	--	--	--	--	--	--	--	--	--	--
c125397_g2	0	45.4316	#NAME?	4.7201e-17	3.4748e-15	2024	661899224	CDO97218.1	1746	0	unnamed protein product [Coffea canephora]	702443357	XM_010025764.1	135	8.19897e-62	PREDICTED: Eucalyptus grandis receptor protein kinase-like protein At4g34220 (LOC104414610), transcript variant X2, mRNA	--	--	--	--	Q94C77	1380	3.54888e-179	Receptor protein kinase-like protein At4g34220 OS=Arabidopsis thaliana GN=At4g34220 PE=2 SV=1	PF00069//PF05808//PF07714//PF00560//PF13855	Protein kinase domain//Podoplanin//Protein tyrosine kinase//Leucine Rich Repeat//Leucine rich repeat	GO:0006468	protein phosphorylation	GO:0005515//GO:0004672//GO:0005524	protein binding//protein kinase activity//ATP binding	GO:0016021	integral component of membrane	--	--
c108219_g1	0	45.3451	#NAME?	4.9068e-17	3.6017e-15	1153	697181183	XP_009599579.1	153	1.33474e-09	PREDICTED: glycine-rich cell wall structural protein 1.8-like [Nicotiana tomentosiformis]	698480021	XM_009788773.1	972	0	PREDICTED: Nicotiana sylvestris glycine-rich cell wall structural protein 1.8-like (LOC104235095), mRNA	--	--	--	--	--	--	--	--	--	--	--	--	--	--	--	--	--	--
c111343_g1	0	43.3658	#NAME?	2.152e-16	1.4843e-14	1006	697160855	XP_009589206.1	1189	3.77166e-162	PREDICTED: osmotin-like protein [Nicotiana tomentosiformis]	170274	M64081.1	967	0	Nicotania tabacum osmotin-like protein (OLP1) mRNA, complete cds	--	--	--	--	P25871	1186	1.26418e-162	Osmotin-like protein OS=Nicotiana tabacum GN=OLPA PE=1 SV=1	PF03854	P-11 zinc finger	--	--	GO:0008270//GO:0003723	zinc ion binding//RNA binding	--	--	--	--
c126764_g1	0	42.6253	#NAME?	3.7554e-16	2.5342e-14	1471	747084831	XP_011089841.1	1475	0	PREDICTED: ankyrin repeat-containing protein At5g02620 [Sesamum indicum]	747084830	XM_011091539.1	365	0	PREDICTED: Sesamum indicum ankyrin repeat-containing protein At5g02620 (LOC105170672), mRNA	--	--	--	--	Q6AWW5	1004	1.11881e-128	Ankyrin repeat-containing protein At5g02620 OS=Arabidopsis thaliana GN=At5g02620 PE=1 SV=1	PF13606//PF00023	Ankyrin repeat//Ankyrin repeat	--	--	GO:0005515	protein binding	--	--	KOG0504	FOG: Ankyrin repeat
c61111_g1	0	42.7267	#NAME?	3.8625e-16	2.6042e-14	1550	727437969	XP_010500321.1	141	5.8136e-19	PREDICTED: serine/threonine-protein phosphatase 7 long form homolog [Camelina sativa]	--	--	--	--	--	K04460	PPP5C	serine/threonine-protein phosphatase 5	http://www.genome.jp/dbget-bin/www_bget?ko:K04460	Q9LNG5	141	1.71932e-19	Serine/threonine-protein phosphatase 7 long form homolog OS=Arabidopsis thaliana GN=At1g48120 PE=2 SV=1	PF04517	Microvirus lysis protein (E), C terminus	GO:0019054	modulation by virus of host process	GO:0004857	enzyme inhibitor activity	--	--	--	--
c125249_g1	0	42.5462	#NAME?	4.1912e-16	2.8081e-14	1694	--	--	--	--	--	--	--	--	--	--	--	--	--	--	--	--	--	--	PF05296	Taste receptor protein (TAS2R)	GO:0050909//GO:0007186	sensory perception of taste//G-protein coupled receptor signaling pathway	GO:0004930	G-protein coupled receptor activity	GO:0016021	integral component of membrane	--	--
c129632_g2	0	42.5364	#NAME?	4.21e-16	2.8182e-14	1197	470125979	XP_004298973.1	829	6.52662e-98	PREDICTED: probable LRR receptor-like serine/threonine-protein kinase At4g26540 [Fragaria vesca subsp. vesca]	731425083	XR_787992.1	238	2.64817e-119	PREDICTED: Vitis vinifera probable LRR receptor-like serine/threonine-protein kinase At4g26540 (LOC100262226), transcript variant X2, misc_RNA	--	--	--	--	C0LGR3	526	3.44497e-57	Probable LRR receptor-like serine/threonine-protein kinase At4g26540 OS=Arabidopsis thaliana GN=At4g26540 PE=2 SV=1	PF13855//PF00560	Leucine rich repeat//Leucine Rich Repeat	--	--	GO:0005515	protein binding	--	--	KOG0619	FOG: Leucine rich repeat
c120613_g2	0	56.9204	#NAME?	6.662e-16	4.3813e-14	1651	--	--	--	--	--	--	--	--	--	--	--	--	--	--	--	--	--	--	--	--	--	--	--	--	--	--	--	--
c92907_g1	0	40.0443	#NAME?	2.9763e-15	1.8267e-13	1235	731425197	XP_010663172.1	712	7.48596e-89	PREDICTED: carbonic anhydrase 2-like [Vitis vinifera]>gi|731425199|ref|XP_010663173.1| PREDICTED: carbonic anhydrase 2-like [Vitis vinifera]>gi|297733779|emb|CBI15026.3| unnamed protein product [Vitis vinifera]	--	--	--	--	--	K01673	cynT, can	carbonic anhydrase	http://www.genome.jp/dbget-bin/www_bget?ko:K01673	P27141	657	1.57263e-80	Carbonic anhydrase, chloroplastic OS=Nicotiana tabacum PE=2 SV=1	PF00484	Carbonic anhydrase	GO:0015976//GO:0006807//GO:0006730	carbon utilization//nitrogen compound metabolic process//one-carbon metabolic process	GO:0004089//GO:0008270	carbonate dehydratase activity//zinc ion binding	--	--	KOG1578	Predicted carbonic anhydrase involved in protection against oxidative damage
c107068_g1	0	79.7947	#NAME?	3.9375e-15	2.3892e-13	1169	269784590	BAI49721.1	492	3.58892e-56	MYB transcription factor [Diospyros kaki]	733387046	KM588380.1	124	6.08981e-56	Fagopyrum tataricum R2R3-MYB transcription factor subgroup 7 (MYB9) mRNA, complete cds	K09422	MYBP	myb proto-oncogene protein, plant	http://www.genome.jp/dbget-bin/www_bget?ko:K09422	P81393	383	1.11307e-41	Myb-related protein 308 OS=Antirrhinum majus GN=MYB308 PE=2 SV=1	--	--	--	--	--	--	--	--	KOG0048	Transcription factor, Myb superfamily
c103589_g1	0	39.4198	#NAME?	4.2734e-15	2.5794e-13	1659	698513330	XP_009801619.1	1321	6.86741e-176	PREDICTED: dual specificity protein kinase shkA-like [Nicotiana sylvestris]	--	--	--	--	--	K17535	TNNI3K	serine/threonine-protein kinase TNNI3K	http://www.genome.jp/dbget-bin/www_bget?ko:K17535	Q7T6X2	381	5.90075e-37	Putative serine/threonine-protein kinase/receptor R826 OS=Acanthamoeba polyphaga mimivirus GN=MIMI_R826 PE=3 SV=2	PF07714//PF00069	Protein tyrosine kinase//Protein kinase domain	GO:0006468	protein phosphorylation	GO:0005524//GO:0004672	ATP binding//protein kinase activity	--	--	KOG0192	Tyrosine kinase specific for activated (GTP-bound) p21cdc42Hs
c112359_g1	0	39.1543	#NAME?	5.6096e-15	3.3428e-13	618	--	--	--	--	--	144583208	EF175462.1	37	7.23725e-08	Glycine max cultivar PI 361088B microsomal omega three fatty acid desaturase (FAD3A) gene, complete sequence; nuclear gene for microsomal product	--	--	--	--	--	--	--	--	--	--	--	--	--	--	--	--	--	--
c109471_g2	0	38.8241	#NAME?	7.5923e-15	4.4413e-13	564	661880836	CDP15530.1	166	2.1866e-11	unnamed protein product [Coffea canephora]	--	--	--	--	--	--	--	--	--	--	--	--	--	PF00628//PF16866//PF01155//PF00130//PF07649	PHD-finger//PHD-finger//Hydrogenase/urease nickel incorporation, metallochaperone, hypA//Phorbol esters/diacylglycerol binding domain (C1 domain)//C1-like domain	GO:0006464//GO:0055114//GO:0035556	cellular protein modification process//oxidation-reduction process//intracellular signal transduction	GO:0047134//GO:0005515//GO:0016151	protein-disulfide reductase activity//protein binding//nickel cation binding	--	--	--	--
c120662_g1	0	38.2447	#NAME?	1.1533e-14	6.6324e-13	1706	--	--	--	--	--	756398339	NG_027060.2	1055	0	Homo sapiens capicua transcriptional repressor pseudogene 27 (CICP27) on chromosome 1	--	--	--	--	Q96RK0	392	2.40207e-93	Protein capicua homolog OS=Homo sapiens GN=CIC PE=1 SV=2	PF03871	RNA polymerase Rpb5, N-terminal domain	GO:0006351//GO:0006144//GO:0006206	transcription, DNA-templated//purine nucleobase metabolic process//pyrimidine nucleobase metabolic process	GO:0003899//GO:0003677	DNA-directed RNA polymerase activity//DNA binding	GO:0005730//GO:0005634	nucleolus//nucleus	KOG2746	HMG-box transcription factor Capicua and related proteins
c82747_g1	0	37.8036	#NAME?	1.5254e-14	8.6725e-13	2141	--	--	--	--	--	--	--	--	--	--	--	--	--	--	--	--	--	--	--	--	--	--	--	--	--	--	--	--
c106058_g1	0	37.6899	#NAME?	1.6082e-14	9.1086e-13	360	--	--	--	--	--	--	--	--	--	--	--	--	--	--	--	--	--	--	--	--	--	--	--	--	--	--	--	--
c128478_g1	0	38.1888	#NAME?	1.9744e-14	1.1057e-12	2923	731428977	XP_010664509.1	2769	0	PREDICTED: tetratricopeptide repeat protein 7B [Vitis vinifera]>gi|731428979|ref|XP_010664510.1| PREDICTED: tetratricopeptide repeat protein 7B [Vitis vinifera]	731428978	XM_010666208.1	543	0	PREDICTED: Vitis vinifera tetratricopeptide repeat protein 7B (LOC100241952), transcript variant X2, mRNA	--	--	--	--	Q86TV6	262	7.8256e-22	Tetratricopeptide repeat protein 7B OS=Homo sapiens GN=TTC7B PE=1 SV=3	PF00515//PF13374//PF13181//PF07721//PF13371//PF13414	Tetratricopeptide repeat//Tetratricopeptide repeat//Tetratricopeptide repeat//Tetratricopeptide repeat//Tetratricopeptide repeat//TPR repeat	--	--	GO:0005515//GO:0042802	protein binding//identical protein binding	--	--	KOG4162	Predicted calmodulin-binding protein
c61936_g1	0	36.5306	#NAME?	4.3399e-14	2.3463e-12	1643	848881324	XP_012841028.1	432	2.87745e-104	PREDICTED: uncharacterized protein LOC105961341 [Erythranthe guttatus]	--	--	--	--	--	--	--	--	--	--	--	--	--	PF00657	GDSL-like Lipase/Acylhydrolase	--	--	GO:0016788	hydrolase activity, acting on ester bonds	--	--	--	--
c122532_g1	0	36.2506	#NAME?	5.3354e-14	2.8496e-12	1249	698551425	XP_009769306.1	1559	0	PREDICTED: purine permease 1-like [Nicotiana sylvestris]	698539607	XM_009767197.1	1036	0	PREDICTED: Nicotiana sylvestris purine permease 1-like (LOC104217043), mRNA	--	--	--	--	Q9FZ96	831	4.12571e-106	Purine permease 1 OS=Arabidopsis thaliana GN=PUP1 PE=1 SV=1	PF00892	EamA-like transporter family	--	--	--	--	GO:0016020//GO:0016021	membrane//integral component of membrane	--	--
c111495_g1	0	36.1982	#NAME?	5.4675e-14	2.9181e-12	1473	559774714	AHB17748.1	1950	0	GA repressor DELLA [Actinidia deliciosa]	66816780	DQ007888.1	172	1.60213e-82	Malus x domestica DELLA protein (L3b) mRNA, complete cds	K14494	DELLA	DELLA protein	http://www.genome.jp/dbget-bin/www_bget?ko:K14494	Q9LQT8	1064	1.36444e-137	DELLA protein GAI OS=Arabidopsis thaliana GN=GAI PE=1 SV=1	PF04513	Baculovirus polyhedron envelope protein, PEP, C terminus	--	--	GO:0005198	structural molecule activity	GO:0019031//GO:0019028	viral envelope//viral capsid	--	--
c123784_g1	0	36.1236	#NAME?	5.6615e-14	3.0119e-12	2597	225439168	XP_002268382.1	1836	0	PREDICTED: probable arabinosyltransferase ARAD1 [Vitis vinifera]	743938725	XM_011015500.1	485	0	PREDICTED: Populus euphratica probable arabinosyltransferase ARAD1 (LOC105117745), mRNA	--	--	--	--	Q6DBG8	635	8.48527e-72	Probable arabinosyltransferase ARAD1 OS=Arabidopsis thaliana GN=ARAD1 PE=1 SV=1	PF05864	Chordopoxvirus DNA-directed RNA polymerase 7 kDa polypeptide (RPO7)	GO:0006206//GO:0006144//GO:0006351	pyrimidine nucleobase metabolic process//purine nucleobase metabolic process//transcription, DNA-templated	GO:0003677//GO:0003899	DNA binding//DNA-directed RNA polymerase activity	GO:0005730	nucleolus	--	--
c120958_g1	0	36.666	#NAME?	1.5323e-13	7.8136e-12	523	658029691	XP_008350306.1	273	9.05612e-27	PREDICTED: putative polyol transporter 1, partial [Malus domestica]	--	--	--	--	--	--	--	--	--	Q8VZ80	202	4.67625e-17	Polyol transporter 5 OS=Arabidopsis thaliana GN=PLT5 PE=1 SV=2	PF00083	Sugar (and other) transporter	GO:0055085	transmembrane transport	GO:0022857	transmembrane transporter activity	GO:0016021	integral component of membrane	--	--
c111776_g1	0	44.2817	#NAME?	1.8619e-13	9.3698e-12	3522	255539443	XP_002510786.1	2030	0	serine-threonine protein kinase, plant-type, putative [Ricinus communis]>gi|223549901|gb|EEF51388.1| serine-threonine protein kinase, plant-type, putative [Ricinus communis]	--	--	--	--	--	--	--	--	--	C0LGQ5	602	3.59833e-62	LRR receptor-like serine/threonine-protein kinase GSO1 OS=Arabidopsis thaliana GN=GSO1 PE=2 SV=1	PF13855//PF00560//PF03116	Leucine rich repeat//Leucine Rich Repeat//NQR2, RnfD, RnfE family	GO:0006810	transport	GO:0005515	protein binding	GO:0016020	membrane	KOG0619	FOG: Leucine rich repeat
c118178_g1	0	54.7826	#NAME?	3.4837e-13	1.6967e-11	1551	225464037	XP_002267371.1	1454	0	PREDICTED: WAT1-related protein At5g07050 [Vitis vinifera]	566163503	XM_002303916.2	432	0	Populus trichocarpa hypothetical protein (POPTR_0003s19170g) mRNA, complete cds	--	--	--	--	Q9FL41	1284	3.59825e-172	WAT1-related protein At5g07050 OS=Arabidopsis thaliana GN=At5g07050 PE=2 SV=1	PF00892	EamA-like transporter family	--	--	--	--	GO:0016020//GO:0016021	membrane//integral component of membrane	--	--
c86520_g1	0	33.736	#NAME?	4.0258e-13	1.9462e-11	424	697136107	XP_009622122.1	215	5.89601e-19	PREDICTED: thaumatin-like protein 1 [Nicotiana tomentosiformis]	--	--	--	--	--	--	--	--	--	P50694	114	3.17603e-06	Glucan endo-1,3-beta-glucosidase OS=Prunus avium PE=1 SV=1	--	--	--	--	--	--	--	--	--	--
c121359_g2	0	33.5436	#NAME?	4.4082e-13	2.1208e-11	643	590716662	XP_007050454.1	754	4.44898e-93	Serine/arginine repetitive matrix protein 2 isoform 2 [Theobroma cacao]>gi|508702715|gb|EOX94611.1| Serine/arginine repetitive matrix protein 2 isoform 2 [Theobroma cacao]	823256093	XR_001129364.1	35	9.76274e-07	PREDICTED: Gossypium raimondii uncharacterized LOC105780755 (LOC105780755), transcript variant X2, misc_RNA	--	--	--	--	Q9LF24	159	3.60112e-11	Protein LONGIFOLIA 1 OS=Arabidopsis thaliana GN=LNG1 PE=1 SV=1	--	--	--	--	--	--	--	--	--	--
c102911_g1	0	32.0099	#NAME?	1.4487e-12	6.535e-11	791	566163924	XP_006386058.1	677	1.58331e-86	hypothetical protein POPTR_0003s21450g [Populus trichocarpa]>gi|550343702|gb|ERP63855.1| hypothetical protein POPTR_0003s21450g [Populus trichocarpa]	731393126	XM_002283367.2	73	9.11941e-28	PREDICTED: Vitis vinifera dirigent protein 19 (LOC100267230), mRNA	--	--	--	--	Q9C891	557	2.07495e-69	Dirigent protein 20 OS=Arabidopsis thaliana GN=DIR20 PE=2 SV=1	--	--	--	--	--	--	--	--	--	--
c99144_g1	0	31.0539	#NAME?	3.1159e-12	1.3484e-10	715	168064265	XP_001784084.1	149	3.12198e-10	predicted protein [Physcomitrella patens]>gi|162664376|gb|EDQ51098.1| predicted protein [Physcomitrella patens]	--	--	--	--	--	--	--	--	--	Q7XBH4	119	3.18898e-06	Myb-related protein Myb4 OS=Oryza sativa subsp. japonica GN=MYB4 PE=2 SV=2	--	--	--	--	--	--	--	--	--	--
c71559_g1	0	31.0905	#NAME?	3.3095e-12	1.4284e-10	413	--	--	--	--	--	--	--	--	--	--	--	--	--	--	--	--	--	--	--	--	--	--	--	--	--	--	--	--
c128789_g3	0	30.8203	#NAME?	3.7655e-12	1.6141e-10	986	697180777	XP_009599369.1	952	2.32559e-123	PREDICTED: LOW QUALITY PROTEIN: UDP-glycosyltransferase 74F2-like [Nicotiana tomentosiformis]	147815570	AM470571.2	199	1.03871e-97	Vitis vinifera contig VV78X075007.8, whole genome shotgun sequence	K13691	SGT1	pathogen-inducible salicylic acid glucosyltransferase	http://www.genome.jp/dbget-bin/www_bget?ko:K13691	O22820	739	2.49333e-92	UDP-glycosyltransferase 74F1 OS=Arabidopsis thaliana GN=UGT74F1 PE=1 SV=1	PF06777//PF00201//PF04101	Helical and beta-bridge domain//UDP-glucoronosyl and UDP-glucosyl transferase//Glycosyltransferase family 28 C-terminal domain	GO:0008152	metabolic process	GO:0016758	transferase activity, transferring hexosyl groups	GO:0005634	nucleus	KOG1192	UDP-glucuronosyl and UDP-glucosyl transferase
c104951_g1	0	43.7655	#NAME?	4.0637e-12	1.7331e-10	873	698587213	XP_009779120.1	241	8.78619e-23	PREDICTED: protein RADIALIS-like 4 [Nicotiana sylvestris]	--	--	--	--	--	--	--	--	--	F4JVB8	193	4.41066e-17	Protein RADIALIS-like 1 OS=Arabidopsis thaliana GN=RL1 PE=2 SV=1	--	--	--	--	--	--	--	--	--	--
c92855_g1	0	44.0422	#NAME?	4.249e-12	1.8079e-10	2636	661881855	CDP14569.1	2349	0	unnamed protein product [Coffea canephora]	--	--	--	--	--	--	--	--	--	Q9ZSP5	1430	0	Subtilisin-like protease SBT5.3 OS=Arabidopsis thaliana GN=AIR3 PE=2 SV=1	PF00082	Subtilase family	GO:0006508	proteolysis	GO:0004252	serine-type endopeptidase activity	--	--	--	--
c107491_g2	0	36.2106	#NAME?	5.0236e-12	2.1212e-10	1968	147776303	CAN76472.1	167	2.44585e-10	hypothetical protein VITISV_008044 [Vitis vinifera]	--	--	--	--	--	K04715	E2.7.1.138, CERK	ceramide kinase	http://www.genome.jp/dbget-bin/www_bget?ko:K04715	--	--	--	--	--	--	--	--	--	--	--	--	--	--
c103097_g1	0	30.3631	#NAME?	5.4767e-12	2.3028e-10	590	359493151	XP_003634523.1	263	5.98774e-27	PREDICTED: uncharacterized protein LOC100854843 [Vitis vinifera]	388506073	BT141309.1	38	1.91575e-08	Lotus japonicus clone JCVI-FLLj-13K6 unknown mRNA	--	--	--	--	--	--	--	--	--	--	--	--	--	--	--	--	--	--
c115431_g2	0	30.1317	#NAME?	7.1536e-12	2.9581e-10	480	719983431	XP_010250759.1	305	1.68819e-33	PREDICTED: probable signal peptidase complex subunit 1 [Nelumbo nucifera]	694393748	XM_009374026.1	88	2.47093e-36	PREDICTED: Pyrus x bretschneideri probable signal peptidase complex subunit 1 (LOC103961474), transcript variant X2, mRNA	K12946	SPCS1	signal peptidase complex subunit 1	http://www.genome.jp/dbget-bin/www_bget?ko:K12946	Q944J0	269	4.76154e-29	Probable signal peptidase complex subunit 1 OS=Arabidopsis thaliana GN=At2g22425 PE=2 SV=1	PF06645//PF11808	Microsomal signal peptidase 12 kDa subunit (SPC12)//Domain of unknown function (DUF3329)	GO:0006465//GO:0016310	signal peptide processing//phosphorylation	GO:0004673//GO:0008233	protein histidine kinase activity//peptidase activity	GO:0016021//GO:0005787//GO:0009365	integral component of membrane//signal peptidase complex//protein histidine kinase complex	KOG4112	Signal peptidase subunit
c113526_g1	0	29.317	#NAME?	1.3381e-11	5.4003e-10	536	--	--	--	--	--	--	--	--	--	--	--	--	--	--	--	--	--	--	--	--	--	--	--	--	--	--	--	--
c99598_g1	0	93.8404	#NAME?	1.543e-11	6.1891e-10	992	378749120	AFC37247.1	1213	5.89508e-165	phenylalanine ammonia-lyase [Camellia chekiangoleosa]	833128357	KP728114.1	291	7.52843e-149	Salix viminalis phenylalanine ammonia-lyase 2-1 (PAL2-1) and phenylalanine ammonia-lyase 2-2 (PAL2-2) genes, complete cds	K10775	E4.3.1.24	phenylalanine ammonia-lyase	http://www.genome.jp/dbget-bin/www_bget?ko:K10775	P45735	1217	9.84245e-165	Phenylalanine ammonia-lyase (Fragment) OS=Vitis vinifera GN=PAL PE=2 SV=1	PF13869	Nucleotide hydrolase	GO:0006378	mRNA polyadenylation	GO:0003729	mRNA binding	GO:0005849	mRNA cleavage factor complex	--	--
c71207_g1	0	28.5857	#NAME?	2.4096e-11	9.4698e-10	1609	--	--	--	--	--	--	--	--	--	--	--	--	--	--	--	--	--	--	--	--	--	--	--	--	--	--	--	--
c111014_g1	0	28.5474	#NAME?	2.6565e-11	1.0388e-09	875	255578847	XP_002530278.1	297	9.05615e-30	lipid binding protein, putative [Ricinus communis]>gi|223530210|gb|EEF32118.1| lipid binding protein, putative [Ricinus communis]	--	--	--	--	--	--	--	--	--	Q8VYI9	249	6.48604e-24	Non-specific lipid-transfer protein-like protein At5g64080 OS=Arabidopsis thaliana GN=At5g64080 PE=1 SV=1	--	--	--	--	--	--	--	--	--	--
c105297_g2	0	28.1569	#NAME?	3.208e-11	1.2425e-09	320	--	--	--	--	--	--	--	--	--	--	--	--	--	--	--	--	--	--	--	--	--	--	--	--	--	--	--	--
c105899_g2	0	28.0285	#NAME?	3.693e-11	1.423e-09	882	--	--	--	--	--	--	--	--	--	--	--	--	--	--	--	--	--	--	--	--	--	--	--	--	--	--	--	--
c116937_g2	0	29.9414	#NAME?	4.0348e-11	1.5467e-09	1391	225457925	XP_002279563.1	919	1.0782e-110	PREDICTED: receptor protein kinase CLAVATA1 [Vitis vinifera]	--	--	--	--	--	K00924	E2.7.1.-	--	http://www.genome.jp/dbget-bin/www_bget?ko:K00924	Q9SYQ8	815	1.18514e-96	Receptor protein kinase CLAVATA1 OS=Arabidopsis thaliana GN=CLV1 PE=1 SV=3	PF00560//PF13516//PF13855	Leucine Rich Repeat//Leucine Rich repeat//Leucine rich repeat	--	--	GO:0005515	protein binding	--	--	KOG0619	FOG: Leucine rich repeat
c99974_g1	0	27.8386	#NAME?	4.3812e-11	1.6701e-09	962	698526917	XP_009760304.1	1676	0	PREDICTED: glucan endo-1,3-beta-glucosidase, basic vacuolar isoform GGIB50 isoform X1 [Nicotiana sylvestris]>gi|19869|emb|CAA37669.1| glucan endo-1,3-beta-glucosidase [Nicotiana tabacum]>gi|170247|gb|AAA63539.1| glucan beta-1,3-glucanase [Nicotiana tabacum]	698526916	XM_009762002.1	923	0	PREDICTED: Nicotiana sylvestris glucan endo-1,3-beta-glucosidase, basic vacuolar isoform GGIB50 (LOC104212660), transcript variant X1, mRNA	--	--	--	--	P15797	1671	0	Glucan endo-1,3-beta-glucosidase, basic vacuolar isoform OS=Nicotiana tabacum PE=1 SV=2	PF00332	Glycosyl hydrolases family 17	GO:0005975	carbohydrate metabolic process	GO:0004553	hydrolase activity, hydrolyzing O-glycosyl compounds	--	--	--	--
c109485_g2	0	27.7081	#NAME?	4.6679e-11	1.7753e-09	697	661881581	CDP14741.1	213	6.97631e-19	unnamed protein product [Coffea canephora]	--	--	--	--	--	--	--	--	--	--	--	--	--	--	--	--	--	--	--	--	--	--	--
c84692_g1	0	27.7233	#NAME?	5.0145e-11	1.899e-09	1380	359482533	XP_002276713.2	388	1.02928e-37	PREDICTED: putative leucine-rich repeat receptor-like protein kinase At2g19210 [Vitis vinifera]	--	--	--	--	--	--	--	--	--	C0LGQ7	336	5.35787e-32	Probable LRR receptor-like serine/threonine-protein kinase At4g20450 OS=Arabidopsis thaliana GN=At4g20450 PE=2 SV=1	PF13855//PF00560//PF00069//PF07714//PF00408	Leucine rich repeat//Leucine Rich Repeat//Protein kinase domain//Protein tyrosine kinase//Phosphoglucomutase/phosphomannomutase, C-terminal domain	GO:0071704//GO:0006468	organic substance metabolic process//protein phosphorylation	GO:0016868//GO:0005515//GO:0004672//GO:0005524	intramolecular transferase activity, phosphotransferases//protein binding//protein kinase activity//ATP binding	--	--	--	--
c107713_g2	0	27.6423	#NAME?	5.2147e-11	1.9703e-09	1009	--	--	--	--	--	--	--	--	--	--	--	--	--	--	--	--	--	--	PF06257	Biofilm formation stimulator VEG	GO:0042710	biofilm formation	--	--	--	--	--	--
c39692_g1	0	27.6209	#NAME?	5.2692e-11	1.9899e-09	937	--	--	--	--	--	--	--	--	--	--	--	--	--	--	--	--	--	--	--	--	--	--	--	--	--	--	--	--
c99270_g1	0	27.5801	#NAME?	5.3745e-11	2.0266e-09	592	747103815	XP_011100113.1	144	1.08111e-09	PREDICTED: fibroin heavy chain [Sesamum indicum]	--	--	--	--	--	--	--	--	--	--	--	--	--	--	--	--	--	--	--	--	--	--	--
c102390_g1	0	27.216	#NAME?	7.5138e-11	2.7925e-09	767	--	--	--	--	--	--	--	--	--	--	--	--	--	--	--	--	--	--	--	--	--	--	--	--	--	--	--	--
c120814_g2	0	26.803	#NAME?	9.943e-11	3.6429e-09	1377	--	--	--	--	--	729375579	XR_772917.1	43	7.6806e-11	PREDICTED: Tarenaya hassleriana uncharacterized LOC104820320 (LOC104820320), ncRNA	--	--	--	--	--	--	--	--	--	--	--	--	--	--	--	--	--	--
c81168_g1	0	97.3199	#NAME?	1.2433e-10	4.4852e-09	207	--	--	--	--	--	--	--	--	--	--	--	--	--	--	--	--	--	--	--	--	--	--	--	--	--	--	--	--
c75691_g1	0	26.324	#NAME?	1.4719e-10	5.2416e-09	717	--	--	--	--	--	--	--	--	--	--	--	--	--	--	--	--	--	--	PF02228	Major core protein p19	--	--	GO:0005198	structural molecule activity	GO:0019013	viral nucleocapsid	--	--
c101941_g1	0	33.151	#NAME?	1.592e-10	5.6385e-09	630	593328190	XP_007137522.1	127	1.52987e-07	hypothetical protein PHAVU_009G134100g [Phaseolus vulgaris]>gi|561010609|gb|ESW09516.1| hypothetical protein PHAVU_009G134100g [Phaseolus vulgaris]	--	--	--	--	--	--	--	--	--	--	--	--	--	--	--	--	--	--	--	--	--	--	--
c111564_g1	0	25.9339	#NAME?	2.0879e-10	7.2812e-09	1637	694352343	XP_009357815.1	392	7.47184e-42	PREDICTED: uncharacterized protein LOC103948504 [Pyrus x bretschneideri]	--	--	--	--	--	--	--	--	--	--	--	--	--	--	--	--	--	--	--	--	--	--	--
c99753_g1	0	36.5233	#NAME?	2.7095e-10	9.3059e-09	863	--	--	--	--	--	--	--	--	--	--	--	--	--	--	--	--	--	--	--	--	--	--	--	--	--	--	--	--
c127569_g3	0	25.293	#NAME?	3.6304e-10	1.2258e-08	678	566171747	XP_002306595.2	324	4.70774e-33	hypothetical protein POPTR_0005s16470g [Populus trichocarpa]>gi|550339122|gb|EEE93591.2| hypothetical protein POPTR_0005s16470g [Populus trichocarpa]	--	--	--	--	--	--	--	--	--	--	--	--	--	--	--	--	--	--	--	--	--	--	--
c117110_g2	0	25.2466	#NAME?	3.7138e-10	1.2525e-08	1458	763793749	KJB60745.1	557	4.78173e-62	hypothetical protein B456_009G323500, partial [Gossypium raimondii]	--	--	--	--	--	--	--	--	--	Q8GXZ3	152	1.1206e-13	Serine/threonine-protein kinase At5g01020 OS=Arabidopsis thaliana GN=At5g01020 PE=1 SV=1	--	--	--	--	--	--	--	--	--	--
c114793_g1	0	25.0933	#NAME?	4.3378e-10	1.4515e-08	1811	645237686	XP_008225321.1	1052	1.57139e-134	PREDICTED: leucine-rich repeat receptor-like protein kinase PEPR1 [Prunus mume]	658056900	XM_008365989.1	228	1.46606e-113	PREDICTED: Malus x domestica probable LRR receptor-like serine/threonine-protein kinase At1g34110 (LOC103427904), partial mRNA	--	--	--	--	Q9C9H7	195	4.01405e-14	Receptor-like protein 12 OS=Arabidopsis thaliana GN=RLP12 PE=2 SV=2	PF13855//PF00560//PF00494	Leucine rich repeat//Leucine Rich Repeat//Squalene/phytoene synthase	GO:0009058	biosynthetic process	GO:0005515//GO:0016740	protein binding//transferase activity	--	--	--	--
c119152_g1	0	24.9786	#NAME?	4.5885e-10	1.5286e-08	1533	802651157	XP_012080008.1	814	3.4401e-143	PREDICTED: short-chain dehydrogenase TIC 32, chloroplastic [Jatropha curcas]>gi|643720793|gb|KDP31057.1| hypothetical protein JCGZ_11433 [Jatropha curcas]	747051664	XM_011073620.1	186	2.75355e-90	PREDICTED: Sesamum indicum short-chain dehydrogenase TIC 32, chloroplastic-like (LOC105157255), mRNA	--	--	--	--	A2RVM0	390	3.96767e-58	Short-chain dehydrogenase TIC 32, chloroplastic OS=Arabidopsis thaliana GN=TIC32 PE=2 SV=1	PF00106//PF02302//PF00278//PF01370	short chain dehydrogenase//PTS system, Lactose/Cellobiose specific IIB subunit//Pyridoxal-dependent decarboxylase, C-terminal sheet domain//NAD dependent epimerase/dehydratase family	GO:0008643//GO:0009401//GO:0008152	carbohydrate transport//phosphoenolpyruvate-dependent sugar phosphotransferase system//metabolic process	GO:0003824//GO:0016491//GO:0050662//GO:0008982	catalytic activity//oxidoreductase activity//coenzyme binding//protein-N(PI)-phosphohistidine-sugar phosphotransferase activity	GO:0009357	protein-N(PI)-phosphohistidine-sugar phosphotransferase complex	KOG1208	Dehydrogenases with different specificities (related to short-chain alcohol dehydrogenases)
c109717_g1	0	29.5702	#NAME?	5.0328e-10	1.6674e-08	1554	731387829	XP_002275240.2	1825	0	PREDICTED: UDP-glucuronate:xylan alpha-glucuronosyltransferase 1 isoform X1 [Vitis vinifera]	568820211	XM_006464559.1	342	5.32128e-177	PREDICTED: Citrus sinensis UDP-glucuronate:xylan alpha-glucuronosyltransferase 1-like (LOC102610419), mRNA	--	--	--	--	Q9LSB1	1481	0	UDP-glucuronate:xylan alpha-glucuronosyltransferase 1 OS=Arabidopsis thaliana GN=GUX1 PE=2 SV=1	PF01501	Glycosyl transferase family 8	--	--	GO:0016757	transferase activity, transferring glycosyl groups	--	--	KOG1950	Glycosyl transferase, family 8 - glycogenin
c109239_g1	0	53.6593	#NAME?	6.6806e-10	2.1739e-08	3392	255581223	XP_002531424.1	2498	0	receptor-kinase, putative [Ricinus communis]>gi|223528974|gb|EEF30966.1| receptor-kinase, putative [Ricinus communis]	764639686	XM_004308984.2	145	3.81804e-67	PREDICTED: Fragaria vesca subsp. vesca probable LRR receptor-like serine/threonine-protein kinase At3g47570 (LOC101304528), mRNA	--	--	--	--	C0LGP4	1929	0	Probable LRR receptor-like serine/threonine-protein kinase At3g47570 OS=Arabidopsis thaliana GN=At3g47570 PE=2 SV=1	PF13855//PF00560//PF07714//PF00069	Leucine rich repeat//Leucine Rich Repeat//Protein tyrosine kinase//Protein kinase domain	GO:0008152//GO:0006468	metabolic process//protein phosphorylation	GO:0005515//GO:0016301//GO:0004672//GO:0005524	protein binding//kinase activity//protein kinase activity//ATP binding	--	--	--	--
c98045_g1	0	24.3342	#NAME?	8.0117e-10	2.5829e-08	552	--	--	--	--	--	--	--	--	--	--	--	--	--	--	--	--	--	--	--	--	--	--	--	--	--	--	--	--
c119369_g3	0	24.2195	#NAME?	8.477e-10	2.7229e-08	392	566208050	XP_006373602.1	245	7.80713e-25	hypothetical protein POPTR_0016s012401g, partial [Populus trichocarpa]>gi|550320540|gb|ERP51399.1| hypothetical protein POPTR_0016s012401g, partial [Populus trichocarpa]	--	--	--	--	--	--	--	--	--	Q8VYH6	226	3.02468e-21	Cytochrome b561 and DOMON domain-containing protein At4g17280 OS=Arabidopsis thaliana GN=At4g17280 PE=2 SV=1	PF02816	Alpha-kinase family	GO:0016310//GO:0009069//GO:0006468	phosphorylation//serine family amino acid metabolic process//protein phosphorylation	GO:0004674//GO:0005524	protein serine/threonine kinase activity//ATP binding	--	--	--	--
c119319_g2	0	24.1506	#NAME?	9.5047e-10	3.0271e-08	659	--	--	--	--	--	--	--	--	--	--	--	--	--	--	--	--	--	--	--	--	--	--	--	--	--	--	--	--
c110945_g1	0	24.1133	#NAME?	9.6804e-10	3.0791e-08	1708	698513891	XP_009801864.1	2430	0	PREDICTED: LOW QUALITY PROTEIN: 5-epiaristolochene 1,3-dihydroxylase-like [Nicotiana sylvestris]	698513890	XM_009803562.1	1593	0	PREDICTED: Nicotiana sylvestris 5-epiaristolochene 1,3-dihydroxylase-like (LOC104247522), mRNA	K15472	CYP71D55	premnaspirodiene oxygenase	http://www.genome.jp/dbget-bin/www_bget?ko:K15472	Q94FM7	2420	0	5-epiaristolochene 1,3-dihydroxylase OS=Nicotiana tabacum GN=CYP71D20 PE=1 SV=2	PF00989//PF00067	PAS fold//Cytochrome P450	GO:0006355//GO:0055114	regulation of transcription, DNA-templated//oxidation-reduction process	GO:0020037//GO:0005506//GO:0016705	heme binding//iron ion binding//oxidoreductase activity, acting on paired donors, with incorporation or reduction of molecular oxygen	--	--	KOG0156	Cytochrome P450 CYP2 subfamily
c101015_g1	0	23.693	#NAME?	1.3993e-09	4.3601e-08	490	695007706	XP_009390408.1	307	7.40654e-34	PREDICTED: protein RADIALIS-like 3 [Musa acuminata subsp. malaccensis]	--	--	--	--	--	--	--	--	--	Q1A173	265	1.95128e-28	Protein RADIALIS-like 6 OS=Arabidopsis thaliana GN=RL6 PE=2 SV=1	--	--	--	--	--	--	--	--	--	--
c84220_g1	0	23.0306	#NAME?	2.2813e-09	6.9003e-08	292	870855201	KMT06934.1	201	5.88559e-19	hypothetical protein BVRB_6g152710 [Beta vulgaris subsp. vulgaris]	--	--	--	--	--	K01102	PDP	pyruvate dehydrogenase phosphatase	http://www.genome.jp/dbget-bin/www_bget?ko:K01102	Q5Z8P0	187	2.51208e-16	Probable protein phosphatase 2C 60 OS=Oryza sativa subsp. japonica GN=Os06g0717800 PE=2 SV=1	--	--	--	--	--	--	--	--	--	--
c109889_g2	0	23.0982	#NAME?	2.3934e-09	7.2173e-08	1480	296087618	CBI34874.3	686	1.12882e-84	unnamed protein product [Vitis vinifera]	695066979	XM_009382120.1	119	4.67028e-53	PREDICTED: Musa acuminata subsp. malaccensis LOB domain-containing protein 25-like (LOC103968802), transcript variant X2, mRNA	--	--	--	--	Q9FML4	533	4.37543e-63	Protein LATERAL ORGAN BOUNDARIES OS=Arabidopsis thaliana GN=LOB PE=2 SV=1	--	--	--	--	--	--	--	--	--	--
c108763_g2	0	22.7692	#NAME?	2.8155e-09	8.4056e-08	1554	--	--	--	--	--	--	--	--	--	--	--	--	--	--	--	--	--	--	--	--	--	--	--	--	--	--	--	--
c124167_g2	0	22.492	#NAME?	3.5031e-09	1.0333e-07	1677	--	--	--	--	--	--	--	--	--	--	--	--	--	--	--	--	--	--	PF03040	CemA family	--	--	--	--	GO:0016021	integral component of membrane	--	--
c85353_g1	0	22.4136	#NAME?	3.9493e-09	1.1551e-07	325	565378040	XP_006355471.1	392	5.3252e-43	PREDICTED: scarecrow-like protein 22-like [Solanum tuberosum]	--	--	--	--	--	--	--	--	--	Q9M000	255	6.17924e-25	Scarecrow-like protein 22 OS=Arabidopsis thaliana GN=SCL22 PE=2 SV=1	--	--	--	--	--	--	--	--	--	--
c116937_g1	0	22.1927	#NAME?	4.78e-09	1.3774e-07	1210	823156419	XP_012478138.1	736	2.02938e-85	PREDICTED: receptor protein kinase CLAVATA1-like [Gossypium raimondii]>gi|763762399|gb|KJB29653.1| hypothetical protein B456_005G112100 [Gossypium raimondii]	--	--	--	--	--	K00924	E2.7.1.-	--	http://www.genome.jp/dbget-bin/www_bget?ko:K00924	Q9SYQ8	661	7.92786e-76	Receptor protein kinase CLAVATA1 OS=Arabidopsis thaliana GN=CLV1 PE=1 SV=3	PF00560//PF13855	Leucine Rich Repeat//Leucine rich repeat	--	--	GO:0005515	protein binding	--	--	KOG0619	FOG: Leucine rich repeat
c97965_g1	0	21.9848	#NAME?	5.3014e-09	1.5186e-07	610	98979405	ABF60001.1	689	4.93109e-86	lipoxygenase 5 [Actinidia deliciosa]	98979404	DQ497796.1	370	0	Actinidia deliciosa lipoxygenase 5 mRNA, partial cds	K15718	LOX1_5	linoleate 9S-lipoxygenase	http://www.genome.jp/dbget-bin/www_bget?ko:K15718	Q43191	609	6.14084e-72	Probable linoleate 9S-lipoxygenase 5 OS=Solanum tuberosum GN=LOX1.5 PE=2 SV=1	PF00305	Lipoxygenase	GO:0055114	oxidation-reduction process	GO:0016702//GO:0046872	oxidoreductase activity, acting on single donors with incorporation of molecular oxygen, incorporation of two atoms of oxygen//metal ion binding	--	--	--	--
c102086_g1	0	35.7247	#NAME?	5.3826e-09	1.5398e-07	572	590635906	XP_007028738.1	262	1.52024e-26	Uncharacterized protein TCM_024641 [Theobroma cacao]>gi|508717343|gb|EOY09240.1| Uncharacterized protein TCM_024641 [Theobroma cacao]	--	--	--	--	--	--	--	--	--	--	--	--	--	--	--	--	--	--	--	--	--	--	--
c114879_g1	0	22.0063	#NAME?	5.6887e-09	1.6221e-07	4110	731386875	XP_003631896.2	4045	0	PREDICTED: probable LRR receptor-like serine/threonine-protein kinase At4g36180 [Vitis vinifera]	595820556	XM_007204611.1	747	0	Prunus persica hypothetical protein (PRUPE_ppa000484mg) mRNA, complete cds	--	--	--	--	C0LGS2	3549	0	Probable LRR receptor-like serine/threonine-protein kinase At4g36180 OS=Arabidopsis thaliana GN=At4g36180 PE=2 SV=1	PF00069//PF06293//PF07714//PF00560//PF13855	Protein kinase domain//Lipopolysaccharide kinase (Kdo/WaaP) family//Protein tyrosine kinase//Leucine Rich Repeat//Leucine rich repeat	GO:0006468	protein phosphorylation	GO:0005515//GO:0005524//GO:0004672//GO:0016773	protein binding//ATP binding//protein kinase activity//phosphotransferase activity, alcohol group as acceptor	GO:0016020	membrane	--	--
c110499_g2	0	21.9194	#NAME?	5.9393e-09	1.6887e-07	1280	--	--	--	--	--	--	--	--	--	--	--	--	--	--	--	--	--	--	--	--	--	--	--	--	--	--	--	--
c95401_g1	0	21.8262	#NAME?	6.2216e-09	1.7639e-07	494	--	--	--	--	--	--	--	--	--	--	--	--	--	--	--	--	--	--	--	--	--	--	--	--	--	--	--	--
c107818_g2	0	21.1385	#NAME?	1.1192e-08	3.0547e-07	763	698486095	XP_009789796.1	317	1.60288e-54	PREDICTED: proteinaceous RNase P 2 [Nicotiana sylvestris]>gi|698486097|ref|XP_009789797.1| PREDICTED: proteinaceous RNase P 2 [Nicotiana sylvestris]	694375065	XM_009366018.1	114	1.41848e-50	PREDICTED: Pyrus x bretschneideri proteinaceous RNase P 2-like (LOC103954214), mRNA	K18213	PRORP	proteinaceous RNase P	http://www.genome.jp/dbget-bin/www_bget?ko:K18213	Q680B9	270	3.43973e-44	Proteinaceous RNase P 2 OS=Arabidopsis thaliana GN=PRORP2 PE=1 SV=1	--	--	--	--	--	--	--	--	--	--
c119919_g1	0	20.9947	#NAME?	1.3049e-08	3.5301e-07	1438	255581223	XP_002531424.1	462	3.01079e-110	receptor-kinase, putative [Ricinus communis]>gi|223528974|gb|EEF30966.1| receptor-kinase, putative [Ricinus communis]	702456470	XM_010028705.1	79	7.80568e-31	PREDICTED: Eucalyptus grandis probable LRR receptor-like serine/threonine-protein kinase At3g47570 (LOC104417421), mRNA	K04730	IRAK1	interleukin-1 receptor-associated kinase 1	http://www.genome.jp/dbget-bin/www_bget?ko:K04730	C0LGP4	391	1.01433e-74	Probable LRR receptor-like serine/threonine-protein kinase At3g47570 OS=Arabidopsis thaliana GN=At3g47570 PE=2 SV=1	PF00069//PF07714//PF13855//PF00560	Protein kinase domain//Protein tyrosine kinase//Leucine rich repeat//Leucine Rich Repeat	GO:0016310//GO:0006468	phosphorylation//protein phosphorylation	GO:0000166//GO:0005515//GO:0004672//GO:0005524//GO:0016491	nucleotide binding//protein binding//protein kinase activity//ATP binding//oxidoreductase activity	GO:0016020	membrane	--	--
c110345_g1	0	20.593	#NAME?	1.8791e-08	4.9614e-07	885	--	--	--	--	--	--	--	--	--	--	--	--	--	--	--	--	--	--	--	--	--	--	--	--	--	--	--	--
c41232_g1	0	20.4815	#NAME?	1.9867e-08	5.2262e-07	2684	--	--	--	--	--	--	--	--	--	--	--	--	--	--	--	--	--	--	PF01532	Glycosyl hydrolase family 47	GO:0005975	carbohydrate metabolic process	GO:0004571//GO:0005509	mannosyl-oligosaccharide 1,2-alpha-mannosidase activity//calcium ion binding	GO:0016020	membrane	--	--
c114043_g2	0	20.4505	#NAME?	2.0177e-08	5.3013e-07	1103	661893462	CDP03271.1	534	2.30295e-63	unnamed protein product [Coffea canephora]	731406766	XM_002283779.3	59	7.80559e-20	PREDICTED: Vitis vinifera uncharacterized LOC100266427 (LOC100266427), mRNA	--	--	--	--	--	--	--	--	--	--	--	--	--	--	--	--	--	--
c111164_g1	0	20.3545	#NAME?	2.1174e-08	5.5341e-07	1726	470128872	XP_004300357.1	1363	0	PREDICTED: nudix hydrolase 8 [Fragaria vesca subsp. vesca]	720062160	XM_010277111.1	325	1.67051e-167	PREDICTED: Nelumbo nucifera nudix hydrolase 8-like (LOC104610482), mRNA	--	--	--	--	Q8L7W2	1082	2.32226e-141	Nudix hydrolase 8 OS=Arabidopsis thaliana GN=NUDT8 PE=2 SV=2	PF00293	NUDIX domain	--	--	GO:0016787	hydrolase activity	--	--	KOG0648	Predicted NUDIX hydrolase FGF-2 and related proteins
c121441_g2	0	20.3011	#NAME?	2.3605e-08	6.1278e-07	1111	802551290	XP_012064720.1	695	7.31718e-86	PREDICTED: transcription factor RAX2-like [Jatropha curcas]>gi|643737997|gb|KDP43985.1| hypothetical protein JCGZ_05452 [Jatropha curcas]>gi|696740032|gb|AIT52296.1| MYB family protein [Jatropha curcas]	743935234	XM_011013676.1	218	3.2213e-108	PREDICTED: Populus euphratica transcription factor RAX2-like (LOC105116355), mRNA	K09422	MYBP	myb proto-oncogene protein, plant	http://www.genome.jp/dbget-bin/www_bget?ko:K09422	Q9SJL7	582	2.7075e-70	Transcription factor RAX2 OS=Arabidopsis thaliana GN=RAX2 PE=1 SV=1	PF09111	SLIDE	GO:0006338	chromatin remodeling	GO:0005524//GO:0016818//GO:0003676	ATP binding//hydrolase activity, acting on acid anhydrides, in phosphorus-containing anhydrides//nucleic acid binding	GO:0005634	nucleus	KOG0048	Transcription factor, Myb superfamily
c90520_g1	0	20.2138	#NAME?	2.4659e-08	6.3848e-07	1388	567894048	XP_006439512.1	257	1.79888e-23	hypothetical protein CICLE_v10022027mg [Citrus clementina]>gi|557541774|gb|ESR52752.1| hypothetical protein CICLE_v10022027mg [Citrus clementina]	--	--	--	--	--	--	--	--	--	--	--	--	--	--	--	--	--	--	--	--	--	--	--
c113630_g1	0	20.1948	#NAME?	2.4895e-08	6.4393e-07	954	225453508	XP_002277959.1	662	1.6502e-82	PREDICTED: GATA transcription factor 4 [Vitis vinifera]	702354903	XM_010060222.1	134	1.36441e-61	PREDICTED: Eucalyptus grandis GATA transcription factor 4-like (LOC104446362), mRNA	--	--	--	--	O49741	508	2.16348e-60	GATA transcription factor 2 OS=Arabidopsis thaliana GN=GATA2 PE=2 SV=1	PF00320	GATA zinc finger	GO:0006355	regulation of transcription, DNA-templated	GO:0043565//GO:0003700//GO:0008270	sequence-specific DNA binding//transcription factor activity, sequence-specific DNA binding//zinc ion binding	GO:0005667	transcription factor complex	--	--
c5643_g1	0	20.1259	#NAME?	2.7979e-08	7.1739e-07	2020	--	--	--	--	--	226492187	NG_011812.1	2020	0	Homo sapiens glutamate receptor, ionotropic, N-methyl D-aspartate 2A (GRIN2A), RefSeqGene on chromosome 16	--	--	--	--	Q12879	3063	0	Glutamate receptor ionotropic, NMDA 2A OS=Homo sapiens GN=GRIN2A PE=1 SV=1	PF14861	Plant antimicrobial peptide	GO:0050832	defense response to fungus	--	--	--	--	--	--
c55564_g1	0	20.0327	#NAME?	2.9314e-08	7.4918e-07	2744	--	--	--	--	--	219521903	NG_009244.1	2735	0	Homo sapiens breakpoint cluster region (BCR), RefSeqGene on chromosome 22	--	--	--	--	--	--	--	--	--	--	--	--	--	--	--	--	--	--
c119014_g1	0	20.027	#NAME?	2.9397e-08	7.5078e-07	1309	505588	AAA19216.1	2166	0	5-epi-aristolochene synthase [Nicotiana tabacum]	698473862	XM_009786253.1	1149	0	PREDICTED: Nicotiana sylvestris 5-epi-aristolochene synthase 3 (LOC104232974), mRNA	K18117	TPS31	viridiflorene synthase	http://www.genome.jp/dbget-bin/www_bget?ko:K18117	Q40577	2054	0	5-epi-aristolochene synthase OS=Nicotiana tabacum GN=EAS3 PE=1 SV=3	PF01397//PF03936	Terpene synthase, N-terminal domain//Terpene synthase family, metal binding domain	GO:0008152	metabolic process	GO:0000287//GO:0016829//GO:0010333	magnesium ion binding//lyase activity//terpene synthase activity	--	--	--	--
c107654_g1	0	19.7625	#NAME?	3.6447e-08	9.1862e-07	1327	595838037	XP_007207574.1	1505	0	hypothetical protein PRUPE_ppa018324mg [Prunus persica]>gi|462403216|gb|EMJ08773.1| hypothetical protein PRUPE_ppa018324mg [Prunus persica]	764563516	XM_004294876.2	405	0	PREDICTED: Fragaria vesca subsp. vesca uncharacterized membrane protein At1g06890 (LOC101305736), mRNA	--	--	--	--	Q8RXL8	280	2.53164e-26	Uncharacterized membrane protein At1g06890 OS=Arabidopsis thaliana GN=At1g06890 PE=1 SV=1	PF12689//PF00892	Acid Phosphatase//EamA-like transporter family	--	--	GO:0016791	phosphatase activity	GO:0016021//GO:0016020	integral component of membrane//membrane	--	--
c61083_g1	0	19.728	#NAME?	3.7084e-08	9.3326e-07	884	--	--	--	--	--	147835853	AM478591.2	49	2.2481e-14	Vitis vinifera contig VV78X189613.3, whole genome shotgun sequence	--	--	--	--	--	--	--	--	--	--	--	--	--	--	--	--	--	--
c114693_g2	0	19.6418	#NAME?	3.8731e-08	9.7273e-07	1013	297737886	CBI27087.3	220	2.70272e-17	unnamed protein product [Vitis vinifera]	--	--	--	--	--	K01595	ppc	phosphoenolpyruvate carboxylase	http://www.genome.jp/dbget-bin/www_bget?ko:K01595	Q8GVE8	156	4.81716e-10	Phosphoenolpyruvate carboxylase 4 OS=Arabidopsis thaliana GN=PPC4 PE=2 SV=1	--	--	--	--	--	--	--	--	--	--
c101785_g1	0	19.6503	#NAME?	4.1875e-08	1.0463e-06	1038	--	--	--	--	--	--	--	--	--	--	--	--	--	--	--	--	--	--	PF05653	Magnesium transporter NIPA	GO:0015693	magnesium ion transport	GO:0015095	magnesium ion transmembrane transporter activity	GO:0016021	integral component of membrane	--	--
c87777_g1	0	27.59	#NAME?	4.5583e-08	1.1331e-06	948	--	--	--	--	--	--	--	--	--	--	--	--	--	--	--	--	--	--	--	--	--	--	--	--	--	--	--	--
c126893_g1	0	19.3204	#NAME?	5.3671e-08	1.3186e-06	957	719970735	XP_010272171.1	872	1.73132e-109	PREDICTED: BTB/POZ domain-containing protein At5g67385-like [Nelumbo nucifera]	743935366	XM_011013749.1	243	3.49618e-122	PREDICTED: Populus euphratica BTB/POZ domain-containing protein At5g67385-like (LOC105116400), transcript variant X1, mRNA	--	--	--	--	Q66GP0	721	4.05024e-88	BTB/POZ domain-containing protein At5g67385 OS=Arabidopsis thaliana GN=At5g67385 PE=1 SV=2	PF00651	BTB/POZ domain	--	--	GO:0005515	protein binding	--	--	--	--
c126114_g1	0	19.2243	#NAME?	5.6331e-08	1.3794e-06	935	747067062	XP_011080231.1	546	2.4542e-101	PREDICTED: protein NRT1/ PTR FAMILY 7.1-like [Sesamum indicum]	702286871	XM_010048389.1	94	2.30017e-39	PREDICTED: Eucalyptus grandis protein NRT1/ PTR FAMILY 7.1-like (LOC104435680), mRNA	--	--	--	--	Q9LQL2	387	3.45132e-73	Protein NRT1/ PTR FAMILY 7.3 OS=Arabidopsis thaliana GN=NPF7.3 PE=1 SV=2	PF06305//PF00854	Protein of unknown function (DUF1049)//POT family	GO:0006810	transport	GO:0005215	transporter activity	GO:0016020//GO:0005887	membrane//integral component of plasma membrane	KOG1237	H+/oligopeptide symporter
c17828_g1	0	36.1993	#NAME?	5.7815e-08	1.4132e-06	961	--	--	--	--	--	--	--	--	--	--	--	--	--	--	--	--	--	--	--	--	--	--	--	--	--	--	--	--
c103369_g1	0	19.1459	#NAME?	6.3644e-08	1.5471e-06	1032	697099541	XP_009586770.1	1436	0	PREDICTED: peroxidase 12-like [Nicotiana tomentosiformis]	697099540	XM_009588475.1	946	0	PREDICTED: Nicotiana tomentosiformis peroxidase 12-like (LOC104084573), mRNA	K00430	E1.11.1.7	peroxidase	http://www.genome.jp/dbget-bin/www_bget?ko:K00430	Q96520	945	2.40615e-124	Peroxidase 12 OS=Arabidopsis thaliana GN=PER12 PE=1 SV=1	PF03298//PF00141	Stanniocalcin family//Peroxidase	GO:0006804//GO:0006979//GO:0055114//GO:0007165	obsolete peroxidase reaction//response to oxidative stress//oxidation-reduction process//signal transduction	GO:0005179//GO:0020037//GO:0004601	hormone activity//heme binding//peroxidase activity	GO:0005576	extracellular region	--	--
c122248_g2	0	22.8568	#NAME?	8.5305e-08	2.0421e-06	1417	297743835	CBI36718.3	474	8.39382e-49	unnamed protein product [Vitis vinifera]	--	--	--	--	--	--	--	--	--	Q8W4J9	206	9.66913e-16	Disease resistance protein RPP8 OS=Arabidopsis thaliana GN=RPP8 PE=1 SV=2	--	--	--	--	--	--	--	--	--	--
c107727_g1	0	18.7231	#NAME?	8.5545e-08	2.0476e-06	785	675242690	BAP39802.1	291	3.36934e-28	R2R3 MYB transcription factor [Vitis vinifera]	823240043	XM_012597200.1	74	2.51544e-28	PREDICTED: Gossypium raimondii transcription factor TT2-like (LOC105774640), mRNA	K09422	MYBP	myb proto-oncogene protein, plant	http://www.genome.jp/dbget-bin/www_bget?ko:K09422	Q9FJA2	194	2.99708e-16	Transcription factor TT2 OS=Arabidopsis thaliana GN=TT2 PE=1 SV=1	--	--	--	--	--	--	--	--	KOG0048	Transcription factor, Myb superfamily
c84839_g1	0	18.67	#NAME?	9.5447e-08	2.2622e-06	923	697184304	XP_009601181.1	1034	5.45312e-138	PREDICTED: mitochondrial uncoupling protein 5-like [Nicotiana tomentosiformis]	697184303	XM_009602886.1	920	0	PREDICTED: Nicotiana tomentosiformis mitochondrial uncoupling protein 5-like (LOC104096505), mRNA	K15104	SLC25A11, OGC	solute carrier family 25 (mitochondrial oxoglutarate transporter), member 11	http://www.genome.jp/dbget-bin/www_bget?ko:K15104	Q9SJY5	770	4.29999e-99	Mitochondrial uncoupling protein 5 OS=Arabidopsis thaliana GN=PUMP5 PE=2 SV=1	--	--	--	--	--	--	--	--	KOG0759	Mitochondrial oxoglutarate/malate carrier proteins
c88643_g1	0	18.6669	#NAME?	9.5599e-08	2.265e-06	291	734332449	KHN07409.1	128	3.551e-07	Multiple C2 and transmembrane domain-containing protein 2 [Glycine soja]	571445596	XM_003521154.2	52	1.46711e-16	PREDICTED: Glycine max multiple C2 and transmembrane domain-containing protein 2-like (LOC100818371), transcript variant X2, mRNA	--	--	--	--	--	--	--	--	--	--	--	--	--	--	--	--	--	--
c116073_g1	0	18.427	#NAME?	1.1723e-07	2.745e-06	946	590563336	XP_007009342.1	834	4.43275e-109	Uncharacterized protein TCM_042769 [Theobroma cacao]>gi|508726255|gb|EOY18152.1| Uncharacterized protein TCM_042769 [Theobroma cacao]	703155183	XM_010112833.1	118	1.06048e-52	Morus notabilis hypothetical protein partial mRNA	--	--	--	--	--	--	--	--	--	--	--	--	--	--	--	--	--	--
c125199_g2	0	18.3524	#NAME?	1.2172e-07	2.8434e-06	375	--	--	--	--	--	--	--	--	--	--	--	--	--	--	--	--	--	--	--	--	--	--	--	--	--	--	--	--
c51578_g1	0	19.1393	#NAME?	1.218e-07	2.844e-06	1170	302142621	CBI19824.3	1305	1.26114e-176	unnamed protein product [Vitis vinifera]	731429817	XM_002280436.2	320	6.74819e-165	PREDICTED: Vitis vinifera cytochrome P450 83B1-like (LOC100245351), mRNA	--	--	--	--	O65782	864	1.88657e-109	Cytochrome P450 83B1 OS=Arabidopsis thaliana GN=CYP83B1 PE=1 SV=1	PF00067	Cytochrome P450	GO:0055114	oxidation-reduction process	GO:0016705//GO:0020037//GO:0005506	oxidoreductase activity, acting on paired donors, with incorporation or reduction of molecular oxygen//heme binding//iron ion binding	--	--	KOG0156	Cytochrome P450 CYP2 subfamily
c86899_g1	0	18.3249	#NAME?	1.2342e-07	2.8778e-06	658	731409715	XP_010657294.1	348	5.26698e-39	PREDICTED: uncharacterized protein LOC100267059 [Vitis vinifera]	--	--	--	--	--	--	--	--	--	--	--	--	--	--	--	--	--	--	--	--	--	--	--
c141556_g1	0	65.3451	#NAME?	1.2521e-07	2.9183e-06	1336	225443543	XP_002277279.1	1229	9.07219e-165	PREDICTED: GDSL esterase/lipase At5g45950 [Vitis vinifera]	659078552	XM_008441561.1	100	1.53389e-42	PREDICTED: Cucumis melo GDSL esterase/lipase At5g45950 (LOC103484475), mRNA	--	--	--	--	Q9FJ41	1055	2.66997e-139	GDSL esterase/lipase At5g45950 OS=Arabidopsis thaliana GN=At5g45950 PE=2 SV=1	PF00657//PF09020	GDSL-like Lipase/Acylhydrolase//YopE, N terminal	GO:0050765	negative regulation of phagocytosis	GO:0016788	hydrolase activity, acting on ester bonds	--	--	--	--
c110628_g1	0	32.2494	#NAME?	1.2577e-07	2.9304e-06	1212	470118050	XP_004295156.1	1044	6.02784e-138	PREDICTED: peroxidase 15 [Fragaria vesca subsp. vesca]	--	--	--	--	--	K00430	E1.11.1.7	peroxidase	http://www.genome.jp/dbget-bin/www_bget?ko:K00430	P11965	935	2.22716e-122	Lignin-forming anionic peroxidase OS=Nicotiana tabacum PE=2 SV=1	PF00141	Peroxidase	GO:0006979//GO:0006804//GO:0055114	response to oxidative stress//obsolete peroxidase reaction//oxidation-reduction process	GO:0020037//GO:0004601	heme binding//peroxidase activity	--	--	--	--
c113526_g3	0	18.1501	#NAME?	1.4649e-07	3.3799e-06	577	--	--	--	--	--	--	--	--	--	--	--	--	--	--	--	--	--	--	--	--	--	--	--	--	--	--	--	--
c78787_g1	0	18.0639	#NAME?	1.5301e-07	3.5143e-06	358	743612312	AJC50780.1	604	1.04561e-78	phenylalanine ammonia lyase, partial [Plantago ovata]	657971556	XR_530122.1	156	2.84083e-74	PREDICTED: Malus x domestica phenylalanine ammonia-lyase 1-like (LOC103440652), misc_RNA	K10775	E4.3.1.24	phenylalanine ammonia-lyase	http://www.genome.jp/dbget-bin/www_bget?ko:K10775	P31426	614	1.1428e-75	Phenylalanine ammonia-lyase 2 (Fragment) OS=Solanum tuberosum GN=PAL-2 PE=3 SV=1	--	--	--	--	--	--	--	--	KOG0222	Phenylalanine and histidine ammonia-lyase
c99776_g1	0	18.0449	#NAME?	1.545e-07	3.545e-06	608	--	--	--	--	--	--	--	--	--	--	--	--	--	--	--	--	--	--	--	--	--	--	--	--	--	--	--	--
c107200_g2	0	18.007	#NAME?	1.7116e-07	3.9018e-06	901	--	--	--	--	--	--	--	--	--	--	--	--	--	--	--	--	--	--	--	--	--	--	--	--	--	--	--	--
c125807_g1	0	17.9824	#NAME?	1.733e-07	3.9451e-06	1569	747067487	XP_011080467.1	1894	0	PREDICTED: L-ascorbate oxidase-like [Sesamum indicum]	848848684	XM_012997657.1	315	5.4891e-162	PREDICTED: Erythranthe guttatus L-ascorbate oxidase-like (LOC105972654), mRNA	K00423	E1.10.3.3	L-ascorbate oxidase	http://www.genome.jp/dbget-bin/www_bget?ko:K00423	Q40588	1841	0	L-ascorbate oxidase OS=Nicotiana tabacum GN=AAO PE=2 SV=1	PF07731//PF07732//PF00394	Multicopper oxidase//Multicopper oxidase//Multicopper oxidase	GO:0055114	oxidation-reduction process	GO:0016491//GO:0005507	oxidoreductase activity//copper ion binding	--	--	KOG1263	Multicopper oxidases
c77553_g1	0	17.9014	#NAME?	1.8052e-07	4.0948e-06	1302	802581435	XP_012069715.1	907	9.7513e-179	PREDICTED: meiotic recombination protein DMC1 homolog [Jatropha curcas]>gi|643733292|gb|KDP40239.1| hypothetical protein JCGZ_02237 [Jatropha curcas]	568872625	XM_006489405.1	303	2.1243e-155	PREDICTED: Citrus sinensis meiotic recombination protein DMC1 homolog (LOC102627316), mRNA	K10872	DMC1	meiotic recombination protein DMC1	http://www.genome.jp/dbget-bin/www_bget?ko:K10872	Q96449	879	6.46296e-174	Meiotic recombination protein DMC1 homolog OS=Glycine max PE=2 SV=1	PF00154//PF10483	recA bacterial DNA recombination protein//Elongator subunit Iki1	GO:0009432//GO:0006281	SOS response//DNA repair	GO:0005524//GO:0003697	ATP binding//single-stranded DNA binding	GO:0033588	Elongator holoenzyme complex	KOG1434	Meiotic recombination protein Dmc1
c124809_g1	0	17.8641	#NAME?	1.8396e-07	4.1662e-06	1243	460402978	XP_004246983.1	248	1.83053e-20	PREDICTED: formin-like protein 1 [Solanum lycopersicum]	--	--	--	--	--	--	--	--	--	Q9SE97	181	7.79134e-13	Formin-like protein 1 OS=Arabidopsis thaliana GN=FH1 PE=1 SV=1	--	--	--	--	--	--	--	--	--	--
c30163_g1	0	17.8613	#NAME?	1.8422e-07	4.1715e-06	1127	--	--	--	--	--	--	--	--	--	--	--	--	--	--	--	--	--	--	--	--	--	--	--	--	--	--	--	--
c129238_g2	0	17.8332	#NAME?	1.8687e-07	4.2282e-06	463	641820859	KDO40695.1	166	1.1588e-12	hypothetical protein CISIN_1g046906mg [Citrus sinensis]	--	--	--	--	--	--	--	--	--	--	--	--	--	--	--	--	--	--	--	--	--	--	--
c97259_g1	0	17.8209	#NAME?	1.8804e-07	4.2528e-06	835	698438153	XP_009804648.1	410	1.68086e-46	PREDICTED: uncharacterized protein LOC104249841 isoform X1 [Nicotiana sylvestris]	698438152	XM_009806346.1	727	0	PREDICTED: Nicotiana sylvestris uncharacterized LOC104249841 (LOC104249841), transcript variant X1, mRNA	--	--	--	--	--	--	--	--	--	--	--	--	--	--	--	--	--	--
c99104_g1	0	17.7058	#NAME?	1.9937e-07	4.4969e-06	893	698524444	XP_009759030.1	1072	1.39941e-141	PREDICTED: beta-amyrin 28-oxidase-like [Nicotiana sylvestris]	747063280	XM_011079880.1	215	1.19536e-106	PREDICTED: Sesamum indicum beta-amyrin 28-oxidase-like (LOC105161986), mRNA	K07437	CYP26A	cytochrome P450, family 26, subfamily A	http://www.genome.jp/dbget-bin/www_bget?ko:K07437	I7C6E8	946	1.54072e-123	Beta-amyrin 28-oxidase OS=Panax ginseng PE=2 SV=1	PF00067	Cytochrome P450	GO:0055114	oxidation-reduction process	GO:0016705//GO:0020037//GO:0005506	oxidoreductase activity, acting on paired donors, with incorporation or reduction of molecular oxygen//heme binding//iron ion binding	--	--	KOG0157	Cytochrome P450 CYP4/CYP19/CYP26 subfamilies
c117927_g2	0	33.3085	#NAME?	2.0182e-07	4.5494e-06	1154	--	--	--	--	--	--	--	--	--	--	--	--	--	--	--	--	--	--	--	--	--	--	--	--	--	--	--	--
c101020_g1	0	17.7147	#NAME?	2.1565e-07	4.8416e-06	1120	590640792	XP_007030051.1	1103	2.48323e-147	Annexin 8, putative [Theobroma cacao]>gi|508718656|gb|EOY10553.1| Annexin 8, putative [Theobroma cacao]	645270566	XM_008242291.1	199	1.18491e-97	PREDICTED: Prunus mume annexin A13-like (LOC103339016), mRNA	K17095	ANXA7_11	annexin A7/11	http://www.genome.jp/dbget-bin/www_bget?ko:K17095	P12429	393	2.78686e-42	Annexin A3 OS=Homo sapiens GN=ANXA3 PE=1 SV=3	PF00191	Annexin	--	--	GO:0005509//GO:0005544	calcium ion binding//calcium-dependent phospholipid binding	--	--	KOG0819	Annexin
c125332_g3	0	17.5465	#NAME?	2.3484e-07	5.2362e-06	321	763779648	KJB46719.1	324	4.63276e-34	hypothetical protein B456_008G2375002, partial [Gossypium raimondii]	--	--	--	--	--	K14638	SLC15A3_4, PHT	solute carrier family 15 (peptide/histidine transporter), member 3/4	http://www.genome.jp/dbget-bin/www_bget?ko:K14638	Q05085	256	3.00019e-25	Protein NRT1/ PTR FAMILY 6.3 OS=Arabidopsis thaliana GN=NPF6.3 PE=1 SV=1	PF00854	POT family	GO:0006810	transport	GO:0005215	transporter activity	GO:0016020	membrane	--	--
c108335_g3	0	17.5099	#NAME?	2.3926e-07	5.3292e-06	755	--	--	--	--	--	82469929	DQ251185.1	47	2.46676e-13	Actinidia chinensis clone EST 239010 11S globulin-like protein mRNA, complete cds	--	--	--	--	--	--	--	--	--	--	--	--	--	--	--	--	--	--
c105527_g1	0	17.5339	#NAME?	2.5692e-07	5.6861e-06	1173	--	--	--	--	--	--	--	--	--	--	--	--	--	--	--	--	--	--	PF02891	MIZ/SP-RING zinc finger	--	--	GO:0008270	zinc ion binding	--	--	--	--
c125303_g2	0	17.4093	#NAME?	2.7361e-07	6.0244e-06	1116	--	--	--	--	--	--	--	--	--	--	--	--	--	--	--	--	--	--	PF05676	NADH-ubiquinone oxidoreductase B18 subunit (NDUFB7)	GO:0015992//GO:0006120//GO:0006814//GO:0006118//GO:0006744	proton transport//mitochondrial electron transport, NADH to ubiquinone//sodium ion transport//obsolete electron transport//ubiquinone biosynthetic process	GO:0008137//GO:0003954	NADH dehydrogenase (ubiquinone) activity//NADH dehydrogenase activity	GO:0005739	mitochondrion	--	--
c114714_g3	0	17.3569	#NAME?	2.8098e-07	6.1696e-06	421	--	--	--	--	--	--	--	--	--	--	--	--	--	--	--	--	--	--	--	--	--	--	--	--	--	--	--	--
c111039_g2	0	27.6561	#NAME?	2.9564e-07	6.4601e-06	852	--	--	--	--	--	--	--	--	--	--	--	--	--	--	--	--	--	--	--	--	--	--	--	--	--	--	--	--
c126772_g2	0	44.3775	#NAME?	3.1226e-07	6.7974e-06	941	--	--	--	--	--	--	--	--	--	--	--	--	--	--	--	--	--	--	PF05829	Adenovirus late L2 mu core protein (Protein X)	--	--	GO:0003677	DNA binding	GO:0019013	viral nucleocapsid	--	--
c69799_g1	0	19.5009	#NAME?	3.5141e-07	7.5903e-06	596	--	--	--	--	--	--	--	--	--	--	--	--	--	--	--	--	--	--	--	--	--	--	--	--	--	--	--	--
c117520_g2	0	17.0797	#NAME?	3.516e-07	7.5932e-06	1271	--	--	--	--	--	--	--	--	--	--	--	--	--	--	--	--	--	--	--	--	--	--	--	--	--	--	--	--
c116114_g3	0	17.0428	#NAME?	3.5829e-07	7.7277e-06	1608	--	--	--	--	--	--	--	--	--	--	--	--	--	--	--	--	--	--	--	--	--	--	--	--	--	--	--	--
c46367_g1	0	17.0826	#NAME?	3.8177e-07	8.2005e-06	872	731368551	XP_010696208.1	150	1.77204e-10	PREDICTED: uncharacterized protein LOC104908756 [Beta vulgaris subsp. vulgaris]	--	--	--	--	--	--	--	--	--	--	--	--	--	--	--	--	--	--	--	--	--	--	--
c102483_g1	0	16.9799	#NAME?	4.0211e-07	8.594e-06	1058	--	--	--	--	--	--	--	--	--	--	--	--	--	--	--	--	--	--	--	--	--	--	--	--	--	--	--	--
c88912_g1	0	16.9398	#NAME?	4.1038e-07	8.7529e-06	2238	--	--	--	--	--	--	--	--	--	--	--	--	--	--	--	--	--	--	PF06390//PF01601//PF02383	Neuroendocrine-specific golgi protein P55 (NESP55)//Coronavirus S2 glycoprotein//SacI homology domain	GO:0046813//GO:0061025//GO:0071107	receptor-mediated virion attachment to host cell//membrane fusion//response to parathyroid hormone	GO:0042578	phosphoric ester hydrolase activity	GO:0019031//GO:0016021	viral envelope//integral component of membrane	--	--
c125397_g1	0	16.8835	#NAME?	4.223e-07	8.9955e-06	936	747081832	XP_011088209.1	728	8.76921e-87	PREDICTED: probable LRR receptor-like serine/threonine-protein kinase At4g37250 [Sesamum indicum]	--	--	--	--	--	--	--	--	--	C0LGS3	462	2.31164e-50	Probable LRR receptor-like serine/threonine-protein kinase At4g37250 OS=Arabidopsis thaliana GN=At4g37250 PE=2 SV=1	PF00069//PF07714	Protein kinase domain//Protein tyrosine kinase	GO:0006468	protein phosphorylation	GO:0005524//GO:0004672	ATP binding//protein kinase activity	--	--	--	--
c85635_g1	0	16.8807	#NAME?	4.229e-07	9.0072e-06	652	324330444	ADY38579.1	113	5.62621e-07	allene oxide cyclase [Camellia sinensis]	--	--	--	--	--	--	--	--	--	--	--	--	--	PF06351	Allene oxide cyclase	--	--	GO:0016853	isomerase activity	GO:0009507	chloroplast	--	--
c106411_g1	0	16.8683	#NAME?	4.2557e-07	9.0568e-06	1395	7230375	AAF42972.1	2168	0	arginine decarboxylase 2 [Nicotiana tabacum]	698519519	XM_009806325.1	1383	0	PREDICTED: Nicotiana sylvestris arginine decarboxylase (LOC104249827), mRNA	K01583	E4.1.1.19	arginine decarboxylase	http://www.genome.jp/dbget-bin/www_bget?ko:K01583	O23141	1719	0	Arginine decarboxylase 2 OS=Arabidopsis thaliana GN=SPE2 PE=2 SV=1	PF02784//PF00278	Pyridoxal-dependent decarboxylase, pyridoxal binding domain//Pyridoxal-dependent decarboxylase, C-terminal sheet domain	--	--	GO:0003824	catalytic activity	--	--	--	--
c113158_g1	0	16.7846	#NAME?	4.4416e-07	9.4264e-06	1273	--	--	--	--	--	--	--	--	--	--	--	--	--	--	--	--	--	--	PF02590	Predicted SPOUT methyltransferase	GO:0006364	rRNA processing	GO:0008168	methyltransferase activity	GO:0005737	cytoplasm	--	--
c109743_g1	0	17.703	#NAME?	4.7156e-07	9.9642e-06	1742	--	--	--	--	--	--	--	--	--	--	--	--	--	--	--	--	--	--	PF03293	Poxvirus DNA-directed RNA polymerase, 18 kD subunit	GO:0006351//GO:0019083//GO:0006206//GO:0006144	transcription, DNA-templated//viral transcription//pyrimidine nucleobase metabolic process//purine nucleobase metabolic process	GO:0003677//GO:0003899	DNA binding//DNA-directed RNA polymerase activity	GO:0005730	nucleolus	--	--
c109108_g1	0	17.9908	#NAME?	4.7792e-07	1.0084e-05	679	255573973	XP_002527904.1	615	1.78359e-75	conserved hypothetical protein [Ricinus communis]>gi|223532679|gb|EEF34461.1| conserved hypothetical protein [Ricinus communis]	571433846	XM_003517554.2	183	5.51782e-89	PREDICTED: Glycine max uncharacterized LOC100776639 (LOC100776639), mRNA	--	--	--	--	--	--	--	--	--	--	--	--	--	--	--	--	--	--
c103039_g2	0	16.728	#NAME?	4.9692e-07	1.0435e-05	383	--	--	--	--	--	--	--	--	--	--	--	--	--	--	--	--	--	--	--	--	--	--	--	--	--	--	--	--
c102414_g1	0	16.6971	#NAME?	5.0479e-07	1.0586e-05	1378	747099896	XP_011098014.1	623	1.79407e-74	PREDICTED: transcription factor DIVARICATA-like [Sesamum indicum]	848868716	XM_012979534.1	55	1.64042e-17	PREDICTED: Erythranthe guttatus transcription factor MYB1R1-like (LOC105955741), mRNA	--	--	--	--	Q8S9H7	393	1.08886e-41	Transcription factor DIVARICATA OS=Antirrhinum majus GN=DIVARICATA PE=2 SV=1	PF09111	SLIDE	GO:0006338	chromatin remodeling	GO:0005524//GO:0003676//GO:0016818	ATP binding//nucleic acid binding//hydrolase activity, acting on acid anhydrides, in phosphorus-containing anhydrides	GO:0005634	nucleus	--	--
c117545_g4	0	16.46	#NAME?	6.193e-07	1.2804e-05	876	590671861	XP_007038449.1	649	1.08334e-81	Uncharacterized protein TCM_014979 [Theobroma cacao]>gi|508775694|gb|EOY22950.1| Uncharacterized protein TCM_014979 [Theobroma cacao]	--	--	--	--	--	--	--	--	--	--	--	--	--	PF02310	B12 binding domain	--	--	GO:0031419//GO:0046872	cobalamin binding//metal ion binding	--	--	--	--
c93062_g1	0	16.423	#NAME?	6.3107e-07	1.3033e-05	1593	698499573	XP_009795602.1	2607	0	PREDICTED: beta-glucosidase 12-like [Nicotiana sylvestris]	698499572	XM_009797300.1	1427	0	PREDICTED: Nicotiana sylvestris beta-glucosidase 12-like (LOC104242272), mRNA	K01188	E3.2.1.21	beta-glucosidase	http://www.genome.jp/dbget-bin/www_bget?ko:K01188	Q7XKV4	1554	0	Beta-glucosidase 12 OS=Oryza sativa subsp. japonica GN=BGLU12 PE=2 SV=2	PF02300//PF00232	Fumarate reductase subunit C//Glycosyl hydrolase family 1	GO:0005975	carbohydrate metabolic process	GO:0004553	hydrolase activity, hydrolyzing O-glycosyl compounds	GO:0016020	membrane	--	--
c110681_g1	0	16.3766	#NAME?	6.4621e-07	1.3317e-05	862	460400423	XP_004245734.1	488	3.03405e-58	PREDICTED: uncharacterized protein LOC101246270 [Solanum lycopersicum]	--	--	--	--	--	K14488	SAUR	SAUR family protein	http://www.genome.jp/dbget-bin/www_bget?ko:K14488	O22150	284	4.78719e-29	Auxin-responsive protein SAUR36 OS=Arabidopsis thaliana GN=SAUR36 PE=2 SV=1	PF02519	Auxin responsive protein	GO:0009733	response to auxin	--	--	--	--	--	--
c153225_g1	0	16.3446	#NAME?	7.1441e-07	1.4635e-05	1831	--	--	--	--	--	671696012	NM_005157.5	1831	0	Homo sapiens ABL proto-oncogene 1, non-receptor tyrosine kinase (ABL1), transcript variant a, mRNA	--	--	--	--	P00519	2470	0	Tyrosine-protein kinase ABL1 OS=Homo sapiens GN=ABL1 PE=1 SV=4	PF08919	F-actin binding	GO:0006468	protein phosphorylation	GO:0004715//GO:0005524	non-membrane spanning protein tyrosine kinase activity//ATP binding	--	--	--	--
c91014_g1	0	16.3235	#NAME?	7.2209e-07	1.478e-05	885	697110002	XP_009608866.1	984	2.0423e-132	PREDICTED: miraculin-like [Nicotiana tomentosiformis]	697110001	XM_009610571.1	870	0	PREDICTED: Nicotiana tomentosiformis miraculin-like (LOC104102755), mRNA	--	--	--	--	P13087	456	1.4081e-53	Miraculin OS=Synsepalum dulcificum PE=1 SV=3	PF00197	Trypsin and protease inhibitor	--	--	GO:0004866	endopeptidase inhibitor activity	--	--	--	--
c153412_g1	0	39.4386	#NAME?	8.6857e-07	1.7504e-05	4470	--	--	--	--	--	308522734	NG_027813.1	4470	0	Homo sapiens lysine (K)-specific methyltransferase 2A (KMT2A), RefSeqGene (LRG_613) on chromosome 11	--	--	--	--	Q03164	5825	0	Histone-lysine N-methyltransferase 2A OS=Homo sapiens GN=KMT2A PE=1 SV=5	--	--	--	--	--	--	--	--	--	--
c84372_g2	0	16.0865	#NAME?	8.8626e-07	1.7831e-05	1748	--	--	--	--	--	--	--	--	--	--	--	--	--	--	--	--	--	--	--	--	--	--	--	--	--	--	--	--
c119058_g2	0	20.9827	#NAME?	8.9046e-07	1.7902e-05	204	--	--	--	--	--	--	--	--	--	--	--	--	--	--	--	--	--	--	--	--	--	--	--	--	--	--	--	--
c6312_g1	0	16.0432	#NAME?	9.0595e-07	1.8196e-05	1514	--	--	--	--	--	219521903	NG_009244.1	1511	0	Homo sapiens breakpoint cluster region (BCR), RefSeqGene on chromosome 22	--	--	--	--	P11274	249	6.85118e-21	Breakpoint cluster region protein OS=Homo sapiens GN=BCR PE=1 SV=2	--	--	--	--	--	--	--	--	--	--
c153835_g1	0	16.0397	#NAME?	9.0757e-07	1.8226e-05	2070	--	--	--	--	--	221554531	NG_009445.1	2067	0	Homo sapiens anaplastic lymphoma receptor tyrosine kinase (ALK), RefSeqGene (LRG_488) on chromosome 2	--	--	--	--	Q9UM73	302	9.48596e-27	ALK tyrosine kinase receptor OS=Homo sapiens GN=ALK PE=1 SV=3	PF06766	Fungal hydrophobin	--	--	--	--	GO:0005576	extracellular region	--	--
c105019_g1	0	16.0309	#NAME?	9.1164e-07	1.8303e-05	1524	116242308	ABJ89813.1	1995	0	wound-induced protein kinase [Nicotiana attenuata]	698515005	XM_009804071.1	1303	0	PREDICTED: Nicotiana sylvestris mitogen-activated protein kinase 3 (LOC104247921), mRNA	K04371	MAPK1_3	mitogen-activated protein kinase 1/3	http://www.genome.jp/dbget-bin/www_bget?ko:K04371	Q39023	1701	0	Mitogen-activated protein kinase 3 OS=Arabidopsis thaliana GN=MPK3 PE=1 SV=2	PF07714//PF06293//PF00069	Protein tyrosine kinase//Lipopolysaccharide kinase (Kdo/WaaP) family//Protein kinase domain	GO:0006468	protein phosphorylation	GO:0005524//GO:0016773//GO:0004672	ATP binding//phosphotransferase activity, alcohol group as acceptor//protein kinase activity	GO:0016020	membrane	KOG0660	Mitogen-activated protein kinase
c99513_g2	0	15.9035	#NAME?	9.7289e-07	1.9449e-05	2006	697175187	XP_009596530.1	3430	0	PREDICTED: pleiotropic drug resistance protein 1 [Nicotiana tomentosiformis]	697175186	XM_009598235.1	1934	0	PREDICTED: Nicotiana tomentosiformis pleiotropic drug resistance protein 1 (LOC104092600), mRNA	--	--	--	--	Q76CU2	3403	0	Pleiotropic drug resistance protein 1 OS=Nicotiana tabacum GN=PDR1 PE=2 SV=1	PF03193//PF01061//PF13304//PF00005//PF00082	Protein of unknown function, DUF258//ABC-2 type transporter//AAA domain, putative AbiEii toxin, Type IV TA system//ABC transporter//Subtilase family	GO:0006508	proteolysis	GO:0003924//GO:0004252//GO:0016887//GO:0005524//GO:0005525	GTPase activity//serine-type endopeptidase activity//ATPase activity//ATP binding//GTP binding	GO:0016020	membrane	KOG0065	Pleiotropic drug resistance proteins (PDR1-15), ABC superfamily
c124414_g1	0	15.888	#NAME?	9.8064e-07	1.9599e-05	843	--	--	--	--	--	--	--	--	--	--	--	--	--	--	--	--	--	--	--	--	--	--	--	--	--	--	--	--
c156098_g1	0	23.3061	#NAME?	9.9966e-07	1.9944e-05	2612	--	--	--	--	--	343962619	NG_029795.1	2612	0	Homo sapiens ets variant 1 (ETV1), RefSeqGene on chromosome 7	--	--	--	--	--	--	--	--	PF09285	Elongation factor P, C-terminal	GO:0043043	peptide biosynthetic process	--	--	GO:0005737	cytoplasm	--	--
c105196_g1	0	15.8219	#NAME?	1.1033e-06	2.1849e-05	814	--	--	--	--	--	339759573	AC245044.1	800	0	Homo sapiens BAC clone CH17-426E18 from chromosome unknown, complete sequence	--	--	--	--	P0DMN0	263	6.16543e-49	Sulfotransferase 1A4 OS=Homo sapiens GN=SULT1A4 PE=1 SV=1	--	--	--	--	--	--	--	--	--	--
c123903_g2	0	15.6889	#NAME?	1.1808e-06	2.327e-05	2271	731401451	XP_010654287.1	985	2.44823e-117	PREDICTED: uncharacterized protein LOC104880169 [Vitis vinifera]	--	--	--	--	--	--	--	--	--	--	--	--	--	--	--	--	--	--	--	--	--	--	--
c106351_g2	0	15.5359	#NAME?	1.389e-06	2.7084e-05	2006	296086486	CBI32075.3	1487	0	unnamed protein product [Vitis vinifera]	--	--	--	--	--	--	--	--	--	O04532	1303	8.05207e-168	Formin-like protein 8 OS=Arabidopsis thaliana GN=FH8 PE=1 SV=1	--	--	--	--	--	--	--	--	KOG1922	Rho GTPase effector BNI1 and related formins
c103325_g1	0	15.5205	#NAME?	1.4e-06	2.7289e-05	1186	255566801	XP_002524384.1	795	1.38195e-101	conserved hypothetical protein [Ricinus communis]>gi|223536345|gb|EEF37995.1| conserved hypothetical protein [Ricinus communis]	596294615	XM_007226804.1	132	2.20745e-60	Prunus persica hypothetical protein (PRUPE_ppa017045mg) mRNA, complete cds	--	--	--	--	O22227	471	1.1751e-53	Protein MIZU-KUSSEI 1 OS=Arabidopsis thaliana GN=MIZ1 PE=1 SV=1	--	--	--	--	--	--	--	--	--	--
c120430_g1	0	15.4772	#NAME?	1.4313e-06	2.7845e-05	1852	357966935	AET97563.1	2038	0	galactose oxidase [Ziziphus jujuba]	747073263	XM_011085290.1	221	1.16773e-109	PREDICTED: Sesamum indicum galactose oxidase-like (LOC105166070), mRNA	--	--	--	--	I1S2N3	204	2.6278e-15	Galactose oxidase OS=Gibberella zeae (strain PH-1 / ATCC MYA-4620 / FGSC 9075 / NRRL 31084) GN=GAOA PE=3 SV=1	--	--	--	--	--	--	--	--	--	--
c114663_g4	0	15.4554	#NAME?	1.4474e-06	2.8132e-05	990	731420573	XP_010661428.1	626	2.04387e-77	PREDICTED: uncharacterized protein LOC100263389 [Vitis vinifera]	--	--	--	--	--	--	--	--	--	--	--	--	--	--	--	--	--	--	--	--	--	--	--
c166161_g1	0	15.3956	#NAME?	1.624e-06	3.1296e-05	1808	--	--	--	--	--	219521903	NG_009244.1	1808	0	Homo sapiens breakpoint cluster region (BCR), RefSeqGene on chromosome 22	--	--	--	--	--	--	--	--	--	--	--	--	--	--	--	--	--	--
c115408_g5	0	15.3305	#NAME?	1.6787e-06	3.2284e-05	936	--	--	--	--	--	--	--	--	--	--	--	--	--	--	--	--	--	--	--	--	--	--	--	--	--	--	--	--
c96199_g1	0	15.2806	#NAME?	1.7221e-06	3.305e-05	1525	661889744	CDP06464.1	1612	0	unnamed protein product [Coffea canephora]	703117495	XM_010103088.1	347	8.67282e-180	Morus notabilis hypothetical protein partial mRNA	--	--	--	--	Q8LED3	1470	0	Protein trichome birefringence-like 3 OS=Arabidopsis thaliana GN=TBL3 PE=2 SV=1	--	--	--	--	--	--	--	--	--	--
c106044_g1	0	15.1754	#NAME?	1.8176e-06	3.4709e-05	597	--	--	--	--	--	--	--	--	--	--	--	--	--	--	--	--	--	--	--	--	--	--	--	--	--	--	--	--
c101181_g2	0	15.1194	#NAME?	1.8707e-06	3.5633e-05	940	--	--	--	--	--	--	--	--	--	--	--	--	--	--	--	--	--	--	--	--	--	--	--	--	--	--	--	--
c96906_g1	0	19.2996	#NAME?	2.0195e-06	3.823e-05	1460	661887295	CDP09075.1	1029	7.86725e-129	unnamed protein product [Coffea canephora]	123708992	AM469291.1	121	3.56038e-54	Vitis vinifera, whole genome shotgun sequence, contig VV78X259333.7, clone ENTAV 115	--	--	--	--	Q9XE58	728	2.52995e-85	Scarecrow-like protein 14 OS=Arabidopsis thaliana GN=SCL14 PE=2 SV=2	--	--	--	--	--	--	--	--	--	--
c127472_g1	0	15.06	#NAME?	2.0979e-06	3.9569e-05	790	470136094	XP_004303836.1	220	9.50054e-18	PREDICTED: probable xyloglucan glycosyltransferase 5 [Fragaria vesca subsp. vesca]	--	--	--	--	--	--	--	--	--	Q9SB75	171	1.74552e-12	Probable xyloglucan glycosyltransferase 5 OS=Arabidopsis thaliana GN=CSLC5 PE=1 SV=1	--	--	--	--	--	--	--	--	--	--
c118651_g2	0	15.0382	#NAME?	2.1215e-06	3.9983e-05	359	--	--	--	--	--	--	--	--	--	--	--	--	--	--	--	--	--	--	--	--	--	--	--	--	--	--	--	--
c112235_g1	0	15.0347	#NAME?	2.1253e-06	4.005e-05	1765	747068288	XP_011080895.1	1683	0	PREDICTED: uncharacterized protein LOC105164045 [Sesamum indicum]	--	--	--	--	--	--	--	--	--	P54583	195	2.4624e-14	Endoglucanase E1 OS=Acidothermus cellulolyticus (strain ATCC 43068 / 11B) GN=Acel_0614 PE=1 SV=1	PF03498//PF00150	Cytolethal distending toxin A/C domain//Cellulase (glycosyl hydrolase family 5)	GO:0009405//GO:0005975	pathogenesis//carbohydrate metabolic process	GO:0004553	hydrolase activity, hydrolyzing O-glycosyl compounds	--	--	--	--
c107512_g1	0	21.4513	#NAME?	2.1276e-06	4.0086e-05	2608	747096177	XP_011095996.1	3056	0	PREDICTED: subtilisin-like protease SBT3.5 [Sesamum indicum]	--	--	--	--	--	--	--	--	--	F4HYR6	2423	0	Subtilisin-like protease SBT2.4 OS=Arabidopsis thaliana GN=SBT2.4 PE=1 SV=1	PF01558//PF00082	Pyruvate ferredoxin/flavodoxin oxidoreductase//Subtilase family	GO:0055114//GO:0006508	oxidation-reduction process//proteolysis	GO:0004252//GO:0016903	serine-type endopeptidase activity//oxidoreductase activity, acting on the aldehyde or oxo group of donors	--	--	--	--
c114043_g1	0	16.3351	#NAME?	2.3366e-06	4.3724e-05	1262	661893462	CDP03271.1	545	2.31504e-64	unnamed protein product [Coffea canephora]	388510769	BT143657.1	60	2.49023e-20	Lotus japonicus clone JCVI-FLLj-20E19 unknown mRNA	--	--	--	--	--	--	--	--	--	--	--	--	--	--	--	--	--	--
c127437_g1	0	14.8947	#NAME?	2.4852e-06	4.624e-05	3456	747085671	XP_011090307.1	3216	0	PREDICTED: probable receptor protein kinase TMK1 [Sesamum indicum]>gi|747085673|ref|XP_011090308.1| PREDICTED: probable receptor protein kinase TMK1 [Sesamum indicum]	731393933	XM_010653345.1	435	0	PREDICTED: Vitis vinifera probable receptor protein kinase TMK1 (LOC100253071), mRNA	--	--	--	--	Q9SIT1	1234	1.29646e-149	Receptor-like kinase TMK3 OS=Arabidopsis thaliana GN=TMK3 PE=2 SV=1	PF13855//PF00560//PF00069//PF07714	Leucine rich repeat//Leucine Rich Repeat//Protein kinase domain//Protein tyrosine kinase	GO:0006468	protein phosphorylation	GO:0005515//GO:0004672//GO:0005524	protein binding//protein kinase activity//ATP binding	--	--	--	--
c109401_g1	0	14.811	#NAME?	2.5939e-06	4.8052e-05	837	--	--	--	--	--	--	--	--	--	--	--	--	--	--	--	--	--	--	PF15220	Hypoxia-inducible lipid droplet-associated	GO:0008284//GO:0001819//GO:0010884	positive regulation of cell proliferation//positive regulation of cytokine production//positive regulation of lipid storage	--	--	--	--	--	--
c103935_g1	0	14.7987	#NAME?	2.6103e-06	4.8332e-05	1325	697095893	XP_009613712.1	2068	0	PREDICTED: nematode resistance protein-like HSPRO2 [Nicotiana tomentosiformis]	697095892	XM_009615417.1	1268	0	PREDICTED: Nicotiana tomentosiformis nematode resistance protein-like HSPRO2 (LOC104106788), mRNA	--	--	--	--	O04203	1059	6.24295e-139	Nematode resistance protein-like HSPRO2 OS=Arabidopsis thaliana GN=HSPRO2 PE=1 SV=1	PF07231	Hs1pro-1 N-terminus	GO:0006952	defense response	--	--	--	--	--	--
c126124_g3	0	14.7952	#NAME?	2.615e-06	4.8414e-05	705	--	--	--	--	--	--	--	--	--	--	--	--	--	--	--	--	--	--	--	--	--	--	--	--	--	--	--	--
c103972_g1	0	14.5584	#NAME?	3.2137e-06	5.8614e-05	1992	565360639	XP_006347074.1	1152	8.35538e-149	PREDICTED: uncharacterized protein At4g19900-like [Solanum tuberosum]	--	--	--	--	--	K01988	A4GALT	lactosylceramide 4-alpha-galactosyltransferase	http://www.genome.jp/dbget-bin/www_bget?ko:K01988	P0C8Q4	305	1.63658e-27	Uncharacterized protein At4g19900 OS=Arabidopsis thaliana GN=At4g19900 PE=2 SV=1	PF12919	TcdA/TcdB catalytic glycosyltransferase domain	--	--	GO:0016757	transferase activity, transferring glycosyl groups	--	--	--	--
c115906_g1	0	14.4969	#NAME?	3.3171e-06	6.036e-05	1523	--	--	--	--	--	--	--	--	--	--	--	--	--	--	--	--	--	--	--	--	--	--	--	--	--	--	--	--
c112435_g1	0	14.4691	#NAME?	3.365e-06	6.1186e-05	1525	697142582	XP_009625397.1	2554	0	PREDICTED: phenylalanine ammonia-lyase [Nicotiana tomentosiformis]	2570155	D17467.1	1450	0	Nicotiana tabacum TOBPAL1 mRNA for phenylalanine ammonia-lyase, complete cds	K10775	E4.3.1.24	phenylalanine ammonia-lyase	http://www.genome.jp/dbget-bin/www_bget?ko:K10775	P35513	2550	0	Phenylalanine ammonia-lyase OS=Nicotiana tabacum GN=PALA PE=2 SV=2	--	--	--	--	--	--	--	--	KOG0222	Phenylalanine and histidine ammonia-lyase
c187709_g1	0	14.4121	#NAME?	3.7716e-06	6.7954e-05	2033	--	--	--	--	--	296434307	NG_021274.1	2033	0	Homo sapiens BCL6 corepressor-like 1 (BCORL1), RefSeqGene on chromosome X	--	--	--	--	Q5H9F3	3309	0	BCL-6 corepressor-like protein 1 OS=Homo sapiens GN=BCORL1 PE=1 SV=1	PF08027//PF07440	Albumin I chain b//Caerin 1 protein	GO:0009405	pathogenesis	GO:0045735	nutrient reservoir activity	GO:0005576	extracellular region	--	--
c142034_g1	0	14.4026	#NAME?	3.79e-06	6.8277e-05	2063	--	--	--	--	--	219521903	NG_009244.1	2063	0	Homo sapiens breakpoint cluster region (BCR), RefSeqGene on chromosome 22	--	--	--	--	P11274	222	3.62826e-17	Breakpoint cluster region protein OS=Homo sapiens GN=BCR PE=1 SV=2	PF00355//PF07836	Rieske [2Fe-2S] domain//DmpG-like communication domain	GO:0055114//GO:0019439	oxidation-reduction process//aromatic compound catabolic process	GO:0016833//GO:0016491//GO:0051537	oxo-acid-lyase activity//oxidoreductase activity//2 iron, 2 sulfur cluster binding	--	--	--	--
c104842_g1	0	18.6555	#NAME?	3.8492e-06	6.9269e-05	926	565388287	XP_006359910.1	1254	2.41984e-168	PREDICTED: sugar transport protein 13-like [Solanum tuberosum]	747086472	XM_011092436.1	259	4.30929e-131	PREDICTED: Sesamum indicum sugar transport protein 13 (LOC105171358), mRNA	--	--	--	--	Q94AZ2	1186	5.78081e-159	Sugar transport protein 13 OS=Arabidopsis thaliana GN=STP13 PE=1 SV=2	PF07690//PF00083	Major Facilitator Superfamily//Sugar (and other) transporter	GO:0055085	transmembrane transport	GO:0022857	transmembrane transporter activity	GO:0016021	integral component of membrane	KOG0254	Predicted transporter (major facilitator superfamily)
c89379_g1	0	15.1121	#NAME?	3.8583e-06	6.9415e-05	692	--	--	--	--	--	392996970	AC245520.3	627	0	Homo sapiens BAC clone CH17-245F15 from chromosome 16, complete sequence	--	--	--	--	P0DMN0	326	1.79116e-34	Sulfotransferase 1A4 OS=Homo sapiens GN=SULT1A4 PE=1 SV=1	PF00685	Sulfotransferase domain	--	--	GO:0008146	sulfotransferase activity	--	--	--	--
c128513_g1	0	14.6769	#NAME?	3.9053e-06	7.0193e-05	253	--	--	--	--	--	--	--	--	--	--	--	--	--	--	--	--	--	--	--	--	--	--	--	--	--	--	--	--
c100946_g1	0	14.4817	#NAME?	3.9873e-06	7.1521e-05	1639	743918808	XP_011003414.1	159	9.23696e-10	PREDICTED: transcription factor DYSFUNCTIONAL TAPETUM 1 [Populus euphratica]	--	--	--	--	--	--	--	--	--	--	--	--	--	--	--	--	--	--	--	--	--	--	--
c111793_g1	0	14.2633	#NAME?	4.071e-06	7.2945e-05	782	--	--	--	--	--	--	--	--	--	--	--	--	--	--	--	--	--	--	--	--	--	--	--	--	--	--	--	--
c66003_g1	0	14.2105	#NAME?	4.1835e-06	7.4852e-05	775	731430288	XP_010664964.1	657	2.94264e-76	PREDICTED: probable LRR receptor-like serine/threonine-protein kinase At3g47570 [Vitis vinifera]	848900725	XM_012995078.1	74	2.48195e-28	PREDICTED: Erythranthe guttatus probable LRR receptor-like serine/threonine-protein kinase At3g47570 (LOC105970268), mRNA	--	--	--	--	C0LGP4	409	3.21797e-43	Probable LRR receptor-like serine/threonine-protein kinase At3g47570 OS=Arabidopsis thaliana GN=At3g47570 PE=2 SV=1	PF07714//PF00069	Protein tyrosine kinase//Protein kinase domain	GO:0006468	protein phosphorylation	GO:0005524//GO:0004672	ATP binding//protein kinase activity	--	--	--	--
c110955_g2	0	14.9285	#NAME?	4.1879e-06	7.4905e-05	1272	828289955	XP_012572342.1	151	1.38789e-08	PREDICTED: transcription factor HBP-1b(c38)-like isoform X7 [Cicer arietinum]>gi|828289957|ref|XP_012572343.1| PREDICTED: transcription factor HBP-1b(c38)-like isoform X7 [Cicer arietinum]	--	--	--	--	--	--	--	--	--	P23923	122	5.95723e-06	Transcription factor HBP-1b(c38) OS=Triticum aestivum PE=2 SV=1	--	--	--	--	--	--	--	--	--	--
c82717_g1	0	14.1454	#NAME?	4.327e-06	7.7171e-05	367	--	--	--	--	--	--	--	--	--	--	--	--	--	--	--	--	--	--	PF04901	Receptor activity modifying family	GO:0015031//GO:0006886//GO:0008277	protein transport//intracellular protein transport//regulation of G-protein coupled receptor protein signaling pathway	GO:0008565	protein transporter activity	GO:0016021	integral component of membrane	--	--
c83456_g1	0	78.2008	#NAME?	4.7914e-06	8.4799e-05	8403	--	--	--	--	--	224809238	NG_011443.1	8361	0	Homo sapiens ets variant 6 (ETV6), RefSeqGene (LRG_609) on chromosome 12	--	--	--	--	P41212	218	2.10697e-16	Transcription factor ETV6 OS=Homo sapiens GN=ETV6 PE=1 SV=1	PF08414//PF14634	Respiratory burst NADPH oxidase//zinc-RING finger domain	GO:0006979//GO:0006804//GO:0055114	response to oxidative stress//obsolete peroxidase reaction//oxidation-reduction process	GO:0050664//GO:0004601//GO:0005515//GO:0008270	oxidoreductase activity, acting on NAD(P)H, oxygen as acceptor//peroxidase activity//protein binding//zinc ion binding	--	--	--	--
c121716_g3	0	14.0396	#NAME?	4.9721e-06	8.782e-05	854	595835384	XP_007207042.1	306	1.48419e-29	hypothetical protein PRUPE_ppb025002mg [Prunus persica]>gi|462402684|gb|EMJ08241.1| hypothetical protein PRUPE_ppb025002mg [Prunus persica]	--	--	--	--	--	--	--	--	--	--	--	--	--	PF02017//PF02024	CIDE-N domain//Leptin	GO:0006915//GO:0007165	apoptotic process//signal transduction	GO:0005179	hormone activity	GO:0005622//GO:0005576	intracellular//extracellular region	--	--
c78378_g1	0	14.0079	#NAME?	5.054e-06	8.9109e-05	538	225453362	XP_002272263.1	348	1.34579e-38	PREDICTED: uclacyanin-3 [Vitis vinifera]>gi|297734624|emb|CBI16675.3| unnamed protein product [Vitis vinifera]	--	--	--	--	--	--	--	--	--	Q96316	255	1.90493e-25	Uclacyanin-3 OS=Arabidopsis thaliana GN=UCC3 PE=2 SV=1	PF02298//PF01106	Plastocyanin-like domain//NifU-like domain	GO:0016226//GO:0006118	iron-sulfur cluster assembly//obsolete electron transport	GO:0051536//GO:0005506//GO:0009055	iron-sulfur cluster binding//iron ion binding//electron carrier activity	--	--	--	--
c117851_g1	0	13.9833	#NAME?	5.1188e-06	9.0134e-05	2157	731377185	XP_010657252.1	1447	0	PREDICTED: inactive leucine-rich repeat receptor-like protein kinase CORYNE [Vitis vinifera]	719978608	XM_010250914.1	299	5.9535e-153	PREDICTED: Nelumbo nucifera inactive leucine-rich repeat receptor-like protein kinase CORYNE (LOC104591850), mRNA	--	--	--	--	Q9LYU7	1196	5.39869e-156	Inactive leucine-rich repeat receptor-like protein kinase CORYNE OS=Arabidopsis thaliana GN=CRN PE=1 SV=1	PF00789//PF07714//PF00069	UBX domain//Protein tyrosine kinase//Protein kinase domain	GO:0006468	protein phosphorylation	GO:0005515//GO:0005524//GO:0004672	protein binding//ATP binding//protein kinase activity	--	--	--	--
c105354_g1	0	13.9299	#NAME?	5.7285e-06	9.9756e-05	573	--	--	--	--	--	--	--	--	--	--	--	--	--	--	--	--	--	--	--	--	--	--	--	--	--	--	--	--
c75835_g1	0	13.8771	#NAME?	5.8857e-06	0.00010228	725	225430668	XP_002268738.1	443	1.54291e-52	PREDICTED: two-component response regulator ARR22 [Vitis vinifera]	--	--	--	--	--	--	--	--	--	Q9M8Y4	270	1.00751e-27	Two-component response regulator ARR22 OS=Arabidopsis thaliana GN=ARR22 PE=2 SV=1	PF00072	Response regulator receiver domain	GO:0000160	phosphorelay signal transduction system	--	--	--	--	KOG0519	Sensory transduction histidine kinase
c122290_g2	0	13.8307	#NAME?	6.028e-06	0.00010463	899	565344683	XP_006339435.1	348	1.17498e-35	PREDICTED: uncharacterized protein LOC102580329 [Solanum tuberosum]	--	--	--	--	--	--	--	--	--	Q8VYJ2	286	7.99383e-28	AT-hook motif nuclear-localized protein 1 OS=Arabidopsis thaliana GN=AHL1 PE=1 SV=1	--	--	--	--	--	--	--	--	--	--
c104395_g1	0	13.7779	#NAME?	6.1944e-06	0.0001073	744	225456345	XP_002280160.1	410	7.32738e-45	PREDICTED: squamosa promoter-binding-like protein 13A [Vitis vinifera]>gi|731426844|ref|XP_010663753.1| PREDICTED: squamosa promoter-binding-like protein 13A [Vitis vinifera]>gi|147837620|emb|CAN77059.1| hypothetical protein VITISV_022138 [Vitis vinifera]>gi|297734432|emb|CBI15679.3| unnamed protein product [Vitis vinifera]	--	--	--	--	--	--	--	--	--	P0DI11	265	2.26809e-25	Squamosa promoter-binding-like protein 13B OS=Arabidopsis thaliana GN=SPL13B PE=3 SV=1	PF03110	SBP domain	--	--	GO:0003677	DNA binding	GO:0005634	nucleus	--	--
c98061_g1	0	13.7346	#NAME?	6.3348e-06	0.00010955	506	--	--	--	--	--	--	--	--	--	--	--	--	--	--	--	--	--	--	--	--	--	--	--	--	--	--	--	--
c112634_g1	0	13.709	#NAME?	6.9896e-06	0.00012006	895	802640850	XP_012079039.1	409	2.33037e-44	PREDICTED: transcription factor TCP4-like [Jatropha curcas]>gi|643721894|gb|KDP31773.1| hypothetical protein JCGZ_12234 [Jatropha curcas]	--	--	--	--	--	--	--	--	--	Q9MAH8	330	1.11207e-33	Transcription factor TCP3 OS=Arabidopsis thaliana GN=TCP3 PE=2 SV=1	--	--	--	--	--	--	--	--	--	--
c75599_g1	0	13.6932	#NAME?	7.0465e-06	0.00012099	842	676384769	XP_009035663.1	213	1.0267e-17	hypothetical protein AURANDRAFT_24160 [Aureococcus anophagefferens]>gi|323453739|gb|EGB09610.1| hypothetical protein AURANDRAFT_24160 [Aureococcus anophagefferens]	584458486	NG_012245.2	806	0	Homo sapiens N-acetyltransferase 1 (arylamine N-acetyltransferase) (NAT1), RefSeqGene on chromosome 8	--	--	--	--	P18440	1265	6.75413e-175	Arylamine N-acetyltransferase 1 OS=Homo sapiens GN=NAT1 PE=1 SV=2	PF00797	N-acetyltransferase	GO:0008152//GO:0042967	metabolic process//acyl-carrier-protein biosynthetic process	GO:0016407	acetyltransferase activity	--	--	--	--
c103555_g1	0	13.6654	#NAME?	7.1477e-06	0.00012258	635	--	--	--	--	--	--	--	--	--	--	--	--	--	--	--	--	--	--	--	--	--	--	--	--	--	--	--	--
c117110_g1	0	13.5415	#NAME?	7.6189e-06	0.00013012	1231	661867079	CDP21840.1	554	2.71683e-62	unnamed protein product [Coffea canephora]	764575470	XM_004298393.2	95	8.48659e-40	PREDICTED: Fragaria vesca subsp. vesca uncharacterized LOC101308572 (LOC101308572), transcript variant X2, mRNA	--	--	--	--	--	--	--	--	--	--	--	--	--	--	--	--	--	--
c124597_g2	0	13.5415	#NAME?	7.6189e-06	0.00013012	826	590678877	XP_007040424.1	554	2.30356e-63	Leucine-rich repeat protein kinase family protein isoform 1 [Theobroma cacao]>gi|590678880|ref|XP_007040425.1| Leucine-rich repeat protein kinase family protein isoform 1 [Theobroma cacao]>gi|590678883|ref|XP_007040426.1| Leucine-rich repeat protein kinase family protein isoform 1 [Theobroma cacao]>gi|508777669|gb|EOY24925.1| Leucine-rich repeat protein kinase family protein isoform 1 [Theobroma …	--	--	--	--	--	--	--	--	--	Q9SUQ3	439	6.06029e-48	Probable inactive receptor kinase At4g23740 OS=Arabidopsis thaliana GN=At4g23740 PE=2 SV=1	PF00560//PF13855	Leucine Rich Repeat//Leucine rich repeat	--	--	GO:0005515	protein binding	--	--	--	--
c119685_g1	0	13.507	#NAME?	7.7562e-06	0.00013225	555	--	--	--	--	--	--	--	--	--	--	--	--	--	--	--	--	--	--	--	--	--	--	--	--	--	--	--	--
c107420_g1	0	13.4887	#NAME?	7.8301e-06	0.00013345	603	--	--	--	--	--	--	--	--	--	--	--	--	--	--	--	--	--	--	--	--	--	--	--	--	--	--	--	--
c82876_g1	0	13.4227	#NAME?	8.8216e-06	0.00014911	373	--	--	--	--	--	--	--	--	--	--	--	--	--	--	--	--	--	--	--	--	--	--	--	--	--	--	--	--
c75442_g1	0	13.4198	#NAME?	8.8344e-06	0.00014925	666	--	--	--	--	--	694405604	XM_009379372.1	34	3.64392e-06	PREDICTED: Pyrus x bretschneideri transcription elongation factor SPT6 (LOC103966217), mRNA	--	--	--	--	--	--	--	--	--	--	--	--	--	--	--	--	--	--
c106678_g1	0	13.4163	#NAME?	8.8504e-06	0.0001495	1292	566037230	AHC32023.1	1584	0	gibberellin 3-oxidase 2 [Camellia sinensis]	566037229	KF703744.1	452	0	Camellia sinensis gibberellin 3-oxidase 2 mRNA, complete cds	K04124	E1.14.11.15	gibberellin 3-beta-dioxygenase	http://www.genome.jp/dbget-bin/www_bget?ko:K04124	O24648	1314	1.95385e-178	Gibberellin 3-beta-dioxygenase 1 OS=Pisum sativum GN=LE PE=1 SV=1	PF03171	2OG-Fe(II) oxygenase superfamily	GO:0055114	oxidation-reduction process	GO:0016491	oxidoreductase activity	--	--	KOG0143	Iron/ascorbate family oxidoreductases
c70040_g1	0	13.3977	#NAME?	8.9357e-06	0.00015073	259	--	--	--	--	--	--	--	--	--	--	--	--	--	--	--	--	--	--	--	--	--	--	--	--	--	--	--	--
c22287_g1	0	13.3914	#NAME?	8.9649e-06	0.00015114	400	146215990	ABQ10197.1	382	2.44245e-52	actinidin Act4a [Actinidia eriantha]	146215989	EF530139.1	98	5.6008e-42	Actinidia eriantha actinidin Act4a mRNA, complete cds	--	--	--	--	A5HII1	325	6.90608e-40	Actinidain OS=Actinidia deliciosa PE=1 SV=1	PF00112	Papain family cysteine protease	GO:0006508	proteolysis	GO:0008234	cysteine-type peptidase activity	--	--	KOG1543	Cysteine proteinase Cathepsin L
c128069_g2	0	13.3636	#NAME?	9.0943e-06	0.00015312	2206	731434151	XP_010644941.1	817	2.53561e-95	PREDICTED: uncharacterized protein LOC104877757 [Vitis vinifera]	--	--	--	--	--	--	--	--	--	--	--	--	--	--	--	--	--	--	--	--	--	--	--
c126975_g2	0	53.1799	#NAME?	9.2679e-06	0.00015576	1592	568845055	XP_006476394.1	793	1.26565e-98	PREDICTED: ethylene-responsive transcription factor ERF061-like [Citrus sinensis]	645267381	XM_008240822.1	131	1.07399e-59	PREDICTED: Prunus mume ethylene-responsive transcription factor ERF061 (LOC103337653), mRNA	--	--	--	--	Q9C7W2	444	3.28788e-48	Ethylene-responsive transcription factor ERF061 OS=Arabidopsis thaliana GN=ERF061 PE=2 SV=1	PF00847	AP2 domain	GO:0006355	regulation of transcription, DNA-templated	GO:0003700	transcription factor activity, sequence-specific DNA binding	GO:0005667	transcription factor complex	--	--
c117623_g1	0	13.3016	#NAME?	9.3902e-06	0.00015764	1279	--	--	--	--	--	--	--	--	--	--	--	--	--	--	--	--	--	--	--	--	--	--	--	--	--	--	--	--
c103821_g1	0	13.252	#NAME?	9.635e-06	0.00016137	269	385654449	AFI61955.1	355	1.19075e-38	polyol transporter [Camellia sinensis]	--	--	--	--	--	--	--	--	--	Q9XIH7	244	5.47363e-24	Putative polyol transporter 1 OS=Arabidopsis thaliana GN=PLT1 PE=3 SV=1	PF05132//PF00083	RNA polymerase III RPC4//Sugar (and other) transporter	GO:0055085//GO:0006383//GO:0006351//GO:0006144//GO:0006206	transmembrane transport//transcription from RNA polymerase III promoter//transcription, DNA-templated//purine nucleobase metabolic process//pyrimidine nucleobase metabolic process	GO:0022857//GO:0003677//GO:0003899	transmembrane transporter activity//DNA binding//DNA-directed RNA polymerase activity	GO:0016021//GO:0005730//GO:0005666	integral component of membrane//nucleolus//DNA-directed RNA polymerase III complex	KOG0254	Predicted transporter (major facilitator superfamily)
c122433_g6	0	14.5489	#NAME?	9.8592e-06	0.00016468	236	--	--	--	--	--	--	--	--	--	--	--	--	--	--	--	--	--	--	--	--	--	--	--	--	--	--	--	--
c187744_g1	0	20.6887	#NAME?	1.004e-05	0.00016733	2394	548853340	ERN11346.1	224	1.30998e-17	hypothetical protein AMTR_s00024p00251990 [Amborella trichopoda]	223972657	NG_009817.1	2394	0	Homo sapiens E1A binding protein p300 (EP300), RefSeqGene on chromosome 22	K04498	EP300, CREBBP, KAT3	E1A/CREB-binding protein	http://www.genome.jp/dbget-bin/www_bget?ko:K04498	Q09472	1853	0	Histone acetyltransferase p300 OS=Homo sapiens GN=EP300 PE=1 SV=2	PF09030//PF02135//PF02899	Creb binding//TAZ zinc finger//Phage integrase, N-terminal SAM-like domain	GO:0006355//GO:0015074//GO:0042967//GO:0016573	regulation of transcription, DNA-templated//DNA integration//acyl-carrier-protein biosynthetic process//histone acetylation	GO:0003677//GO:0004402//GO:0003712//GO:0003713//GO:0008270	DNA binding//histone acetyltransferase activity//transcription cofactor activity//transcription coactivator activity//zinc ion binding	GO:0005667//GO:0000123//GO:0005634	transcription factor complex//histone acetyltransferase complex//nucleus	KOG1778	CREB binding protein/P300 and related TAZ Zn-finger proteins
c95472_g1	0	13.2014	#NAME?	1.0771e-05	0.00017849	1205	698523559	XP_009758591.1	1892	0	PREDICTED: metalloendoproteinase 1-like [Nicotiana sylvestris]	698523558	XM_009760289.1	1098	0	PREDICTED: Nicotiana sylvestris metalloendoproteinase 1-like (LOC104211263), mRNA	--	--	--	--	Q5XF51	1072	2.84389e-142	Metalloendoproteinase 3-MMP OS=Arabidopsis thaliana GN=3MMP PE=1 SV=1	PF10462//PF01400//PF07998//PF00413	Peptidase M66//Astacin (Peptidase family M12A)//Peptidase family M54//Matrixin	GO:0006508	proteolysis	GO:0008270//GO:0004222	zinc ion binding//metalloendopeptidase activity	GO:0031012	extracellular matrix	KOG1565	Gelatinase A and related matrix metalloproteases
c101462_g1	0	13.1983	#NAME?	1.0788e-05	0.00017874	1467	225438353	XP_002273699.1	402	2.16737e-39	PREDICTED: uncharacterized protein LOC100261237 isoform X1 [Vitis vinifera]	--	--	--	--	--	--	--	--	--	--	--	--	--	--	--	--	--	--	--	--	--	--	--
c114139_g2	0	13.1771	#NAME?	1.0906e-05	0.0001805	466	743793348	XP_011046897.1	164	2.561e-12	PREDICTED: 5'-methylthioadenosine/S-adenosylhomocysteine nucleosidase 1-like isoform X3 [Populus euphratica]	--	--	--	--	--	K01244	MTN	5'-methylthioadenosine nucleosidase	http://www.genome.jp/dbget-bin/www_bget?ko:K01244	Q7XA67	144	3.09317e-10	5'-methylthioadenosine/S-adenosylhomocysteine nucleosidase 2 OS=Arabidopsis thaliana GN=MTN2 PE=1 SV=1	--	--	--	--	--	--	--	--	--	--
c101452_g2	0	13.1676	#NAME?	1.0959e-05	0.00018128	659	567890601	XP_006437821.1	219	4.12418e-20	hypothetical protein CICLE_v10033630mg, partial [Citrus clementina]>gi|557540017|gb|ESR51061.1| hypothetical protein CICLE_v10033630mg, partial [Citrus clementina]	--	--	--	--	--	--	--	--	--	--	--	--	--	--	--	--	--	--	--	--	--	--	--
c114939_g1	0	29.7539	#NAME?	1.1044e-05	0.00018257	1173	567901598	XP_006443287.1	1285	5.35191e-174	hypothetical protein CICLE_v10020709mg [Citrus clementina]>gi|568850560|ref|XP_006478978.1| PREDICTED: GDSL esterase/lipase At5g33370-like [Citrus sinensis]>gi|557545549|gb|ESR56527.1| hypothetical protein CICLE_v10020709mg [Citrus clementina]>gi|641833483|gb|KDO52496.1| hypothetical protein CISIN_1g017552mg [Citrus sinensis]	593687554	XM_007144375.1	86	8.13236e-35	Phaseolus vulgaris hypothetical protein (PHAVU_007G156000g) mRNA, complete cds	--	--	--	--	Q9SVU5	1212	9.33381e-164	GDSL esterase/lipase At4g28780 OS=Arabidopsis thaliana GN=At4g28780 PE=2 SV=1	PF00657	GDSL-like Lipase/Acylhydrolase	--	--	GO:0016788	hydrolase activity, acting on ester bonds	--	--	--	--
c69985_g1	0	13.1117	#NAME?	1.128e-05	0.00018598	525	--	--	--	--	--	--	--	--	--	--	--	--	--	--	--	--	--	--	--	--	--	--	--	--	--	--	--	--
c106429_g1	0	13.0899	#NAME?	1.1409e-05	0.00018792	1073	568836510	XP_006472285.1	239	4.54117e-22	PREDICTED: uncharacterized protein LOC102620798 [Citrus sinensis]	--	--	--	--	--	--	--	--	--	--	--	--	--	--	--	--	--	--	--	--	--	--	--
c7746_g1	0	13.0178	#NAME?	1.2902e-05	0.00021069	1752	--	--	--	--	--	224809238	NG_011443.1	1752	0	Homo sapiens ets variant 6 (ETV6), RefSeqGene (LRG_609) on chromosome 12	--	--	--	--	--	--	--	--	PF02529	Cytochrome B6-F complex subunit 5	--	--	--	--	GO:0009512	cytochrome b6f complex	--	--
c109705_g1	0	12.9468	#NAME?	1.3382e-05	0.00021795	1151	225460947	XP_002279766.1	616	7.42103e-76	PREDICTED: CASP-like protein 2D1 [Vitis vinifera]>gi|226713187|sp|A7P0P3.1|CSPL3_VITVI RecName: Full=CASP-like protein 2D1; Short=VvCASPL2D1 [Vitis vinifera]>gi|297737447|emb|CBI26648.3| unnamed protein product [Vitis vinifera]	--	--	--	--	--	--	--	--	--	A7P0P3	616	1.03958e-76	CASP-like protein 2D1 OS=Vitis vinifera GN=VIT_19s0090g00570 PE=2 SV=1	--	--	--	--	--	--	GO:0005886//GO:0016021	plasma membrane//integral component of membrane	--	--
c107713_g1	0	12.9337	#NAME?	1.3472e-05	0.0002193	777	629081907	KCW48352.1	134	5.51261e-08	hypothetical protein EUGRSUZ_K02067 [Eucalyptus grandis]	824055257	KP963316.1	65	2.50631e-23	Pelargonium cotyledonis photosystem II protein D1 (psbA) gene, complete cds; chloroplast	--	--	--	--	Q9BBU3	129	3.1256e-07	Photosystem II protein D1 OS=Lotus japonicus GN=psbA PE=3 SV=1	PF00124	Photosynthetic reaction centre protein	GO:0009772//GO:0006118//GO:0019684	photosynthetic electron transport in photosystem II//obsolete electron transport//photosynthesis, light reaction	GO:0045156	electron transporter, transferring electrons within the cyclic electron transport pathway of photosynthesis activity	--	--	--	--
c16992_g1	0	12.9309	#NAME?	1.3491e-05	0.00021959	1221	--	--	--	--	--	168480095	NG_007425.1	1221	0	Homo sapiens Fanconi anemia, complementation group F (FANCF), RefSeqGene (LRG_527) on chromosome 11	--	--	--	--	Q9NPI8	1812	0	Fanconi anemia group F protein OS=Homo sapiens GN=FANCF PE=1 SV=1	PF02072	Prepro-orexin	GO:0007218//GO:0007631	neuropeptide signaling pathway//feeding behavior	--	--	--	--	--	--
c105333_g1	0	12.8968	#NAME?	1.3731e-05	0.00022316	1976	719978703	XP_010249247.1	1987	0	PREDICTED: E3 ubiquitin-protein ligase ORTHRUS 2-like [Nelumbo nucifera]	778694975	XM_011655600.1	295	9.11255e-151	PREDICTED: Cucumis sativus E3 ubiquitin-protein ligase ORTHRUS 2-like (LOC101220457), mRNA	K10638	UHRF1, NP95	E3 ubiquitin-protein ligase UHRF1	http://www.genome.jp/dbget-bin/www_bget?ko:K10638	Q8VYZ0	1802	0	E3 ubiquitin-protein ligase ORTHRUS 2 OS=Arabidopsis thaliana GN=ORTH2 PE=1 SV=1	PF17121//PF14634//PF02182//PF16685//PF12678//PF00097//PF13639//PF12861	Zinc finger, C3HC4 type (RING finger)//zinc-RING finger domain//SAD/SRA domain//zinc RING finger of MSL2//RING-H2 zinc finger//Zinc finger, C3HC4 type (RING finger)//Ring finger domain//Anaphase-promoting complex subunit 11 RING-H2 finger	GO:0016567	protein ubiquitination	GO:0061630//GO:0042393//GO:0046872//GO:0004842//GO:0008270//GO:0005515	ubiquitin protein ligase activity//histone binding//metal ion binding//ubiquitin-protein transferase activity//zinc ion binding//protein binding	GO:0005680	anaphase-promoting complex	KOG2177	Predicted E3 ubiquitin ligase
c111463_g1	0	12.8876	#NAME?	1.3796e-05	0.00022414	1869	694367066	XP_009362043.1	135	6.84766e-07	PREDICTED: inosine triphosphate pyrophosphatase-like [Pyrus x bretschneideri]	--	--	--	--	--	--	--	--	--	F6HS55	132	2.31153e-07	Inosine triphosphate pyrophosphatase OS=Vitis vinifera GN=VIT_05s0051g00580 PE=2 SV=1	--	--	--	--	--	--	--	--	--	--
c56441_g1	0	12.8686	#NAME?	1.3932e-05	0.00022611	319	--	--	--	--	--	--	--	--	--	--	--	--	--	--	--	--	--	--	--	--	--	--	--	--	--	--	--	--
c94320_g1	0	12.8131	#NAME?	1.434e-05	0.00023212	855	698451670	XP_009778145.1	521	9.85098e-58	PREDICTED: G-type lectin S-receptor-like serine/threonine-protein kinase SD2-5 [Nicotiana sylvestris]	--	--	--	--	--	--	--	--	--	O65238	218	3.38144e-18	G-type lectin S-receptor-like serine/threonine-protein kinase At5g35370 OS=Arabidopsis thaliana GN=At5g35370 PE=2 SV=2	PF07354	Zona-pellucida-binding protein (Sp38)	GO:0007339	binding of sperm to zona pellucida	--	--	GO:0005576	extracellular region	--	--
c98568_g1	0	12.7543	#NAME?	1.4785e-05	0.0002388	621	--	--	--	--	--	--	--	--	--	--	--	--	--	--	--	--	--	--	--	--	--	--	--	--	--	--	--	--
c89320_g1	0	12.704	#NAME?	1.6527e-05	0.00026467	748	661885826	CDP10443.1	648	2.52763e-79	unnamed protein product [Coffea canephora]	--	--	--	--	--	--	--	--	--	Q9LFP7	416	1.08862e-45	Probable receptor-like protein kinase At5g15080 OS=Arabidopsis thaliana GN=At5g15080 PE=2 SV=1	PF07714//PF00069	Protein tyrosine kinase//Protein kinase domain	GO:0006468	protein phosphorylation	GO:0004672//GO:0005524	protein kinase activity//ATP binding	--	--	--	--
c145982_g1	0	16.3693	#NAME?	1.6687e-05	0.00026691	1625	--	--	--	--	--	325651828	NG_028191.1	1622	0	Homo sapiens tet methylcytosine dioxygenase 2 (TET2), RefSeqGene on chromosome 4	--	--	--	--	Q6N021	2256	0	Methylcytosine dioxygenase TET2 OS=Homo sapiens GN=TET2 PE=1 SV=3	PF09803//PF04505	Uncharacterized conserved protein (DUF2346)//Interferon-induced transmembrane protein	GO:0033617//GO:0009607	mitochondrial respiratory chain complex IV assembly//response to biotic stimulus	--	--	GO:0016021//GO:0005739	integral component of membrane//mitochondrion	--	--
c108868_g3	0	12.6819	#NAME?	1.6718e-05	0.00026729	872	--	--	--	--	--	731369693	XR_787103.1	62	1.31517e-21	PREDICTED: Vitis vinifera uncharacterized LOC104881043 (LOC104881043), transcript variant X3, ncRNA	--	--	--	--	--	--	--	--	--	--	--	--	--	--	--	--	--	--
c122070_g1	0	12.5672	#NAME?	1.7742e-05	0.0002821	1718	645223637	XP_008218726.1	1597	0	PREDICTED: leucine-rich repeat receptor-like serine/threonine-protein kinase BAM3 [Prunus mume]	703065391	XM_010089133.1	258	2.92338e-130	Morus notabilis Leucine-rich repeat receptor-like serine/threonine-protein kinase BAM2 partial mRNA	--	--	--	--	O65440	1044	2.99643e-128	Leucine-rich repeat receptor-like serine/threonine-protein kinase BAM3 OS=Arabidopsis thaliana GN=BAM3 PE=2 SV=3	PF00560//PF13855	Leucine Rich Repeat//Leucine rich repeat	--	--	GO:0005515	protein binding	--	--	KOG0619	FOG: Leucine rich repeat
c118288_g4	0	14.8177	#NAME?	1.7902e-05	0.00028425	1013	769794950	XP_011628586.1	1076	2.79298e-144	PREDICTED: prohibitin-1, mitochondrial [Amborella trichopoda]	743908517	XM_011049410.1	288	3.57942e-147	PREDICTED: Populus euphratica prohibitin-1, mitochondrial (LOC105141983), transcript variant X1, mRNA	K17081	PHB2	prohibitin 2	http://www.genome.jp/dbget-bin/www_bget?ko:K17081	O49460	952	1.49887e-126	Prohibitin-1, mitochondrial OS=Arabidopsis thaliana GN=PHB1 PE=1 SV=1	--	--	--	--	--	--	--	--	KOG3090	Prohibitin-like protein
c5584_g2	0	12.9679	#NAME?	1.8768e-05	0.00029707	1862	--	--	--	--	--	168273121	AB384544.1	1862	0	Synthetic construct DNA, clone: pF1KA0929, Homo sapiens SPEN gene for spen homolog, transcriptional regulator, complete cds, without stop codon, in Flexi system	--	--	--	--	Q96T58	2203	0	Msx2-interacting protein OS=Homo sapiens GN=SPEN PE=1 SV=1	--	--	--	--	--	--	--	--	--	--
c69929_g1	0	17.306	#NAME?	1.8768e-05	0.00029707	1971	--	--	--	--	--	1764141	U81834.1	1968	0	Human cosmid LL12NC01-95H4, ETV6 gene, exon 2 and partial cds	--	--	--	--	--	--	--	--	--	--	--	--	--	--	--	--	--	--
c56605_g1	0	17.3682	#NAME?	1.9526e-05	0.00030803	2508	--	--	--	--	--	23355568	AC131156.6	2502	0	Homo sapiens 3 BAC RP11-78H24 (Roswell Park Cancer Institute Human BAC Library) complete sequence	--	--	--	--	P41161	158	1.19929e-09	ETS translocation variant 5 OS=Homo sapiens GN=ETV5 PE=1 SV=1	PF04621	PEA3 subfamily ETS-domain transcription factor N terminal domain	GO:0006355	regulation of transcription, DNA-templated	GO:0003700	transcription factor activity, sequence-specific DNA binding	GO:0005667//GO:0005634	transcription factor complex//nucleus	--	--
c101144_g1	0	12.486	#NAME?	2.016e-05	0.00031716	690	--	--	--	--	--	--	--	--	--	--	--	--	--	--	--	--	--	--	--	--	--	--	--	--	--	--	--	--
c95739_g1	0	12.467	#NAME?	2.0359e-05	0.00031991	615	255561669	XP_002521844.1	638	1.02663e-79	Peroxidase 10 precursor, putative [Ricinus communis]>gi|223538882|gb|EEF40480.1| Peroxidase 10 precursor, putative [Ricinus communis]	743799922	XM_010927364.1	51	1.1879e-15	PREDICTED: Elaeis guineensis peroxidase P7-like (LOC105048152), mRNA	K00430	E1.11.1.7	peroxidase	http://www.genome.jp/dbget-bin/www_bget?ko:K00430	Q9FX85	586	1.45998e-72	Peroxidase 10 OS=Arabidopsis thaliana GN=PER10 PE=1 SV=1	PF00141	Peroxidase	GO:0006979//GO:0006804//GO:0055114	response to oxidative stress//obsolete peroxidase reaction//oxidation-reduction process	GO:0016491//GO:0004601//GO:0005488//GO:0020037	oxidoreductase activity//peroxidase activity//binding//heme binding	--	--	--	--
c128408_g4	0	12.4645	#NAME?	2.0385e-05	0.00032025	1038	--	--	--	--	--	--	--	--	--	--	--	--	--	--	--	--	--	--	PF13639	Ring finger domain	--	--	GO:0005515//GO:0008270	protein binding//zinc ion binding	--	--	--	--
c125349_g1	0	12.455	#NAME?	2.0485e-05	0.00032159	1415	--	--	--	--	--	--	--	--	--	--	--	--	--	--	--	--	--	--	--	--	--	--	--	--	--	--	--	--
c106316_g1	0	12.4395	#NAME?	2.065e-05	0.00032397	1315	641863048	KDO81735.1	156	9.12729e-10	hypothetical protein CISIN_1g028123mg [Citrus sinensis]	595826340	XM_007205493.1	77	9.21206e-30	Prunus persica hypothetical protein (PRUPE_ppa008620mg) mRNA, complete cds	--	--	--	--	O65359	138	6.22852e-08	Syntaxin-41 OS=Arabidopsis thaliana GN=SYP41 PE=1 SV=1	--	--	--	--	--	--	--	--	--	--
c21016_g1	0	12.4174	#NAME?	2.0888e-05	0.0003273	1787	--	--	--	--	--	210032887	NG_008880.1	1781	0	Homo sapiens BCL6 corepressor (BCOR), RefSeqGene on chromosome X	--	--	--	--	Q6W2J9	2663	0	BCL-6 corepressor OS=Homo sapiens GN=BCOR PE=1 SV=1	--	--	--	--	--	--	--	--	--	--
c130157_g4	0	12.4117	#NAME?	2.0949e-05	0.00032808	635	--	--	--	--	--	663681407	HG975524.1	43	3.44075e-11	Solanum lycopersicum chromosome ch12, complete genome	--	--	--	--	--	--	--	--	--	--	--	--	--	--	--	--	--	--
c93140_g1	0	12.3987	#NAME?	2.1091e-05	0.0003302	401	--	--	--	--	--	--	--	--	--	--	--	--	--	--	--	--	--	--	--	--	--	--	--	--	--	--	--	--
c98229_g1	0	12.3899	#NAME?	2.1187e-05	0.00033164	2349	147821826	CAN72600.1	2390	0	hypothetical protein VITISV_036712 [Vitis vinifera]	147835403	AM455364.2	640	0	Vitis vinifera contig VV78X119875.5, whole genome shotgun sequence	--	--	--	--	P10978	1125	2.1605e-134	Retrovirus-related Pol polyprotein from transposon TNT 1-94 OS=Nicotiana tabacum PE=2 SV=1	PF00665//PF00098	Integrase core domain//Zinc knuckle	GO:0015074	DNA integration	GO:0008270//GO:0003676	zinc ion binding//nucleic acid binding	--	--	--	--
c79284_g1	0	12.3832	#NAME?	2.1261e-05	0.00033272	257	--	--	--	--	--	--	--	--	--	--	--	--	--	--	--	--	--	--	--	--	--	--	--	--	--	--	--	--
c120054_g2	0	12.3801	#NAME?	2.1296e-05	0.00033323	1402	595931549	XP_007215343.1	629	3.2161e-73	hypothetical protein PRUPE_ppa005351mg [Prunus persica]>gi|462411493|gb|EMJ16542.1| hypothetical protein PRUPE_ppa005351mg [Prunus persica]	590651397	XM_007032822.1	141	2.60322e-65	Theobroma cacao Pollen Ole e 1 allergen and extensin family protein (TCM_018994) mRNA, complete cds	--	--	--	--	--	--	--	--	--	--	--	--	--	--	--	--	--	--
c97329_g1	0	23.3121	#NAME?	2.4179e-05	0.00037448	922	--	--	--	--	--	310772341	AC242842.3	919	0	Homo sapiens BAC clone CH17-159N18 from chromosome 1, complete sequence	--	--	--	--	Q7Z3S9	587	9.52631e-73	Notch homolog 2 N-terminal-like protein OS=Homo sapiens GN=NOTCH2NL PE=1 SV=1	--	--	--	--	--	--	--	--	KOG1217	Fibrillins and related proteins containing Ca2+-binding EGF-like domains
c118740_g2	0	12.296	#NAME?	2.4244e-05	0.00037536	1134	--	--	--	--	--	--	--	--	--	--	--	--	--	--	--	--	--	--	PF15221	Lens epithelial cell protein LEP503	GO:0007275	multicellular organismal development	--	--	--	--	--	--
c93632_g1	0	12.2496	#NAME?	2.4831e-05	0.00038376	848	--	--	--	--	--	--	--	--	--	--	--	--	--	--	--	--	--	--	--	--	--	--	--	--	--	--	--	--
c99173_g2	0	12.2151	#NAME?	2.5277e-05	0.00038987	398	698488582	XP_009790885.1	140	7.2848e-09	PREDICTED: protein NLP3-like isoform X1 [Nicotiana sylvestris]	--	--	--	--	--	--	--	--	--	--	--	--	--	--	--	--	--	--	--	--	--	--	--
c99127_g1	0	12.2056	#NAME?	2.5401e-05	0.00039155	248	--	--	--	--	--	802621121	XM_012220458.1	77	1.54831e-30	PREDICTED: Jatropha curcas scarecrow-like protein 4 (LOC105637063), mRNA	--	--	--	--	--	--	--	--	--	--	--	--	--	--	--	--	--	--
c100566_g1	0	12.1813	#NAME?	2.5723e-05	0.00039606	343	763790949	KJB57945.1	389	1.17939e-42	hypothetical protein B456_009G186500 [Gossypium raimondii]	743824304	XM_011023903.1	104	2.18557e-45	PREDICTED: Populus euphratica glutamate receptor 3.6-like (LOC105124051), transcript variant X6, mRNA	K05387	GRIP	glutamate receptor, ionotropic, plant	http://www.genome.jp/dbget-bin/www_bget?ko:K05387	Q7XP59	329	1.33251e-34	Glutamate receptor 3.1 OS=Oryza sativa subsp. japonica GN=GLR3.1 PE=1 SV=1	--	--	--	--	--	--	--	--	KOG4440	NMDA selective glutamate-gated ion channel receptor subunit GRIN1
c109817_g1	0	12.1778	#NAME?	2.577e-05	0.00039674	939	590597084	XP_007018513.1	454	5.06354e-51	D5-type cyclin, putative [Theobroma cacao]>gi|508723841|gb|EOY15738.1| D5-type cyclin, putative [Theobroma cacao]	--	--	--	--	--	K18811	CYCD5	cyclin D5, plant	http://www.genome.jp/dbget-bin/www_bget?ko:K18811	Q2V3B2	186	1.9332e-14	Cyclin-D5-1 OS=Arabidopsis thaliana GN=CYCD5-1 PE=2 SV=2	PF02984	Cyclin, C-terminal domain	--	--	--	--	GO:0005634	nucleus	--	--
c84979_g1	0	12.1374	#NAME?	2.6317e-05	0.0004045	440	747086077	XP_011090524.1	170	2.40407e-13	PREDICTED: lipoxygenase homology domain-containing protein 1-like [Sesamum indicum]	--	--	--	--	--	--	--	--	--	--	--	--	--	--	--	--	--	--	--	--	--	--	--
c20681_g1	0	12.1131	#NAME?	2.6652e-05	0.00040884	1073	225441471	XP_002275658.1	674	6.44976e-84	PREDICTED: uncharacterized protein LOC100258837 [Vitis vinifera]	--	--	--	--	--	--	--	--	--	--	--	--	--	PF00628//PF00130//PF07649//PF17122	PHD-finger//Phorbol esters/diacylglycerol binding domain (C1 domain)//C1-like domain//Zinc-finger	GO:0035556//GO:0055114	intracellular signal transduction//oxidation-reduction process	GO:0047134//GO:0005515//GO:0008270	protein-disulfide reductase activity//protein binding//zinc ion binding	--	--	--	--
c40454_g1	0	27.482	#NAME?	2.7289e-05	0.00041753	2695	--	--	--	--	--	7717384	AL163285.2	2695	0	Homo sapiens chromosome 21 segment HS21C085	--	--	--	--	--	--	--	--	PF10584	Proteasome subunit A N-terminal signature	GO:0006511	ubiquitin-dependent protein catabolic process	GO:0004175	endopeptidase activity	GO:0019773	proteasome core complex, alpha-subunit complex	--	--
c121826_g5	0	12.0568	#NAME?	2.7446e-05	0.00041983	685	--	--	--	--	--	--	--	--	--	--	--	--	--	--	--	--	--	--	--	--	--	--	--	--	--	--	--	--
c112557_g1	0	12.035	#NAME?	2.7761e-05	0.0004243	2042	747085253	XP_011090077.1	1094	1.09923e-141	PREDICTED: transmembrane protein 45B-like [Sesamum indicum]	747083477	XM_011090805.1	182	6.17328e-88	PREDICTED: Sesamum indicum transmembrane protein 45B-like (LOC105170164), mRNA	--	--	--	--	--	--	--	--	PF10461//PF06423	Peptidase S68//GWT1	GO:0006506//GO:0006915//GO:0006974	GPI anchor biosynthetic process//apoptotic process//cellular response to DNA damage stimulus	GO:0016746	transferase activity, transferring acyl groups	GO:0016021//GO:0005789	integral component of membrane//endoplasmic reticulum membrane	--	--
c114225_g5	0	11.9752	#NAME?	3.1197e-05	0.00047129	796	--	--	--	--	--	--	--	--	--	--	--	--	--	--	--	--	--	--	--	--	--	--	--	--	--	--	--	--
c102956_g1	0	11.9478	#NAME?	3.1644e-05	0.00047727	1858	359473103	XP_002282444.2	2212	0	PREDICTED: BTB/POZ domain-containing protein At1g67900 [Vitis vinifera]>gi|731372504|ref|XP_010650462.1| PREDICTED: BTB/POZ domain-containing protein At1g67900 [Vitis vinifera]>gi|731372508|ref|XP_010650467.1| PREDICTED: BTB/POZ domain-containing protein At1g67900 [Vitis vinifera]>gi|731372512|ref|XP_010650472.1| PREDICTED: BTB/POZ domain-containing protein At1g67900 [Vitis vinifera]	657994815	XM_008391499.1	448	0	PREDICTED: Malus x domestica BTB/POZ domain-containing protein At1g67900-like (LOC103452026), transcript variant X2, mRNA	--	--	--	--	Q9C9V6	1783	0	BTB/POZ domain-containing protein At1g67900 OS=Arabidopsis thaliana GN=At1g67900 PE=1 SV=1	--	--	--	--	--	--	--	--	--	--
c104351_g1	0	11.9196	#NAME?	3.211e-05	0.00048386	900	--	--	--	--	--	--	--	--	--	--	--	--	--	--	--	--	--	--	--	--	--	--	--	--	--	--	--	--
c105492_g1	0	11.9165	#NAME?	3.2163e-05	0.00048456	846	--	--	--	--	--	--	--	--	--	--	--	--	--	--	--	--	--	--	--	--	--	--	--	--	--	--	--	--
c113424_g2	0	11.8172	#NAME?	3.3872e-05	0.00050765	530	--	--	--	--	--	--	--	--	--	--	--	--	--	--	--	--	--	--	--	--	--	--	--	--	--	--	--	--
c90962_g1	0	19.9499	#NAME?	3.4084e-05	0.00051058	471	747102093	XP_011099197.1	244	1.71798e-22	PREDICTED: patatin-like protein 2 [Sesamum indicum]	848868928	XM_012979637.1	49	1.1588e-14	PREDICTED: Erythranthe guttatus patatin-like protein 2 (LOC105955837), mRNA	--	--	--	--	O48723	168	6.17052e-13	Patatin-like protein 2 OS=Arabidopsis thaliana GN=PLP2 PE=1 SV=1	--	--	--	--	--	--	--	--	--	--
c101392_g1	0	12.3147	#NAME?	3.4402e-05	0.00051483	938	--	--	--	--	--	--	--	--	--	--	--	--	--	--	--	--	--	--	--	--	--	--	--	--	--	--	--	--
c108929_g2	0	13.251	#NAME?	3.5678e-05	0.00053173	570	--	--	--	--	--	--	--	--	--	--	--	--	--	--	--	--	--	--	--	--	--	--	--	--	--	--	--	--
c94018_g1	0	15.0417	#NAME?	3.5763e-05	0.0005328	237	697177031	XP_009597465.1	234	1.50154e-21	PREDICTED: potassium transporter 2 isoform X2 [Nicotiana tomentosiformis]	--	--	--	--	--	K03549	kup	KUP system potassium uptake protein	http://www.genome.jp/dbget-bin/www_bget?ko:K03549	O22881	144	2.1022e-10	Potassium transporter 2 OS=Arabidopsis thaliana GN=POT2 PE=1 SV=2	--	--	--	--	--	--	--	--	--	--
c5723_g1	0	11.7948	#NAME?	3.7348e-05	0.00055387	1375	--	--	--	--	--	162329557	NG_007161.1	1375	0	Homo sapiens v-myc avian myelocytomatosis viral oncogene homolog (MYC), RefSeqGene on chromosome 8	--	--	--	--	P01106	980	9.3417e-127	Myc proto-oncogene protein OS=Homo sapiens GN=MYC PE=1 SV=1	PF01056	Myc amino-terminal region	GO:0006355	regulation of transcription, DNA-templated	GO:0003700	transcription factor activity, sequence-specific DNA binding	GO:0005667	transcription factor complex	--	--
c3049_g1	0	12.2148	#NAME?	3.7674e-05	0.00055827	1558	--	--	--	--	--	308736979	NG_027827.1	1558	0	Homo sapiens lysine (K)-specific methyltransferase 2D (KMT2D), RefSeqGene on chromosome 12	--	--	--	--	O14686	1801	0	Histone-lysine N-methyltransferase 2D OS=Homo sapiens GN=KMT2D PE=1 SV=2	--	--	--	--	--	--	--	--	--	--
c90288_g1	0	11.7698	#NAME?	3.7833e-05	0.00056029	1564	702513267	XP_010041232.1	239	5.9715e-38	PREDICTED: dirigent protein 5-like [Eucalyptus grandis]>gi|629075885|gb|KCW44515.1| hypothetical protein EUGRSUZ_L01975 [Eucalyptus grandis]	--	--	--	--	--	--	--	--	--	P13240	158	1.77187e-21	Disease resistance response protein 206 OS=Pisum sativum GN=PI206 PE=1 SV=2	--	--	--	--	--	--	--	--	--	--
c101962_g1	0	11.7424	#NAME?	3.8374e-05	0.00056768	1882	225424764	XP_002268394.1	1274	2.25133e-169	PREDICTED: cyclin-D1-1 isoform X2 [Vitis vinifera]>gi|296086502|emb|CBI32091.3| unnamed protein product [Vitis vinifera]	731374444	XM_002268358.2	451	0	PREDICTED: Vitis vinifera cyclin-D1-1 (LOC100255261), transcript variant X2, mRNA	K18810	CYCD1_2_4	cyclin D1/2/4, plant	http://www.genome.jp/dbget-bin/www_bget?ko:K18810	P42751	1041	6.18993e-135	Cyclin-D1-1 OS=Arabidopsis thaliana GN=CYCD1-1 PE=1 SV=3	PF02984	Cyclin, C-terminal domain	--	--	--	--	GO:0005634	nucleus	KOG0656	G1/S-specific cyclin D
c110686_g1	0	11.7357	#NAME?	3.8507e-05	0.00056945	1226	590722298	XP_007051856.1	1001	1.56298e-131	Myb domain protein 17 isoform 1 [Theobroma cacao]>gi|508704117|gb|EOX96013.1| Myb domain protein 17 isoform 1 [Theobroma cacao]	848879586	XM_012984732.1	164	3.71557e-78	PREDICTED: Erythranthe guttatus myb-related protein Zm38 (LOC105960543), mRNA	K09422	MYBP	myb proto-oncogene protein, plant	http://www.genome.jp/dbget-bin/www_bget?ko:K09422	Q8GWP0	498	1.05798e-56	Transcription factor MYB39 OS=Arabidopsis thaliana GN=MYB39 PE=2 SV=1	--	--	--	--	--	--	--	--	KOG0048	Transcription factor, Myb superfamily
c167804_g1	0	11.7357	#NAME?	3.8507e-05	0.00056945	1294	--	--	--	--	--	17975438	AC079305.6	1294	0	Homo sapiens BAC clone RP11-483K11 from 2, complete sequence	--	--	--	--	Q16236	2002	0	Nuclear factor erythroid 2-related factor 2 OS=Homo sapiens GN=NFE2L2 PE=1 SV=3	PF00170//PF17001//PF07716//PF03131	bZIP transcription factor//Type III secretion basal body protein I, YscI, HrpB, PscI//Basic region leucine zipper//bZIP Maf transcription factor	GO:0006355//GO:0009306	regulation of transcription, DNA-templated//protein secretion	GO:0003700//GO:0043565//GO:0003677	transcription factor activity, sequence-specific DNA binding//sequence-specific DNA binding//DNA binding	GO:0005634//GO:0005667	nucleus//transcription factor complex	KOG3863	bZIP transcription factor NRF1
c97093_g1	0	11.7301	#NAME?	3.862e-05	0.00057081	673	--	--	--	--	--	--	--	--	--	--	--	--	--	--	--	--	--	--	PF03650	Uncharacterised protein family (UPF0041)	GO:0006850	mitochondrial pyruvate transport	--	--	GO:0005743	mitochondrial inner membrane	--	--
c106681_g1	0	11.7202	#NAME?	3.8818e-05	0.0005734	798	568859241	XP_006483150.1	817	2.9638e-107	PREDICTED: extracellular ribonuclease LE-like [Citrus sinensis]	645230014	XM_008223508.1	152	1.11714e-71	PREDICTED: Prunus mume ribonuclease 1 (LOC103321683), partial mRNA	K01166	E3.1.27.1	ribonuclease T2	http://www.genome.jp/dbget-bin/www_bget?ko:K01166	P80196	737	8.1132e-96	Intracellular ribonuclease LX OS=Solanum lycopersicum GN=RNALX PE=1 SV=2	PF00445	Ribonuclease T2 family	--	--	GO:0033897//GO:0003723	ribonuclease T2 activity//RNA binding	--	--	--	--
c112738_g3	0	11.7174	#NAME?	3.8874e-05	0.00057418	610	--	--	--	--	--	--	--	--	--	--	--	--	--	--	--	--	--	--	--	--	--	--	--	--	--	--	--	--
c89130_g2	0	11.7047	#NAME?	3.9131e-05	0.00057751	1035	2130615	AAB58342.1	318	2.75395e-32	sex-determining region Y protein [Carica papaya]>gi|47834752|gb|AAT39011.1| sex-determining region on Y, partial [Homo sapiens]>gi|47834754|gb|AAT39012.1| sex-determining region on Y, partial [Homo sapiens]>gi|47834756|gb|AAT39013.1| sex-determining region on Y, partial [Homo sapiens]>gi|47834758|gb|AAT39014.1| sex-determining region on Y, partial [Homo sapiens]>gi|47834760|gb|AAT39015.1| sex-det…	325651854	NM_003106.3	1035	0	Homo sapiens SRY (sex determining region Y)-box 2 (SOX2), mRNA	--	--	--	--	P48431	1323	0	Transcription factor SOX-2 OS=Homo sapiens GN=SOX2 PE=1 SV=1	PF12336	SOX transcription factor	GO:2000020//GO:0006355//GO:0006357//GO:0045893	positive regulation of male gonad development//regulation of transcription, DNA-templated//regulation of transcription from RNA polymerase II promoter//positive regulation of transcription, DNA-templated	GO:0003705//GO:0008134//GO:0003677	transcription factor activity, RNA polymerase II distal enhancer sequence-specific binding//transcription factor binding//DNA binding	GO:0005667//GO:0005737//GO:0005634	transcription factor complex//cytoplasm//nucleus	KOG0527	HMG-box transcription factor
c30715_g1	0	11.7016	#NAME?	3.9195e-05	0.0005784	250	641862408	KDO81095.1	213	4.83785e-20	hypothetical protein CISIN_1g035790mg [Citrus sinensis]	--	--	--	--	--	--	--	--	--	Q8RWQ8	169	1.11958e-13	F-box protein FBX14 OS=Arabidopsis thaliana GN=FBX14 PE=2 SV=1	--	--	--	--	--	--	--	--	--	--
c98352_g1	0	11.6833	#NAME?	3.957e-05	0.00058347	1016	30580327	O24150.2	1291	9.74014e-178	RecName: Full=Caffeoyl-CoA O-methyltransferase 3; AltName: Full=Trans-caffeoyl-CoA 3-O-methyltransferase 3; Short=CCoAMT-3; Short=CCoAOMT-3 [Nicotiana tabacum]>gi|1622926|gb|AAC49915.1| caffeoyl-CoA O-methyltransferase 3 [Nicotiana tabacum]	697190110	XM_009605815.1	834	0	PREDICTED: Nicotiana tomentosiformis caffeoyl-CoA O-methyltransferase 2 (LOC104098960), mRNA	K00588	E2.1.1.104	caffeoyl-CoA O-methyltransferase	http://www.genome.jp/dbget-bin/www_bget?ko:K00588	O24150	1291	1.36445e-178	Caffeoyl-CoA O-methyltransferase 3 OS=Nicotiana tabacum GN=CCOAOMT3 PE=2 SV=2	PF01596	O-methyltransferase	--	--	GO:0008171	O-methyltransferase activity	--	--	KOG1663	O-methyltransferase
c110837_g4	0	11.5404	#NAME?	4.2639e-05	0.00062529	434	661884118	CDP12035.1	145	6.85315e-10	unnamed protein product [Coffea canephora]	583830781	KF851328.1	81	1.72574e-32	Camellia japonica aquaporin protein AQU19 mRNA, complete cds	K09872	PIP	aquaporin PIP	http://www.genome.jp/dbget-bin/www_bget?ko:K09872	Q7XSQ9	141	9.2164e-10	Probable aquaporin PIP1-2 OS=Oryza sativa subsp. japonica GN=PIP1-2 PE=2 SV=3	--	--	--	--	--	--	--	--	--	--
c23876_g1	0	13.9232	#NAME?	4.3165e-05	0.00063226	1408	--	--	--	--	--	336042955	JF276429.1	1405	0	Homo sapiens genotype p.C634Y ret proto-oncogene tyrosine-protein kinase receptor isoform a (RET) gene, complete cds	--	--	--	--	P07949	196	1.8567e-14	Proto-oncogene tyrosine-protein kinase receptor Ret OS=Homo sapiens GN=RET PE=1 SV=3	--	--	--	--	--	--	--	--	--	--
c41148_g1	0	17.6078	#NAME?	4.3767e-05	0.00064038	2046	--	--	--	--	--	224809238	NG_011443.1	2028	0	Homo sapiens ets variant 6 (ETV6), RefSeqGene (LRG_609) on chromosome 12	--	--	--	--	P41212	945	3.1321e-118	Transcription factor ETV6 OS=Homo sapiens GN=ETV6 PE=1 SV=1	--	--	--	--	--	--	--	--	--	--
c92091_g1	0	11.5493	#NAME?	4.6251e-05	0.00067272	1187	743912715	XP_011000246.1	690	3.4793e-85	PREDICTED: protein IQ-DOMAIN 1-like isoform X2 [Populus euphratica]	731432037	XM_010645843.1	147	1.01348e-68	PREDICTED: Vitis vinifera protein IQ-DOMAIN 1 (LOC100253850), transcript variant X6, mRNA	--	--	--	--	Q9SF32	258	3.58275e-23	Protein IQ-DOMAIN 1 OS=Arabidopsis thaliana GN=IQD1 PE=1 SV=1	PF00612	IQ calmodulin-binding motif	--	--	GO:0005515	protein binding	--	--	--	--
c118889_g2	0	11.5366	#NAME?	4.6555e-05	0.00067668	963	--	--	--	--	--	408902319	JX663754.1	52	5.28107e-16	Casearia nitida Rps3 (rps3) gene, partial cds; chloroplast	--	--	--	--	--	--	--	--	PF11547//PF08040	E3 ubiquitin ligase EDD//MNLL subunit	GO:0006118	obsolete electron transport	GO:0003954//GO:0043130	NADH dehydrogenase activity//ubiquitin binding	GO:0005739	mitochondrion	--	--
c82352_g1	0	11.5275	#NAME?	4.6776e-05	0.0006795	1638	698559428	XP_009771566.1	2590	0	PREDICTED: linoleate 13S-lipoxygenase 3-1, chloroplastic [Nicotiana sylvestris]	698559427	XM_009773264.1	1526	0	PREDICTED: Nicotiana sylvestris linoleate 13S-lipoxygenase 3-1, chloroplastic (LOC104222087), mRNA	K00454	LOX2S	lipoxygenase	http://www.genome.jp/dbget-bin/www_bget?ko:K00454	O24371	2399	0	Linoleate 13S-lipoxygenase 3-1, chloroplastic OS=Solanum tuberosum GN=LOX3.1 PE=1 SV=1	PF00305	Lipoxygenase	GO:0055114	oxidation-reduction process	GO:0016702//GO:0046872	oxidoreductase activity, acting on single donors with incorporation of molecular oxygen, incorporation of two atoms of oxygen//metal ion binding	--	--	--	--
c94448_g1	0	11.4933	#NAME?	4.7611e-05	0.00069049	673	--	--	--	--	--	--	--	--	--	--	--	--	--	--	--	--	--	--	--	--	--	--	--	--	--	--	--	--
c77139_g1	0	11.4778	#NAME?	4.7995e-05	0.00069552	573	--	--	--	--	--	--	--	--	--	--	--	--	--	--	--	--	--	--	--	--	--	--	--	--	--	--	--	--
c132080_g1	0	11.4652	#NAME?	4.8312e-05	0.00069917	2091	--	--	--	--	--	--	--	--	--	--	--	--	--	--	--	--	--	--	--	--	--	--	--	--	--	--	--	--
c93790_g1	0	11.4624	#NAME?	4.8383e-05	0.00070006	637	661898725	CDO96719.1	453	1.32016e-53	unnamed protein product [Coffea canephora]	743865689	XM_010906581.1	123	1.16504e-55	PREDICTED: Elaeis guineensis rac-like GTP-binding protein RAC13 (LOC105032201), mRNA	K04392	RAC1	Ras-related C3 botulinum toxin substrate 1	http://www.genome.jp/dbget-bin/www_bget?ko:K04392	Q41253	424	3.58764e-50	Rac-like GTP-binding protein RAC13 OS=Gossypium hirsutum GN=RAC13 PE=2 SV=1	PF00071//PF08477	Ras family//Ras of Complex, Roc, domain of DAPkinase	GO:0007264	small GTPase mediated signal transduction	GO:0005525	GTP binding	--	--	KOG0393	Ras-related small GTPase, Rho type
c111789_g2	0	11.4592	#NAME?	4.8463e-05	0.00070101	966	698500416	XP_009795973.1	1356	0	PREDICTED: probable mitochondrial chaperone BCS1-B isoform X1 [Nicotiana sylvestris]>gi|698500419|ref|XP_009795974.1| PREDICTED: probable mitochondrial chaperone BCS1-B isoform X2 [Nicotiana sylvestris]	697170640	XM_009595947.1	878	0	PREDICTED: Nicotiana tomentosiformis probable mitochondrial chaperone BCS1-B (LOC104090770), mRNA	K08900	BCS1	mitochondrial chaperone BCS1	http://www.genome.jp/dbget-bin/www_bget?ko:K08900	Q54DY9	305	7.22033e-30	Probable mitochondrial chaperone BCS1-B OS=Dictyostelium discoideum GN=bcsl1b PE=3 SV=1	PF07728//PF05496//PF01637//PF00004//PF00005//PF00910//PF02724//PF04995//PF13304	AAA domain (dynein-related subfamily)//Holliday junction DNA helicase ruvB N-terminus//Archaeal ATPase//ATPase family associated with various cellular activities (AAA)//ABC transporter//RNA helicase//CDC45-like protein//Heme exporter protein D (CcmD)//AAA domain, putative AbiEii toxin, Type IV TA system	GO:0017004//GO:0006281//GO:0006310//GO:0015886//GO:0006270	cytochrome complex assembly//DNA repair//DNA recombination//heme transport//DNA replication initiation	GO:0003723//GO:0009378//GO:0003724//GO:0016887//GO:0005524	RNA binding//four-way junction helicase activity//RNA helicase activity//ATPase activity//ATP binding	GO:0005657//GO:0009379//GO:0016021	replication fork//Holliday junction helicase complex//integral component of membrane	KOG0743	AAA+-type ATPase
c188264_g1	0	22.7644	#NAME?	4.8532e-05	0.00070173	2321	--	--	--	--	--	308736979	NG_027827.1	2315	0	Homo sapiens lysine (K)-specific methyltransferase 2D (KMT2D), RefSeqGene on chromosome 12	--	--	--	--	O14686	1080	7.80518e-125	Histone-lysine N-methyltransferase 2D OS=Homo sapiens GN=KMT2D PE=1 SV=2	--	--	--	--	--	--	--	--	--	--
c110792_g1	0	11.4406	#NAME?	4.8936e-05	0.00070683	777	--	--	--	--	--	--	--	--	--	--	--	--	--	--	--	--	--	--	--	--	--	--	--	--	--	--	--	--
c92031_g1	0	11.4374	#NAME?	4.9016e-05	0.00070792	589	720054231	XP_010272981.1	133	4.57135e-08	PREDICTED: uncharacterized protein LOC104608638 [Nelumbo nucifera]	--	--	--	--	--	--	--	--	--	--	--	--	--	--	--	--	--	--	--	--	--	--	--
c92423_g1	0	11.4282	#NAME?	4.9251e-05	0.00071071	838	659092592	XP_008447135.1	486	6.03644e-58	PREDICTED: probable WRKY transcription factor 48 isoform X4 [Cucumis melo]	694331907	XM_009358340.1	130	1.99527e-59	PREDICTED: Pyrus x bretschneideri probable WRKY transcription factor 71 (LOC103947434), mRNA	--	--	--	--	Q93WV4	401	8.47066e-45	Probable WRKY transcription factor 71 OS=Arabidopsis thaliana GN=WRKY71 PE=2 SV=1	PF03106	WRKY DNA -binding domain	GO:0006355	regulation of transcription, DNA-templated	GO:0043565//GO:0003700	sequence-specific DNA binding//transcription factor activity, sequence-specific DNA binding	GO:0005667	transcription factor complex	--	--
c106191_g1	0	11.3909	#NAME?	5.0219e-05	0.00072307	1432	--	--	--	--	--	--	--	--	--	--	--	--	--	--	--	--	--	--	--	--	--	--	--	--	--	--	--	--
c111968_g1	0	11.3755	#NAME?	5.0628e-05	0.00072811	2245	723678980	XP_010317453.1	2145	0	PREDICTED: G-type lectin S-receptor-like serine/threonine-protein kinase At1g61370 isoform X2 [Solanum lycopersicum]	764566461	XM_011463677.1	205	1.11361e-100	PREDICTED: Fragaria vesca subsp. vesca uncharacterized LOC101311743 (LOC101311743), mRNA	--	--	--	--	Q9SY95	1723	0	G-type lectin S-receptor-like serine/threonine-protein kinase At1g61550 OS=Arabidopsis thaliana GN=At1g61550 PE=2 SV=1	PF09180//PF11883//PF00069//PF00954//PF07714	Prolyl-tRNA synthetase, C-terminal//Domain of unknown function (DUF3403)//Protein kinase domain//S-locus glycoprotein domain//Protein tyrosine kinase	GO:0006525//GO:0006468//GO:0016310//GO:0006433//GO:0009069//GO:0006560//GO:0048544	arginine metabolic process//protein phosphorylation//phosphorylation//prolyl-tRNA aminoacylation//serine family amino acid metabolic process//proline metabolic process//recognition of pollen	GO:0004672//GO:0005524//GO:0004674//GO:0000166//GO:0004827	protein kinase activity//ATP binding//protein serine/threonine kinase activity//nucleotide binding//proline-tRNA ligase activity	GO:0005737	cytoplasm	--	--
c92577_g1	0	11.36	#NAME?	5.104e-05	0.0007334	831	697137853	XP_009622998.1	918	3.56598e-116	PREDICTED: zinc finger CCCH domain-containing protein 29-like [Nicotiana tomentosiformis]	697137852	XM_009624703.1	831	0	PREDICTED: Nicotiana tomentosiformis zinc finger CCCH domain-containing protein 29-like (LOC104114297), mRNA	--	--	--	--	Q9XEE6	236	1.20069e-20	Zinc finger CCCH domain-containing protein 29 OS=Arabidopsis thaliana GN=At2g40140 PE=2 SV=1	--	--	--	--	--	--	--	--	--	--
c61322_g1	0	27.762	#NAME?	5.2381e-05	0.0007508	3512	--	--	--	--	--	219521903	NG_009244.1	3471	0	Homo sapiens breakpoint cluster region (BCR), RefSeqGene on chromosome 22	--	--	--	--	--	--	--	--	--	--	--	--	--	--	--	--	--	--
c1466_g1	0	12.2925	#NAME?	5.6916e-05	0.00081064	1477	--	--	--	--	--	219275523	NG_009206.1	1474	0	Homo sapiens thyroid stimulating hormone receptor (TSHR), RefSeqGene (LRG_523) on chromosome 14	--	--	--	--	P16473	2450	0	Thyrotropin receptor OS=Homo sapiens GN=TSHR PE=1 SV=2	PF00001	7 transmembrane receptor (rhodopsin family)	GO:0007186	G-protein coupled receptor signaling pathway	GO:0004930	G-protein coupled receptor activity	GO:0016021	integral component of membrane	KOG2087	Glycoprotein hormone receptor
c110244_g1	0	11.3066	#NAME?	5.7209e-05	0.00081445	1937	694449834	XP_009350471.1	1149	5.84889e-149	PREDICTED: uncharacterized protein LOC103941999 [Pyrus x bretschneideri]	697963947	KJ618666.1	58	4.99343e-19	Forsythia suspensa clone Fs1259 microsatellite sequence	--	--	--	--	P10978	136	4.67138e-07	Retrovirus-related Pol polyprotein from transposon TNT 1-94 OS=Nicotiana tabacum PE=2 SV=1	PF00098	Zinc knuckle	--	--	GO:0003676//GO:0008270	nucleic acid binding//zinc ion binding	--	--	--	--
c142726_g1	0	11.2907	#NAME?	5.768e-05	0.00082062	1384	--	--	--	--	--	587651954	NG_033974.1	1378	0	Homo sapiens BAI1-associated protein 3 (BAIAP3), RefSeqGene on chromosome 16	--	--	--	--	O94812	277	3.23256e-28	BAI1-associated protein 3 OS=Homo sapiens GN=BAIAP3 PE=1 SV=2	PF00764	Arginosuccinate synthase	GO:0006526//GO:0006560//GO:0006522//GO:0006531	arginine biosynthetic process//proline metabolic process//alanine metabolic process//aspartate metabolic process	GO:0004055//GO:0005524	argininosuccinate synthase activity//ATP binding	--	--	--	--
c98872_g1	0	11.2816	#NAME?	5.7954e-05	0.00082437	504	--	--	--	--	--	--	--	--	--	--	--	--	--	--	--	--	--	--	--	--	--	--	--	--	--	--	--	--
c96235_g1	0	11.2253	#NAME?	5.9674e-05	0.00084594	722	855309432	XP_012896851.1	170	3.24477e-13	uncharacterized protein [Blastocystis hominis]>gi|300122230|emb|CBK22803.2| unnamed protein product [Blastocystis hominis]	24418069	AC091849.2	701	0	Homo sapiens chromosome 5 clone CTD-2245E15, complete sequence	K00234	SDHA, SDH1	succinate dehydrogenase (ubiquinone) flavoprotein subunit	http://www.genome.jp/dbget-bin/www_bget?ko:K00234	Q0QF17	238	3.07142e-21	Succinate dehydrogenase [ubiquinone] flavoprotein subunit, mitochondrial (Fragment) OS=Mesocricetus auratus GN=SDHA PE=1 SV=1	PF02910	Fumarate reductase flavoprotein C-term	GO:0055114//GO:0022900	oxidation-reduction process//electron transport chain	GO:0016627//GO:0016491//GO:0050660	oxidoreductase activity, acting on the CH-CH group of donors//oxidoreductase activity//flavin adenine dinucleotide binding	--	--	KOG2403	Succinate dehydrogenase, flavoprotein subunit
c123057_g2	0	11.2102	#NAME?	6.0146e-05	0.00085231	1108	--	--	--	--	--	--	--	--	--	--	--	--	--	--	--	--	--	--	--	--	--	--	--	--	--	--	--	--
c127292_g1	0	11.2038	#NAME?	6.0345e-05	0.00085497	906	--	--	--	--	--	--	--	--	--	--	--	--	--	--	--	--	--	--	PF09446	VMA21-like domain	GO:0070072	vacuolar proton-transporting V-type ATPase complex assembly	--	--	--	--	--	--
c101338_g1	0	11.1975	#NAME?	6.0544e-05	0.00085739	536	--	--	--	--	--	7958973	AC008018.20	524	0	Homo sapiens chromosome 22 clone b379n11 map 22q11, complete sequence	--	--	--	--	Q6PAJ1	239	1.45914e-21	Breakpoint cluster region protein OS=Mus musculus GN=Bcr PE=1 SV=3	PF00620	RhoGAP domain	GO:0007165	signal transduction	--	--	--	--	KOG4407	Predicted Rho GTPase-activating protein
c109540_g1	0	11.1975	#NAME?	6.0544e-05	0.00085739	672	661896678	CDO99867.1	636	3.2623e-73	unnamed protein product [Coffea canephora]	--	--	--	--	--	--	--	--	--	Q9SCZ4	389	3.93993e-41	Receptor-like protein kinase FERONIA OS=Arabidopsis thaliana GN=FER PE=1 SV=1	--	--	--	--	--	--	--	--	--	--
c122093_g2	0	11.1883	#NAME?	6.0834e-05	0.00086101	487	--	--	--	--	--	--	--	--	--	--	--	--	--	--	--	--	--	--	--	--	--	--	--	--	--	--	--	--
c176328_g1	0	17.0196	#NAME?	6.1067e-05	0.00086406	1395	--	--	--	--	--	767948416	XM_011516456.1	1395	0	PREDICTED: Homo sapiens lysine (K)-specific methyltransferase 2C (KMT2C), transcript variant X16, mRNA	--	--	--	--	Q8NEZ4	1983	0	Histone-lysine N-methyltransferase 2C OS=Homo sapiens GN=KMT2C PE=1 SV=3	--	--	--	--	--	--	--	--	--	--
c97649_g1	0	11.1697	#NAME?	6.143e-05	0.00086903	657	566164248	XP_006383881.1	278	4.69768e-28	hypothetical protein POPTR_0004s00850g [Populus trichocarpa]>gi|550340029|gb|ERP61678.1| hypothetical protein POPTR_0004s00850g [Populus trichocarpa]	566164249	XM_006383820.1	67	1.62458e-24	Populus trichocarpa hypothetical protein (POPTR_0004s00860g) mRNA, complete cds	--	--	--	--	Q9SZ28	121	4.73118e-07	Stigma-specific STIG1-like protein 1 OS=Arabidopsis thaliana GN=At4g26880 PE=3 SV=1	--	--	--	--	--	--	--	--	--	--
c120098_g1	0	11.1606	#NAME?	6.1724e-05	0.00087286	1554	661882637	CDP13640.1	417	2.07701e-42	unnamed protein product [Coffea canephora]	747095533	XM_011097344.1	59	1.10879e-19	PREDICTED: Sesamum indicum uncharacterized LOC105175037 (LOC105175037), mRNA	--	--	--	--	Q9SIJ0	164	2.66978e-11	Zinc finger protein ZAT2 OS=Arabidopsis thaliana GN=ZAT2 PE=2 SV=1	PF13912//PF07496//PF05191//PF16622//PF00096	C2H2-type zinc finger//CW-type Zinc Finger//Adenylate kinase, active site lid//zinc-finger C2H2-type//Zinc finger, C2H2 type	GO:0046034//GO:0006144	ATP metabolic process//purine nucleobase metabolic process	GO:0046872//GO:0008270//GO:0004017	metal ion binding//zinc ion binding//adenylate kinase activity	--	--	KOG1721	FOG: Zn-finger
c117930_g2	0	11.1602	#NAME?	6.1736e-05	0.00087294	1652	--	--	--	--	--	--	--	--	--	--	--	--	--	--	--	--	--	--	--	--	--	--	--	--	--	--	--	--
c143484_g1	0	22.9385	#NAME?	6.203e-05	0.00087644	2583	--	--	--	--	--	224809238	NG_011443.1	2583	0	Homo sapiens ets variant 6 (ETV6), RefSeqGene (LRG_609) on chromosome 12	--	--	--	--	--	--	--	--	--	--	--	--	--	--	--	--	--	--
c93840_g1	0	11.0736	#NAME?	6.4606e-05	0.00091	266	--	--	--	--	--	--	--	--	--	--	--	--	--	--	--	--	--	--	--	--	--	--	--	--	--	--	--	--
c70757_g1	0	11.5344	#NAME?	6.8335e-05	0.00095821	1162	720090232	XP_010245030.1	295	2.32652e-26	PREDICTED: probable disease resistance protein RF45 [Nelumbo nucifera]	--	--	--	--	--	--	--	--	--	P0DI18	158	4.28738e-10	Probable disease resistance protein RDL6 OS=Arabidopsis thaliana GN=RDL6 PE=2 SV=1	PF13855	Leucine rich repeat	--	--	GO:0005515	protein binding	--	--	--	--
c103749_g1	0	11.0449	#NAME?	7.148e-05	0.00099857	668	697103790	XP_009605695.1	941	1.77209e-127	PREDICTED: basic form of pathogenesis-related protein 1 [Nicotiana tomentosiformis]	697103789	XM_009607400.1	656	0	PREDICTED: Nicotiana tomentosiformis basic form of pathogenesis-related protein 1 (LOC104100216), mRNA	K13449	PR1	pathogenesis-related protein 1	http://www.genome.jp/dbget-bin/www_bget?ko:K13449	P11670	907	3.72882e-123	Basic form of pathogenesis-related protein 1 OS=Nicotiana tabacum PE=3 SV=1	--	--	--	--	--	--	--	--	KOG3017	Defense-related protein containing SCP domain
c84235_g1	0	19.993	#NAME?	7.2101e-05	0.0010065	508	255562605	XP_002522308.1	163	1.26017e-12	conserved hypothetical protein [Ricinus communis]>gi|223538386|gb|EEF39992.1| conserved hypothetical protein [Ricinus communis]	--	--	--	--	--	--	--	--	--	--	--	--	--	--	--	--	--	--	--	--	--	--	--
c112721_g2	0	11.0199	#NAME?	7.2414e-05	0.0010101	404	--	--	--	--	--	588480537	NG_009208.3	401	0	Homo sapiens Rh blood group, CcEe antigens (RHCE), RefSeqGene on chromosome 1	--	--	--	--	O14521	464	6.39471e-58	Succinate dehydrogenase [ubiquinone] cytochrome b small subunit, mitochondrial OS=Homo sapiens GN=SDHD PE=1 SV=1	--	--	--	--	--	--	--	--	--	--
c99952_g1	0	11.0199	#NAME?	7.2414e-05	0.0010101	591	--	--	--	--	--	--	--	--	--	--	--	--	--	--	--	--	--	--	--	--	--	--	--	--	--	--	--	--
c100825_g1	0	12.9192	#NAME?	7.2613e-05	0.0010126	783	--	--	--	--	--	--	--	--	--	--	--	--	--	--	--	--	--	--	--	--	--	--	--	--	--	--	--	--
c67249_g1	0	10.9858	#NAME?	7.3712e-05	0.0010269	580	731390060	XP_002283031.3	656	3.34121e-77	PREDICTED: probable leucine-rich repeat receptor-like protein kinase At2g33170 [Vitis vinifera]>gi|731390062|ref|XP_010650217.1| PREDICTED: probable leucine-rich repeat receptor-like protein kinase At2g33170 [Vitis vinifera]>gi|731390064|ref|XP_010650218.1| PREDICTED: probable leucine-rich repeat receptor-like protein kinase At2g33170 [Vitis vinifera]>gi|731390066|ref|XP_010650219.1| PREDICTED: p…	566163175	XM_002303773.2	150	1.03276e-70	Populus trichocarpa leucine-rich repeat transmembrane protein kinase (POPTR_0003s17350g) mRNA, complete cds	--	--	--	--	O49318	483	4.97463e-54	Probable leucine-rich repeat receptor-like protein kinase At2g33170 OS=Arabidopsis thaliana GN=At2g33170 PE=2 SV=1	PF13855//PF00069	Leucine rich repeat//Protein kinase domain	GO:0006468	protein phosphorylation	GO:0005515//GO:0005524//GO:0004672	protein binding//ATP binding//protein kinase activity	--	--	--	--
c54121_g1	0	11.2936	#NAME?	7.3758e-05	0.0010272	1720	--	--	--	--	--	29417	X56760.1	1642	0	H.sapiens DNA for the BCR gene	--	--	--	--	--	--	--	--	--	--	--	--	--	--	--	--	--	--
c110535_g1	0	10.9706	#NAME?	7.4296e-05	0.0010338	1107	604320986	EYU31709.1	518	1.10962e-56	hypothetical protein MIMGU_mgv1a024293mg, partial [Erythranthe guttata]	--	--	--	--	--	--	--	--	--	--	--	--	--	PF04825	N terminus of Rad21 / Rec8 like protein	--	--	GO:0005515	protein binding	--	--	--	--
c110627_g1	0	10.9643	#NAME?	7.4542e-05	0.0010365	838	--	--	--	--	--	--	--	--	--	--	--	--	--	--	--	--	--	--	--	--	--	--	--	--	--	--	--	--
c101059_g1	0	10.9583	#NAME?	7.4775e-05	0.0010396	1365	--	--	--	--	--	--	--	--	--	--	--	--	--	--	--	--	--	--	PF00033	Cytochrome b/b6/petB	GO:0022904	respiratory electron transport chain	--	--	GO:0016020	membrane	--	--
c120332_g3	0	10.9337	#NAME?	7.5744e-05	0.0010516	1371	595967838	XP_007217326.1	1175	1.50301e-145	hypothetical protein PRUPE_ppa020194mg [Prunus persica]>gi|462413476|gb|EMJ18525.1| hypothetical protein PRUPE_ppa020194mg [Prunus persica]	--	--	--	--	--	--	--	--	--	--	--	--	--	PF04376	Arginine-tRNA-protein transferase, N terminus	GO:0016598	protein arginylation	GO:0004057	arginyltransferase activity	--	--	--	--
c24017_g1	0	13.9605	#NAME?	7.6221e-05	0.0010575	1349	299115811	CBN74374.1	239	5.49448e-19	conserved unknown protein [Ectocarpus siliculosus]	584593320	NG_033948.1	1349	0	Homo sapiens lysine (K)-specific methyltransferase 2C (KMT2C), RefSeqGene on chromosome 7	--	--	--	--	Q8NEZ4	1897	0	Histone-lysine N-methyltransferase 2C OS=Homo sapiens GN=KMT2C PE=1 SV=3	PF05964	F/Y-rich N-terminus	--	--	--	--	GO:0005634	nucleus	KOG4443	Putative transcription factor HALR/MLL3, involved in embryonic development
c132010_g1	0	14.9377	#NAME?	7.6981e-05	0.0010669	1138	--	--	--	--	--	166235119	NG_007149.1	1135	0	Homo sapiens B-cell CLL/lymphoma 6 (BCL6), RefSeqGene on chromosome 3	--	--	--	--	P41182	1700	0	B-cell lymphoma 6 protein OS=Homo sapiens GN=BCL6 PE=1 SV=1	--	--	--	--	--	--	--	--	--	--
c104114_g1	0	16.7572	#NAME?	7.7042e-05	0.0010675	1692	359479303	XP_003632253.1	1189	1.57879e-150	PREDICTED: G-type lectin S-receptor-like serine/threonine-protein kinase SD2-5 [Vitis vinifera]	147844138	AM440083.2	80	2.56318e-31	Vitis vinifera contig VV78X182104.7, whole genome shotgun sequence	--	--	--	--	Q8RWZ5	452	1.63148e-46	G-type lectin S-receptor-like serine/threonine-protein kinase SD2-5 OS=Arabidopsis thaliana GN=SD25 PE=1 SV=1	PF00069//PF00954//PF07714	Protein kinase domain//S-locus glycoprotein domain//Protein tyrosine kinase	GO:0006468//GO:0048544	protein phosphorylation//recognition of pollen	GO:0004672//GO:0005524	protein kinase activity//ATP binding	--	--	--	--
c93826_g1	0	10.8805	#NAME?	7.7884e-05	0.0010785	577	--	--	--	--	--	--	--	--	--	--	--	--	--	--	--	--	--	--	--	--	--	--	--	--	--	--	--	--
c110755_g2	0	10.8556	#NAME?	7.8914e-05	0.0010916	738	--	--	--	--	--	--	--	--	--	--	--	--	--	--	--	--	--	--	--	--	--	--	--	--	--	--	--	--
c93538_g1	0	12.0466	#NAME?	7.9233e-05	0.0010952	675	369794134	AEX20391.1	641	8.2672e-81	putative class III peroxidase [Coffea arabica x Coffea canephora]	--	--	--	--	--	K00430	E1.11.1.7	peroxidase	http://www.genome.jp/dbget-bin/www_bget?ko:K00430	Q9FX85	533	2.50415e-64	Peroxidase 10 OS=Arabidopsis thaliana GN=PER10 PE=1 SV=1	PF00141	Peroxidase	GO:0006804//GO:0006979//GO:0055114	obsolete peroxidase reaction//response to oxidative stress//oxidation-reduction process	GO:0020037//GO:0004601	heme binding//peroxidase activity	--	--	--	--
c99871_g1	0	10.8309	#NAME?	7.9945e-05	0.0011041	806	731438285	XP_010646260.1	544	9.95874e-67	PREDICTED: uncharacterized protein LOC100852626 [Vitis vinifera]	747096052	XM_011097627.1	80	1.19456e-31	PREDICTED: Sesamum indicum uncharacterized LOC105175242 (LOC105175242), transcript variant X4, mRNA	--	--	--	--	Q1G3T1	439	8.16251e-52	TPD1 protein homolog 1 OS=Arabidopsis thaliana GN=TDL1 PE=2 SV=1	--	--	--	--	--	--	--	--	--	--
c101207_g1	0	10.8613	#NAME?	8.5791e-05	0.0011778	722	--	--	--	--	--	--	--	--	--	--	--	--	--	--	--	--	--	--	--	--	--	--	--	--	--	--	--	--
c124447_g2	0	10.8394	#NAME?	8.6765e-05	0.0011899	1050	225443642	XP_002274050.1	128	5.74087e-06	PREDICTED: dof zinc finger protein DOF5.7 [Vitis vinifera]>gi|297740407|emb|CBI30589.3| unnamed protein product [Vitis vinifera]	--	--	--	--	--	--	--	--	--	--	--	--	--	PF02701	Dof domain, zinc finger	GO:0006355	regulation of transcription, DNA-templated	GO:0003677	DNA binding	--	--	--	--
c114067_g1	0	10.7962	#NAME?	8.8736e-05	0.0012135	1223	763792714	KJB59710.1	172	4.64648e-11	hypothetical protein B456_009G268100 [Gossypium raimondii]	--	--	--	--	--	--	--	--	--	--	--	--	--	--	--	--	--	--	--	--	--	--	--
c105369_g1	0	10.7807	#NAME?	8.9453e-05	0.0012227	1133	661880724	CDP15569.1	628	4.51892e-73	unnamed protein product [Coffea canephora]	--	--	--	--	--	K09528	DNAJC8	DnaJ homolog subfamily C member 8	http://www.genome.jp/dbget-bin/www_bget?ko:K09528	Q0V865	421	4.89173e-45	Protein FAF-like, chloroplastic OS=Arabidopsis thaliana GN=At5g22090 PE=2 SV=1	PF13979	SopA-like catalytic domain	GO:0016567	protein ubiquitination	GO:0004842	ubiquitin-protein transferase activity	--	--	--	--
c101676_g1	0	10.7744	#NAME?	8.9748e-05	0.0012263	520	--	--	--	--	--	--	--	--	--	--	--	--	--	--	--	--	--	--	PF08069	Ribosomal S13/S15 N-terminal domain	GO:0042254//GO:0006412	ribosome biogenesis//translation	GO:0003735	structural constituent of ribosome	GO:0005840	ribosome	--	--
c11472_g1	0	10.7744	#NAME?	8.9748e-05	0.0012263	1191	--	--	--	--	--	336042953	JF273638.1	1191	0	Homo sapiens genotype p.R67H/V292M/R982C ret proto-oncogene tyrosine-protein kinase receptor isoform a (RET) gene, complete cds	--	--	--	--	P07949	399	2.38841e-40	Proto-oncogene tyrosine-protein kinase receptor Ret OS=Homo sapiens GN=RET PE=1 SV=3	PF06529	Vertebrate interleukin-3 regulated transcription factor	GO:0006351//GO:0007623	transcription, DNA-templated//circadian rhythm	--	--	GO:0005634	nucleus	--	--
c103207_g1	0	10.7494	#NAME?	9.0924e-05	0.0012407	1708	719984744	XP_010251164.1	1406	0	PREDICTED: cysteine-rich receptor-like protein kinase 42 [Nelumbo nucifera]	590663595	XM_007036204.1	240	2.94742e-120	Theobroma cacao Cysteine-rich RLK 42, putative (TCM_012105) mRNA, complete cds	--	--	--	--	Q9LMB9	1208	7.57144e-157	Cysteine-rich receptor-like protein kinase 1 OS=Arabidopsis thaliana GN=CRK1 PE=2 SV=2	PF02088//PF06293//PF00069//PF07714	Ornatin//Lipopolysaccharide kinase (Kdo/WaaP) family//Protein kinase domain//Protein tyrosine kinase	GO:0030193//GO:0007155//GO:0006468	regulation of blood coagulation//cell adhesion//protein phosphorylation	GO:0016773//GO:0004672//GO:0005524	phosphotransferase activity, alcohol group as acceptor//protein kinase activity//ATP binding	GO:0016020//GO:0005576	membrane//extracellular region	--	--
c118427_g2	0	10.7494	#NAME?	9.0924e-05	0.0012407	539	--	--	--	--	--	--	--	--	--	--	--	--	--	--	--	--	--	--	--	--	--	--	--	--	--	--	--	--
c8980_g1	0	10.7434	#NAME?	9.1209e-05	0.0012439	1331	--	--	--	--	--	--	--	--	--	--	--	--	--	--	--	--	--	--	--	--	--	--	--	--	--	--	--	--
c98302_g1	0	10.7434	#NAME?	9.1209e-05	0.0012439	551	--	--	--	--	--	--	--	--	--	--	--	--	--	--	--	--	--	--	--	--	--	--	--	--	--	--	--	--
c106680_g5	0	10.7402	#NAME?	9.1359e-05	0.0012456	870	--	--	--	--	--	--	--	--	--	--	--	--	--	--	--	--	--	--	--	--	--	--	--	--	--	--	--	--
c45862_g1	0	11.1195	#NAME?	9.4059e-05	0.001279	1209	--	--	--	--	--	219521903	NG_009244.1	1206	0	Homo sapiens breakpoint cluster region (BCR), RefSeqGene on chromosome 22	--	--	--	--	--	--	--	--	--	--	--	--	--	--	--	--	--	--
c97917_g1	0	10.6688	#NAME?	9.484e-05	0.0012889	790	697143123	XP_009625672.1	161	1.75494e-11	PREDICTED: induced stolen tip protein TUB8-like [Nicotiana tomentosiformis]	697143122	XM_009627377.1	760	0	PREDICTED: Nicotiana tomentosiformis induced stolen tip protein TUB8-like (LOC104116508), mRNA	--	--	--	--	--	--	--	--	--	--	--	--	--	--	--	--	--	--
c119499_g3	0	10.6593	#NAME?	9.5315e-05	0.0012947	347	399108346	AFP20583.1	264	3.07451e-27	cysteine endopeptidase [Jatropha curcas]	--	--	--	--	--	K16292	CEP, CYSEP	KDEL-tailed cysteine endopeptidase	http://www.genome.jp/dbget-bin/www_bget?ko:K16292	O65039	263	1.11847e-26	Vignain OS=Ricinus communis GN=CYSEP PE=1 SV=1	PF00112	Papain family cysteine protease	GO:0006508	proteolysis	GO:0008234	cysteine-type peptidase activity	--	--	KOG1543	Cysteine proteinase Cathepsin L
c100512_g1	0	10.6561	#NAME?	9.5473e-05	0.0012964	1377	--	--	--	--	--	--	--	--	--	--	--	--	--	--	--	--	--	--	--	--	--	--	--	--	--	--	--	--
c63026_g1	0	32.8624	#NAME?	9.647e-05	0.0013085	3090	--	--	--	--	--	311210846	NG_027868.1	3084	0	Homo sapiens additional sex combs like transcriptional regulator 1 (ASXL1), RefSeqGene on chromosome 20	--	--	--	--	Q8IXJ9	4619	0	Putative Polycomb group protein ASXL1 OS=Homo sapiens GN=ASXL1 PE=1 SV=3	PF13922//PF00628//PF02402	PHD domain of transcriptional enhancer, Asx//PHD-finger//Lysis protein	GO:0019835//GO:0009405	cytolysis//pathogenesis	GO:0005515//GO:0003677	protein binding//DNA binding	GO:0019867	outer membrane	--	--
c107598_g1	0	23.3521	#NAME?	9.754e-05	0.0013214	2088	--	--	--	--	--	--	--	--	--	--	--	--	--	--	--	--	--	--	--	--	--	--	--	--	--	--	--	--
c100739_g1	0	19.3685	#NAME?	9.9567e-05	0.0013469	758	224053823	XP_002297997.1	776	7.53496e-102	pathogenesis-related family protein [Populus trichocarpa]>gi|222845255|gb|EEE82802.1| pathogenesis-related family protein [Populus trichocarpa]	--	--	--	--	--	--	--	--	--	P13240	596	1.58445e-75	Disease resistance response protein 206 OS=Pisum sativum GN=PI206 PE=1 SV=2	--	--	--	--	--	--	--	--	--	--
c64300_g1	0	24.5629	#NAME?	9.9588e-05	0.001347	2655	--	--	--	--	--	27802049	AC068675.17	2646	0	Homo sapiens chromosome 17, clone RP11-392O1, complete sequence	--	--	--	--	--	--	--	--	--	--	--	--	--	--	--	--	--	--
c6060_g1	0	10.6245	#NAME?	0.00010587	0.0014238	1522	--	--	--	--	--	224809238	NG_011443.1	1516	0	Homo sapiens ets variant 6 (ETV6), RefSeqGene (LRG_609) on chromosome 12	--	--	--	--	--	--	--	--	--	--	--	--	--	--	--	--	--	--
c98822_g1	0	10.5967	#NAME?	0.0001074	0.0014418	492	--	--	--	--	--	576864435	KJ155484.1	477	0	Homo sapiens clone BMMD-RP3_181G22, complete sequence	--	--	--	--	Q5BKY6	344	4.42076e-40	Putative uncharacterized protein DKFZp434K191 OS=Homo sapiens PE=1 SV=1	PF00620	RhoGAP domain	GO:0007165	signal transduction	--	--	--	--	KOG1453	Chimaerin and related Rho GTPase activating proteins
c115654_g2	0	10.5781	#NAME?	0.00010845	0.0014547	651	--	--	--	--	--	--	--	--	--	--	--	--	--	--	--	--	--	--	--	--	--	--	--	--	--	--	--	--
c107923_g1	0	12.4588	#NAME?	0.00010896	0.0014611	684	--	--	--	--	--	--	--	--	--	--	--	--	--	--	--	--	--	--	--	--	--	--	--	--	--	--	--	--
c111006_g1	0	10.5594	#NAME?	0.0001095	0.0014675	912	731400768	XP_002277233.3	356	3.01274e-36	PREDICTED: growth-regulating factor 3 [Vitis vinifera]	--	--	--	--	--	--	--	--	--	Q9SJR5	224	2.22559e-19	Growth-regulating factor 3 OS=Arabidopsis thaliana GN=GRF3 PE=2 SV=1	--	--	--	--	--	--	--	--	--	--
c89292_g1	0	10.5594	#NAME?	0.0001095	0.0014675	327	--	--	--	--	--	--	--	--	--	--	--	--	--	--	--	--	--	--	--	--	--	--	--	--	--	--	--	--
c112742_g2	0	10.5566	#NAME?	0.00010966	0.0014695	715	--	--	--	--	--	--	--	--	--	--	--	--	--	--	--	--	--	--	--	--	--	--	--	--	--	--	--	--
c105330_g1	0	10.5162	#NAME?	0.000112	0.0014964	1540	255539443	XP_002510786.1	1311	6.79921e-167	serine-threonine protein kinase, plant-type, putative [Ricinus communis]>gi|223549901|gb|EEF51388.1| serine-threonine protein kinase, plant-type, putative [Ricinus communis]	--	--	--	--	--	--	--	--	--	Q9C9H7	561	2.8154e-61	Receptor-like protein 12 OS=Arabidopsis thaliana GN=RLP12 PE=2 SV=2	PF00560//PF13855	Leucine Rich Repeat//Leucine rich repeat	--	--	GO:0003824//GO:0005515	catalytic activity//protein binding	--	--	KOG0619	FOG: Leucine rich repeat
c108911_g1	0	10.513	#NAME?	0.00011218	0.0014986	757	694361968	XP_009360575.1	849	2.94333e-107	PREDICTED: pentatricopeptide repeat-containing protein At3g29230 [Pyrus x bretschneideri]	--	--	--	--	--	--	--	--	--	Q9LS72	752	7.79744e-94	Pentatricopeptide repeat-containing protein At3g29230 OS=Arabidopsis thaliana GN=PCMP-E27 PE=2 SV=1	--	--	--	--	--	--	--	--	--	--
c91111_g1	0	10.5035	#NAME?	0.00011274	0.0015054	380	153012258	ABS50350.1	362	1.27395e-41	resistance protein [Vitis davidii]	--	--	--	--	--	K13457	RPM1, RPS3	disease resistance protein RPM1	http://www.genome.jp/dbget-bin/www_bget?ko:K13457	Q39214	204	1.11214e-17	Disease resistance protein RPM1 OS=Arabidopsis thaliana GN=RPM1 PE=1 SV=1	PF00931//PF08990	NB-ARC domain//Erythronolide synthase docking	--	--	GO:0048037//GO:0043531//GO:0016740	cofactor binding//ADP binding//transferase activity	--	--	--	--
c124719_g2	0	10.5007	#NAME?	0.00011291	0.0015073	1207	27544454	BAC54965.1	208	6.89683e-17	pectinmethylesterase inhibitor [Actinidia deliciosa]	--	--	--	--	--	--	--	--	--	P83326	207	1.15596e-17	Pectinesterase inhibitor OS=Actinidia deliciosa GN=PMEI PE=1 SV=2	--	--	--	--	--	--	--	--	--	--
c101121_g1	0	10.4944	#NAME?	0.00011328	0.0015119	370	460377726	XP_004234641.1	354	7.02561e-37	PREDICTED: leucine-rich repeat receptor-like serine/threonine-protein kinase BAM1 [Solanum lycopersicum]	--	--	--	--	--	--	--	--	--	O49545	276	2.52323e-27	Leucine-rich repeat receptor-like serine/threonine-protein kinase BAM1 OS=Arabidopsis thaliana GN=BAM1 PE=1 SV=1	--	--	--	--	--	--	--	--	--	--
c79457_g1	0	10.488	#NAME?	0.00011366	0.0015162	541	225458053	XP_002280472.1	585	1.82328e-70	PREDICTED: cytochrome P450 71A1 [Vitis vinifera]>gi|147832399|emb|CAN64422.1| hypothetical protein VITISV_032274 [Vitis vinifera]	566173254	XM_002307667.2	75	4.72155e-29	Populus trichocarpa hypothetical protein (POPTR_0005s25740g) mRNA, complete cds	--	--	--	--	P24465	469	3.02552e-54	Cytochrome P450 71A1 OS=Persea americana GN=CYP71A1 PE=1 SV=2	PF00067	Cytochrome P450	GO:0009682//GO:0000162//GO:0052544//GO:0010114//GO:0009759//GO:0009684//GO:0055114//GO:0009641//GO:0006118	induced systemic resistance//tryptophan biosynthetic process//defense response by callose deposition in cell wall//response to red light//indole glucosinolate biosynthetic process//indoleacetic acid biosynthetic process//oxidation-reduction process//shade avoidance//obsolete electron transport	GO:0009055//GO:0020037//GO:0005506//GO:0016709//GO:0016705	electron carrier activity//heme binding//iron ion binding//oxidoreductase activity, acting on paired donors, with incorporation or reduction of molecular oxygen, NAD(P)H as one donor, and incorporation of one atom of oxygen//oxidoreductase activity, acting on paired donors, with incorporation or reduction of molecular oxygen	GO:0005886//GO:0005783//GO:0005739	plasma membrane//endoplasmic reticulum//mitochondrion	KOG0156	Cytochrome P450 CYP2 subfamily
c109489_g1	0	10.4697	#NAME?	0.00011475	0.0015291	2385	297735232	CBI17594.3	1140	4.67769e-144	unnamed protein product [Vitis vinifera]	731387337	XM_010650911.1	364	0	PREDICTED: Vitis vinifera AP2-like ethylene-responsive transcription factor BBM (LOC100241060), mRNA	K09285	OVM, ANT	AP2-like factor, ANT lineage	http://www.genome.jp/dbget-bin/www_bget?ko:K09285	Q8LSN2	829	2.27603e-98	AP2-like ethylene-responsive transcription factor BBM2 OS=Brassica napus GN=BBM2 PE=2 SV=1	PF00847	AP2 domain	GO:0006355	regulation of transcription, DNA-templated	GO:0003700	transcription factor activity, sequence-specific DNA binding	GO:0005667	transcription factor complex	--	--
c104093_g2	0	10.4507	#NAME?	0.0001159	0.0015429	245	596048181	XP_007220361.1	228	1.16775e-20	hypothetical protein PRUPE_ppa015920mg, partial [Prunus persica]>gi|462416823|gb|EMJ21560.1| hypothetical protein PRUPE_ppa015920mg, partial [Prunus persica]	--	--	--	--	--	K13457	RPM1, RPS3	disease resistance protein RPM1	http://www.genome.jp/dbget-bin/www_bget?ko:K13457	--	--	--	--	--	--	--	--	--	--	--	--	--	--
c45808_g1	0	13.9792	#NAME?	0.00011589	0.0015429	1868	--	--	--	--	--	219521903	NG_009244.1	1856	0	Homo sapiens breakpoint cluster region (BCR), RefSeqGene on chromosome 22	--	--	--	--	--	--	--	--	--	--	--	--	--	--	--	--	--	--
c104962_g2	0	10.4384	#NAME?	0.00011665	0.0015522	1057	641861667	KDO80355.1	1315	3.50168e-175	hypothetical protein CISIN_1g002763mg [Citrus sinensis]	--	--	--	--	--	--	--	--	--	Q38998	1281	3.42411e-168	Potassium channel AKT1 OS=Arabidopsis thaliana GN=AKT1 PE=1 SV=2	PF00520	Ion transport protein	GO:0006811//GO:0055085	ion transport//transmembrane transport	GO:0005216	ion channel activity	GO:0016020	membrane	KOG0498	K+-channel ERG and related proteins, contain PAS/PAC sensor domain
c110976_g1	0	13.0456	#NAME?	0.00011692	0.0015553	1230	--	--	--	--	--	--	--	--	--	--	--	--	--	--	--	--	--	--	--	--	--	--	--	--	--	--	--	--
c10386_g1	0	16.8297	#NAME?	0.00011808	0.0015693	1650	--	--	--	--	--	219521903	NG_009244.1	1647	0	Homo sapiens breakpoint cluster region (BCR), RefSeqGene on chromosome 22	--	--	--	--	--	--	--	--	--	--	--	--	--	--	--	--	--	--
c94765_g1	0	10.392	#NAME?	0.00011954	0.0015869	435	--	--	--	--	--	--	--	--	--	--	--	--	--	--	--	--	--	--	--	--	--	--	--	--	--	--	--	--
c95529_g1	0	11.029	#NAME?	0.00012219	0.0016194	324	590671750	XP_007038418.1	296	1.07055e-31	DC1.2-like, putative [Theobroma cacao]>gi|508775663|gb|EOY22919.1| DC1.2-like, putative [Theobroma cacao]	--	--	--	--	--	--	--	--	--	P17407	192	1.6665e-17	21 kDa protein OS=Daucus carota PE=2 SV=1	PF04043	Plant invertase/pectin methylesterase inhibitor	--	--	GO:0004857	enzyme inhibitor activity	--	--	--	--
c112362_g1	0	17.5423	#NAME?	0.00012681	0.0016746	649	--	--	--	--	--	340805922	AC245242.1	627	0	Homo sapiens FOSMID clone COR2A-DD0002RFONU_P1 from chromosome 14, complete sequence	--	--	--	--	P21359	639	4.61862e-74	Neurofibromin OS=Homo sapiens GN=NF1 PE=1 SV=2	--	--	--	--	--	--	--	--	--	--
c164747_g1	0	11.0881	#NAME?	0.00012923	0.0017036	1443	--	--	--	--	--	1905893	AD000671.1	1443	0	Homo sapiens DNA from chromosome 19-cosmid f24109 containing HRX2, genomic sequence	--	--	--	--	Q9UMN6	937	1.88121e-139	Histone-lysine N-methyltransferase 2B OS=Homo sapiens GN=KMT2B PE=1 SV=1	--	--	--	--	--	--	--	--	--	--
c112075_g1	0	11.0051	#NAME?	0.00013094	0.0017241	1677	--	--	--	--	--	--	--	--	--	--	--	--	--	--	--	--	--	--	--	--	--	--	--	--	--	--	--	--
c69929_g2	0	37.1505	#NAME?	0.00013161	0.0017319	4241	--	--	--	--	--	224809238	NG_011443.1	4232	0	Homo sapiens ets variant 6 (ETV6), RefSeqGene (LRG_609) on chromosome 12	--	--	--	--	--	--	--	--	--	--	--	--	--	--	--	--	--	--
c113785_g1	0	10.3632	#NAME?	0.00013235	0.0017403	718	--	--	--	--	--	--	--	--	--	--	--	--	--	--	--	--	--	--	--	--	--	--	--	--	--	--	--	--
c40426_g1	0	23.0319	#NAME?	0.00013398	0.0017604	1029	225438841	XP_002283356.1	268	5.53427e-28	PREDICTED: cinnamyl alcohol dehydrogenase 1 [Vitis vinifera]>gi|296087393|emb|CBI33767.3| unnamed protein product [Vitis vinifera]	255567900	XM_002524882.1	68	7.21404e-25	Ricinus communis alcohol dehydrogenase, putative, mRNA	K00083	E1.1.1.195	cinnamyl-alcohol dehydrogenase	http://www.genome.jp/dbget-bin/www_bget?ko:K00083	P42495	209	5.7577e-20	Probable cinnamyl alcohol dehydrogenase 1 OS=Aralia cordata GN=CAD1 PE=2 SV=1	PF08240//PF02793	Alcohol dehydrogenase GroES-like domain//Hormone receptor domain	GO:0007186//GO:0055114	G-protein coupled receptor signaling pathway//oxidation-reduction process	GO:0043169//GO:0004930	cation binding//G-protein coupled receptor activity	GO:0016020	membrane	KOG0023	Alcohol dehydrogenase, class V
c117976_g2	0	10.3259	#NAME?	0.00013494	0.0017716	571	224093501	XP_002309928.1	339	7.15938e-34	hypothetical protein POPTR_0007s04450g [Populus trichocarpa]>gi|222852831|gb|EEE90378.1| hypothetical protein POPTR_0007s04450g [Populus trichocarpa]	571469233	XM_003532309.2	65	1.81143e-23	PREDICTED: Glycine max DNA excision repair protein ERCC-6-like (LOC100779283), mRNA	--	--	--	--	Q8W103	294	1.04377e-28	Protein CHROMATIN REMODELING 24 OS=Arabidopsis thaliana GN=CHR24 PE=2 SV=1	--	--	--	--	GO:1901363//GO:0097159	heterocyclic compound binding//organic cyclic compound binding	--	--	--	--
c188818_g1	0	13.9387	#NAME?	0.00013572	0.0017808	1161	--	--	--	--	--	306922359	NG_027701.1	1161	0	Homo sapiens retinoic acid receptor, alpha (RARA), RefSeqGene on chromosome 17	--	--	--	--	--	--	--	--	--	--	--	--	--	--	--	--	--	--
c116431_g1	0	10.2984	#NAME?	0.00013688	0.0017947	1134	--	--	--	--	--	--	--	--	--	--	--	--	--	--	--	--	--	--	--	--	--	--	--	--	--	--	--	--
c95596_g1	0	10.2981	#NAME?	0.00013691	0.0017949	1018	40644130	CAC83765.1	1188	5.07302e-162	allene oxide cyclase [Nicotiana tabacum]	40644129	AJ308487.1	966	0	Nicotiana tabacum mRNA for allene oxide cyclase (aoc gene)	K10525	AOC	allene oxide cyclase	http://www.genome.jp/dbget-bin/www_bget?ko:K10525	Q9LS01	662	3.8908e-83	Allene oxide cyclase 3, chloroplastic OS=Arabidopsis thaliana GN=AOC3 PE=2 SV=1	PF06351	Allene oxide cyclase	--	--	GO:0016853	isomerase activity	GO:0009507	chloroplast	--	--
c115320_g2	0	10.2636	#NAME?	0.00013939	0.001824	324	569533239	AHE41424.1	566	8.14108e-73	phenylalanine ammonia lyase, partial [Scutellaria lateriflora]	387571557	JQ860361.1	200	8.83058e-99	Camellia japonica phenylalanine ammonia-lyase mRNA, complete cds	K10775	E4.3.1.24	phenylalanine ammonia-lyase	http://www.genome.jp/dbget-bin/www_bget?ko:K10775	P45735	555	6.44975e-69	Phenylalanine ammonia-lyase (Fragment) OS=Vitis vinifera GN=PAL PE=2 SV=1	--	--	--	--	--	--	--	--	--	--
c164610_g1	0	13.4315	#NAME?	0.00014249	0.0018612	1495	--	--	--	--	--	345842502	NG_029965.1	1495	0	Homo sapiens AT rich interactive domain 1A (SWI-like) (ARID1A), RefSeqGene on chromosome 1	--	--	--	--	O14497	2118	0	AT-rich interactive domain-containing protein 1A OS=Homo sapiens GN=ARID1A PE=1 SV=3	PF02861//PF12031	Clp amino terminal domain, pathogenicity island component//Domain of unknown function (DUF3518)	GO:0019538//GO:0006338	protein metabolic process//chromatin remodeling	--	--	GO:0090544	BAF-type complex	KOG2510	SWI-SNF chromatin-remodeling complex protein
c92256_g1	0	10.2175	#NAME?	0.0001428	0.0018645	1018	697127810	XP_009617954.1	1065	2.44679e-143	PREDICTED: aquaporin TIP1-1 [Nicotiana tomentosiformis]	697127809	XM_009619659.1	930	0	PREDICTED: Nicotiana tomentosiformis aquaporin TIP1-1 (LOC104110208), mRNA	K09873	TIP	aquaporin TIP	http://www.genome.jp/dbget-bin/www_bget?ko:K09873	P25818	916	1.6546e-121	Aquaporin TIP1-1 OS=Arabidopsis thaliana GN=TIP1-1 PE=1 SV=1	PF00230	Major intrinsic protein	GO:0006810	transport	GO:0005215	transporter activity	GO:0016020	membrane	KOG0223	Aquaporin (major intrinsic protein family)
c94643_g1	0	10.2172	#NAME?	0.00014283	0.0018647	885	694322486	XP_009352369.1	128	6.72732e-06	PREDICTED: uncharacterized protein LOC103943750 [Pyrus x bretschneideri]	--	--	--	--	--	--	--	--	--	--	--	--	--	PF00569	Zinc finger, ZZ type	--	--	GO:0008270	zinc ion binding	--	--	--	--
c105238_g1	0	10.1521	#NAME?	0.00014781	0.0019224	1904	802614820	XP_012074854.1	1688	0	PREDICTED: exocyst complex component EXO70A1-like [Jatropha curcas]>gi|643727006|gb|KDP35571.1| hypothetical protein JCGZ_09009 [Jatropha curcas]	698549797	XM_009770463.1	245	5.47105e-123	PREDICTED: Nicotiana sylvestris exocyst complex component EXO70A1-like (LOC104219741), mRNA	K07195	EXOC7, EXO70	exocyst complex component 7	http://www.genome.jp/dbget-bin/www_bget?ko:K07195	Q9LZD3	562	2.53848e-61	Exocyst complex component EXO70A1 OS=Arabidopsis thaliana GN=EXO70A1 PE=1 SV=1	PF03081	Exo70 exocyst complex subunit	GO:0006887	exocytosis	--	--	GO:0000145	exocyst	--	--
c1467_g1	0	10.1423	#NAME?	0.00016206	0.0020867	1222	--	--	--	--	--	229442312	BC172907.1	1219	0	Synthetic construct Homo sapiens clone IMAGE:9094483 spen homolog, transcriptional regulator (SPEN) gene, partial cds	--	--	--	--	Q96T58	1888	0	Msx2-interacting protein OS=Homo sapiens GN=SPEN PE=1 SV=1	--	--	--	--	--	--	--	--	--	--
c35326_g1	0	13.7769	#NAME?	0.00016421	0.0021118	1977	--	--	--	--	--	27802049	AC068675.17	1879	0	Homo sapiens chromosome 17, clone RP11-392O1, complete sequence	--	--	--	--	--	--	--	--	--	--	--	--	--	--	--	--	--	--
c28540_g1	0	10.1018	#NAME?	0.0001655	0.0021269	1276	--	--	--	--	--	262359905	NG_005905.2	1276	0	Homo sapiens breast cancer 1, early onset (BRCA1), RefSeqGene (LRG_292) on chromosome 17	--	--	--	--	P38398	2139	0	Breast cancer type 1 susceptibility protein OS=Homo sapiens GN=BRCA1 PE=1 SV=2	--	--	--	--	--	--	--	--	--	--
c131880_g1	0	10.0832	#NAME?	0.00016712	0.0021457	1296	--	--	--	--	--	5103006	AP000343.1	1296	0	Homo sapiens genomic DNA, chromosome 22q11.2, clone KB282B12	--	--	--	--	--	--	--	--	--	--	--	--	--	--	--	--	--	--
c105842_g3	0	10.0645	#NAME?	0.00016875	0.0021648	1189	--	--	--	--	--	--	--	--	--	--	--	--	--	--	--	--	--	--	--	--	--	--	--	--	--	--	--	--
c120709_g3	0	10.0371	#NAME?	0.00017119	0.0021937	1483	697175187	XP_009596530.1	2318	0	PREDICTED: pleiotropic drug resistance protein 1 [Nicotiana tomentosiformis]	697175186	XM_009598235.1	1316	0	PREDICTED: Nicotiana tomentosiformis pleiotropic drug resistance protein 1 (LOC104092600), mRNA	--	--	--	--	Q76CU2	2304	0	Pleiotropic drug resistance protein 1 OS=Nicotiana tabacum GN=PDR1 PE=2 SV=1	PF01061//PF13304//PF00005	ABC-2 type transporter//AAA domain, putative AbiEii toxin, Type IV TA system//ABC transporter	--	--	GO:0005524//GO:0016887	ATP binding//ATPase activity	GO:0016020	membrane	KOG0065	Pleiotropic drug resistance proteins (PDR1-15), ABC superfamily
c113524_g1	0	10.0241	#NAME?	0.00017236	0.0022061	1667	731411609	XP_010658049.1	1178	4.64578e-145	PREDICTED: ATP-dependent DNA helicase Q-like 4A isoform X2 [Vitis vinifera]	645242607	XM_008229395.1	268	7.82622e-136	PREDICTED: Prunus mume ATP-dependent DNA helicase Q-like 4A (LOC103327108), partial mRNA	K10901	BLM, RECQL3, SGS1	bloom syndrome protein	http://www.genome.jp/dbget-bin/www_bget?ko:K10901	Q8L840	808	2.00728e-93	ATP-dependent DNA helicase Q-like 4A OS=Arabidopsis thaliana GN=RECQL4A PE=2 SV=1	PF12235//PF17123//PF01763	Fragile X-related 1 protein core C terminal//RING-like zinc finger//Herpesvirus UL6 like	GO:0006323	DNA packaging	GO:0008270//GO:0003723//GO:0005515	zinc ion binding//RNA binding//protein binding	--	--	--	--
c104923_g1	0	19.0049	#NAME?	0.000173	0.0022133	722	--	--	--	--	--	460417326	NG_008384.2	722	0	Homo sapiens cytochrome P450, family 2, subfamily C, polypeptide 19 (CYP2C19), RefSeqGene on chromosome 10	--	--	--	--	P33261	287	4.13005e-28	Cytochrome P450 2C19 OS=Homo sapiens GN=CYP2C19 PE=1 SV=3	PF00067	Cytochrome P450	GO:0055114	oxidation-reduction process	GO:0005506//GO:0020037//GO:0016705	iron ion binding//heme binding//oxidoreductase activity, acting on paired donors, with incorporation or reduction of molecular oxygen	--	--	KOG0156	Cytochrome P450 CYP2 subfamily
c107877_g2	0	10.0118	#NAME?	0.00017347	0.0022188	986	--	--	--	--	--	--	--	--	--	--	--	--	--	--	--	--	--	--	PF15168	Triple QxxK/R motif-containing protein family	--	--	--	--	GO:0005789	endoplasmic reticulum membrane	--	--
c95291_g1	0	10.0058	#NAME?	0.00017402	0.0022245	566	700197172	KGN52349.1	269	8.04867e-27	hypothetical protein Csa_5G626820 [Cucumis sativus]	769823687	XM_011629733.1	48	5.06065e-14	PREDICTED: Amborella trichopoda protein VAC14 homolog (LOC18423782), transcript variant X2, mRNA	K15305	VAC14, TAX1BP2	vacuole morphology and inheritance protein 14	http://www.genome.jp/dbget-bin/www_bget?ko:K15305	Q9ZU97	216	1.48918e-18	Protein VAC14 homolog OS=Arabidopsis thaliana GN=VAC14 PE=1 SV=2	--	--	--	--	--	--	--	--	--	--
c96874_g1	0	10.0058	#NAME?	0.00017402	0.0022245	324	--	--	--	--	--	--	--	--	--	--	--	--	--	--	--	--	--	--	PF07562	Nine Cysteines Domain of family 3 GPCR	GO:0007186	G-protein coupled receptor signaling pathway	GO:0004930	G-protein coupled receptor activity	--	--	--	--
c120211_g1	0	10.003	#NAME?	0.00017428	0.0022273	674	--	--	--	--	--	--	--	--	--	--	--	--	--	--	--	--	--	--	--	--	--	--	--	--	--	--	--	--
c86841_g1	0	9.9903	#NAME?	0.00017544	0.0022412	1586	--	--	--	--	--	--	--	--	--	--	--	--	--	--	--	--	--	--	--	--	--	--	--	--	--	--	--	--
c49038_g1	0	19.7176	#NAME?	0.00017806	0.002271	2360	--	--	--	--	--	219521903	NG_009244.1	2357	0	Homo sapiens breakpoint cluster region (BCR), RefSeqGene on chromosome 22	--	--	--	--	--	--	--	--	--	--	--	--	--	--	--	--	--	--
c101050_g1	0	9.95898	#NAME?	0.00017835	0.0022742	1328	661884922	CDP11454.1	1460	0	unnamed protein product [Coffea canephora]	--	--	--	--	--	K15397	KCS	3-ketoacyl-CoA synthase	http://www.genome.jp/dbget-bin/www_bget?ko:K15397	Q9LN49	903	2.34557e-114	3-ketoacyl-CoA synthase 4 OS=Arabidopsis thaliana GN=KCS4 PE=2 SV=1	PF08545//PF08392//PF08541	3-Oxoacyl-[acyl-carrier-protein (ACP)] synthase III//FAE1/Type III polyketide synthase-like protein//3-Oxoacyl-[acyl-carrier-protein (ACP)] synthase III C terminal	GO:0006633//GO:0008610//GO:0042967	fatty acid biosynthetic process//lipid biosynthetic process//acyl-carrier-protein biosynthetic process	GO:0016747//GO:0004315	transferase activity, transferring acyl groups other than amino-acyl groups//3-oxoacyl-[acyl-carrier-protein] synthase activity	GO:0005835//GO:0016020	fatty acid synthase complex//membrane	--	--
c109958_g3	0	9.953	#NAME?	0.00017891	0.002281	508	--	--	--	--	--	--	--	--	--	--	--	--	--	--	--	--	--	--	--	--	--	--	--	--	--	--	--	--
c92055_g2	0	9.93119	#NAME?	0.00018098	0.0023048	773	--	--	--	--	--	--	--	--	--	--	--	--	--	--	--	--	--	--	--	--	--	--	--	--	--	--	--	--
c66658_g1	0	10.939	#NAME?	0.00020357	0.0025598	249	--	--	--	--	--	--	--	--	--	--	--	--	--	--	--	--	--	--	--	--	--	--	--	--	--	--	--	--
c102064_g1	0	9.86862	#NAME?	0.00020401	0.002564	817	--	--	--	--	--	--	--	--	--	--	--	--	--	--	--	--	--	--	--	--	--	--	--	--	--	--	--	--
c119877_g3	0	9.85913	#NAME?	0.00020502	0.0025752	1172	568847034	XP_006477345.1	1041	8.26708e-138	PREDICTED: glyoxylate/hydroxypyruvate reductase HPR3-like [Citrus sinensis]	--	--	--	--	--	K15919	HPR2	hydroxypyruvate reductase 2	http://www.genome.jp/dbget-bin/www_bget?ko:K15919	Q9LE33	833	3.72333e-107	Glyoxylate/hydroxypyruvate reductase HPR3 OS=Arabidopsis thaliana GN=HPR3 PE=2 SV=1	PF00389//PF02558//PF03446//PF00899//PF02826//PF16006	D-isomer specific 2-hydroxyacid dehydrogenase, catalytic domain//Ketopantoate reductase PanE/ApbA//NAD binding domain of 6-phosphogluconate dehydrogenase//ThiF family//D-isomer specific 2-hydroxyacid dehydrogenase, NAD binding domain//Nucleolar and spindle-associated protein	GO:0019521//GO:0000281//GO:0006098//GO:0000226//GO:0040001//GO:0008152//GO:0055114//GO:0015940	D-gluconate metabolic process//mitotic cytokinesis//pentose-phosphate shunt//microtubule cytoskeleton organization//establishment of mitotic spindle localization//metabolic process//oxidation-reduction process//pantothenate biosynthetic process	GO:0004616//GO:0016616//GO:0008641//GO:0008677//GO:0051287	phosphogluconate dehydrogenase (decarboxylating) activity//oxidoreductase activity, acting on the CH-OH group of donors, NAD or NADP as acceptor//small protein activating enzyme activity//2-dehydropantoate 2-reductase activity//NAD binding	GO:0005874//GO:0005819	microtubule//spindle	KOG0069	Glyoxylate/hydroxypyruvate reductase (D-isomer-specific 2-hydroxy acid dehydrogenase superfamily)
c112972_g1	0	9.84364	#NAME?	0.00020668	0.0025941	768	--	--	--	--	--	--	--	--	--	--	--	--	--	--	--	--	--	--	--	--	--	--	--	--	--	--	--	--
c3291_g1	0	9.825	#NAME?	0.0002087	0.0026171	1426	--	--	--	--	--	--	--	--	--	--	--	--	--	--	--	--	--	--	--	--	--	--	--	--	--	--	--	--
c59389_g1	0	9.80917	#NAME?	0.00021044	0.0026351	1007	--	--	--	--	--	219521916	NG_009250.1	998	0	Homo sapiens platelet-derived growth factor receptor, alpha polypeptide (PDGFRA), RefSeqGene (LRG_309) on chromosome 4	--	--	--	--	P16234	243	6.40149e-21	Platelet-derived growth factor receptor alpha OS=Homo sapiens GN=PDGFRA PE=1 SV=1	PF13895	Immunoglobulin domain	--	--	GO:0005515	protein binding	--	--	--	--
c8771_g1	0	9.78805	#NAME?	0.00021278	0.0026602	627	870867512	KMT18381.1	194	1.33424e-15	hypothetical protein BVRB_2g025340 [Beta vulgaris subsp. vulgaris]	--	--	--	--	--	--	--	--	--	--	--	--	--	--	--	--	--	--	--	--	--	--	--
c10523_g1	0	25.3688	#NAME?	0.00021739	0.0027124	2902	--	--	--	--	--	224809238	NG_011443.1	2902	0	Homo sapiens ets variant 6 (ETV6), RefSeqGene (LRG_609) on chromosome 12	--	--	--	--	--	--	--	--	--	--	--	--	--	--	--	--	--	--
c93596_g2	0	9.74724	#NAME?	0.00021738	0.0027124	287	147844260	CAN80040.1	227	1.54465e-20	hypothetical protein VITISV_037194 [Vitis vinifera]	--	--	--	--	--	K15398	CYP86A4S	fatty acid omega-hydroxylase	http://www.genome.jp/dbget-bin/www_bget?ko:K15398	O23066	194	6.68756e-17	Cytochrome P450 86A2 OS=Arabidopsis thaliana GN=CYP86A2 PE=1 SV=1	--	--	--	--	--	--	--	--	--	--
c88563_g1	0	9.71979	#NAME?	0.00022055	0.0027482	259	590721379	XP_007051596.1	195	6.41271e-17	WRKY DNA-binding protein 46, putative [Theobroma cacao]>gi|508703857|gb|EOX95753.1| WRKY DNA-binding protein 46, putative [Theobroma cacao]	--	--	--	--	--	--	--	--	--	--	--	--	--	--	--	--	--	--	--	--	--	--	--
c102833_g1	0	21.4633	#NAME?	0.00022357	0.0027818	857	303285416	XP_003061998.1	167	7.19969e-11	SNF2 super family [Micromonas pusilla CCMP1545]>gi|226456409|gb|EEH53710.1| SNF2 super family [Micromonas pusilla CCMP1545]	10179393	AC027612.6	851	0	Homo sapiens BAC clone RP11-165D20 from 2, complete sequence	K10896	FANCM	fanconi anemia group M protein	http://www.genome.jp/dbget-bin/www_bget?ko:K10896	Q8NEZ4	367	5.80065e-37	Histone-lysine N-methyltransferase 2C OS=Homo sapiens GN=KMT2C PE=1 SV=3	PF00628//PF00130	PHD-finger//Phorbol esters/diacylglycerol binding domain (C1 domain)	GO:0035556	intracellular signal transduction	GO:0097159//GO:1901363//GO:0005515//GO:0043167	organic cyclic compound binding//heterocyclic compound binding//protein binding//ion binding	--	--	KOG4443	Putative transcription factor HALR/MLL3, involved in embryonic development
c108091_g1	0	9.65752	#NAME?	0.00022793	0.0028303	714	--	--	--	--	--	--	--	--	--	--	--	--	--	--	--	--	--	--	--	--	--	--	--	--	--	--	--	--
c110515_g3	0	9.65435	#NAME?	0.00022831	0.0028341	1383	--	--	--	--	--	--	--	--	--	--	--	--	--	--	--	--	--	--	--	--	--	--	--	--	--	--	--	--
c109260_g1	0	9.63507	#NAME?	0.00025158	0.0030939	1373	698527608	XP_009760648.1	1213	2.38937e-162	PREDICTED: uncharacterized protein At1g28695-like [Nicotiana sylvestris]	802700494	XM_012228342.1	98	2.04064e-41	PREDICTED: Jatropha curcas uncharacterized protein At1g28695-like (LOC105643244), mRNA	--	--	--	--	Q3E6Y3	792	4.48421e-100	Uncharacterized protein At1g28695 OS=Arabidopsis thaliana GN=At1g28695 PE=2 SV=1	--	--	--	--	--	--	--	--	--	--
c58941_g1	0	9.6136	#NAME?	0.00025441	0.0031254	738	--	--	--	--	--	--	--	--	--	--	--	--	--	--	--	--	--	--	--	--	--	--	--	--	--	--	--	--
c134936_g1	0	9.59144	#NAME?	0.00025737	0.0031563	1214	612396173	XP_007513606.1	170	8.93017e-12	PREDICTED: similar to Zinc finger protein 271 (Zinc finger protein 7) (HZF7) (Zinc finger protein ZNFphex133) (Epstein-Barr virus-induced zinc finger protein) (ZNF-EB) (CT-ZFP48) (Zinc finger protein [Bathycoccus prasinos]>gi|412991286|emb|CCO16131.1| PREDICTED: similar to Zinc finger protein 271 (Zinc finger protein 7) (HZF7) (Zinc finger protein ZNFphex133) (Epstein-Barr virus-induced zinc fing…	768018259	XM_005260545.2	1214	0	PREDICTED: Homo sapiens zinc finger protein 217 (ZNF217), transcript variant X3, mRNA	--	--	--	--	O75362	1902	0	Zinc finger protein 217 OS=Homo sapiens GN=ZNF217 PE=1 SV=1	PF13465//PF07975//PF00096//PF16622	Zinc-finger double domain//TFIIH C1-like domain//Zinc finger, C2H2 type//zinc-finger C2H2-type	GO:0006281	DNA repair	GO:0046872//GO:0008270	metal ion binding//zinc ion binding	--	--	KOG1721	FOG: Zn-finger
c82524_g1	0	9.58546	#NAME?	0.00025818	0.0031649	977	698495505	XP_009793860.1	1381	0	PREDICTED: probable xyloglucan endotransglucosylase/hydrolase protein 23 [Nicotiana sylvestris]	698545743	XM_009769188.1	929	0	PREDICTED: Nicotiana sylvestris xyloglucan endotransglucosylase/hydrolase protein 24-like (LOC104218648), mRNA	K08235	E2.4.1.207	xyloglucan:xyloglucosyl transferase	http://www.genome.jp/dbget-bin/www_bget?ko:K08235	Q38910	1038	8.62419e-140	Probable xyloglucan endotransglucosylase/hydrolase protein 23 OS=Arabidopsis thaliana GN=XTH23 PE=2 SV=1	PF06955//PF00722	Xyloglucan endo-transglycosylase (XET) C-terminus//Glycosyl hydrolases family 16	GO:0006073//GO:0005975	cellular glucan metabolic process//carbohydrate metabolic process	GO:0004553//GO:0016762	hydrolase activity, hydrolyzing O-glycosyl compounds//xyloglucan:xyloglucosyl transferase activity	GO:0048046//GO:0005618	apoplast//cell wall	--	--
c115767_g2	0	9.57912	#NAME?	0.00025904	0.0031734	511	--	--	--	--	--	--	--	--	--	--	--	--	--	--	--	--	--	--	--	--	--	--	--	--	--	--	--	--
c122519_g3	0	9.55449	#NAME?	0.0002624	0.0032111	720	731373453	XP_002266484.3	346	2.45633e-35	PREDICTED: uncharacterized protein LOC100246465 [Vitis vinifera]	--	--	--	--	--	--	--	--	--	--	--	--	--	PF00578	AhpC/TSA family	GO:0055114	oxidation-reduction process	GO:0016209//GO:0016491	antioxidant activity//oxidoreductase activity	--	--	--	--
c165616_g1	0	11.1068	#NAME?	0.00026307	0.0032182	1237	--	--	--	--	--	219521903	NG_009244.1	1237	0	Homo sapiens breakpoint cluster region (BCR), RefSeqGene on chromosome 22	--	--	--	--	--	--	--	--	--	--	--	--	--	--	--	--	--	--
c117091_g1	0	9.54851	#NAME?	0.00026322	0.0032197	572	659091356	XP_008446505.1	179	4.89241e-13	PREDICTED: uridine-cytidine kinase C isoform X2 [Cucumis melo]	--	--	--	--	--	--	--	--	--	--	--	--	--	--	--	--	--	--	--	--	--	--	--
c104267_g1	0	9.545	#NAME?	0.00026371	0.0032246	209	14422444	BAB60848.1	124	2.84181e-07	BURP domain-containing protein [Bruguiera gymnorhiza]	--	--	--	--	--	--	--	--	--	Q942D4	113	1.28111e-06	BURP domain-containing protein 3 OS=Oryza sativa subsp. japonica GN=BURP3 PE=2 SV=1	PF01243	Pyridoxamine 5'-phosphate oxidase	GO:0008615//GO:0055114	pyridoxine biosynthetic process//oxidation-reduction process	GO:0010181//GO:0004733	FMN binding//pyridoxamine-phosphate oxidase activity	--	--	--	--
c119366_g3	0	9.54218	#NAME?	0.0002641	0.0032288	1060	255586794	XP_002534013.1	334	1.23252e-35	transcription factor, putative [Ricinus communis]>gi|223525986|gb|EEF28371.1| transcription factor, putative [Ricinus communis]	--	--	--	--	--	--	--	--	--	Q9LJW5	272	1.13647e-27	Mini zinc finger protein 2 OS=Arabidopsis thaliana GN=MIF2 PE=1 SV=1	--	--	--	--	--	--	--	--	--	--
c46947_g1	0	12.003	#NAME?	0.00026542	0.0032429	1854	--	--	--	--	--	219521903	NG_009244.1	1851	0	Homo sapiens breakpoint cluster region (BCR), RefSeqGene on chromosome 22	--	--	--	--	--	--	--	--	--	--	--	--	--	--	--	--	--	--
c60456_g2	0	9.51438	#NAME?	0.00026799	0.0032686	1059	225016149	ACN78973.1	396	3.60251e-82	copia-type polyprotein [Glycine max]>gi|225016157|gb|ACN78980.1| copia-type polyprotein [Glycine max]	118511856	CT961058.16	36	4.56858e-07	M.truncatula DNA sequence from clone MTH2-80N17 on chromosome 3, complete sequence	K14641	APY1_2	apyrase	http://www.genome.jp/dbget-bin/www_bget?ko:K14641	P10978	181	8.20325e-44	Retrovirus-related Pol polyprotein from transposon TNT 1-94 OS=Nicotiana tabacum PE=2 SV=1	--	--	--	--	--	--	--	--	--	--
c20716_g1	0	9.4989	#NAME?	0.00027018	0.0032932	1578	225438855	XP_002278713.1	1103	2.59798e-138	PREDICTED: probable receptor-like protein kinase At5g24010 [Vitis vinifera]>gi|296087387|emb|CBI33761.3| unnamed protein product [Vitis vinifera]	590705322	XM_007047343.1	101	5.05809e-43	Theobroma cacao Receptor-like protein kinase, putative (TCM_000704) mRNA, complete cds	--	--	--	--	O22187	759	8.05128e-89	Probable receptor-like protein kinase At2g23200 OS=Arabidopsis thaliana GN=At2g23200 PE=3 SV=1	PF06305//PF00069//PF07714	Protein of unknown function (DUF1049)//Protein kinase domain//Protein tyrosine kinase	GO:0006468	protein phosphorylation	GO:0005524//GO:0004672	ATP binding//protein kinase activity	GO:0005887	integral component of plasma membrane	--	--
c126942_g2	0	9.49257	#NAME?	0.00027109	0.0033039	538	590705931	XP_007047580.1	173	5.94166e-13	ARM repeat superfamily protein isoform 2 [Theobroma cacao]>gi|508699841|gb|EOX91737.1| ARM repeat superfamily protein isoform 2 [Theobroma cacao]	--	--	--	--	--	--	--	--	--	Q9FHN9	150	1.80067e-10	U-box domain-containing protein 31 OS=Arabidopsis thaliana GN=PUB31 PE=2 SV=1	--	--	--	--	--	--	--	--	--	--
c99187_g1	0	9.48307	#NAME?	0.00027245	0.0033192	1178	548488	P35336.1	364	3.61565e-36	RecName: Full=Polygalacturonase; Short=PG; AltName: Full=Pectinase; Flags: Precursor [Actinidia deliciosa]>gi|166325|gb|AAC14453.1| polygalacturonase [Actinidia deliciosa var. deliciosa]	7959982	AF152758.1	194	7.50329e-95	Actinidia chinensis clone CkPGA-3 polygalacturonase A (PGA) mRNA, complete cds	K01213	E3.2.1.67	galacturan 1,4-alpha-galacturonidase	http://www.genome.jp/dbget-bin/www_bget?ko:K01213	P35336	364	5.06498e-37	Polygalacturonase OS=Actinidia deliciosa PE=2 SV=1	PF00295	Glycosyl hydrolases family 28	GO:0005985//GO:0005975//GO:0005982	sucrose metabolic process//carbohydrate metabolic process//starch metabolic process	GO:0004650	polygalacturonase activity	--	--	--	--
c110030_g1	0	9.46126	#NAME?	0.0002756	0.0033549	683	--	--	--	--	--	--	--	--	--	--	--	--	--	--	--	--	--	--	--	--	--	--	--	--	--	--	--	--
c122629_g2	0	9.44261	#NAME?	0.00027834	0.0033835	305	--	--	--	--	--	--	--	--	--	--	--	--	--	--	--	--	--	--	--	--	--	--	--	--	--	--	--	--
c103949_g1	0	13.3674	#NAME?	0.00028181	0.0034216	397	281552898	CAM31909.1	236	5.20455e-23	bet v 1 related allergen [Actinidia deliciosa]	281552897	AM489568.1	153	1.48031e-72	Actinidia deliciosa mRNA for bet v 1 related allergen (ypr-10 gene)	--	--	--	--	P43185	164	1.37112e-13	Major pollen allergen Bet v 1-L OS=Betula pendula GN=BETV1L PE=1 SV=2	PF00407	Pathogenesis-related protein Bet v I family	GO:0009607//GO:0006952	response to biotic stimulus//defense response	--	--	--	--	--	--
c77528_g1	0	12.0621	#NAME?	0.0002851	0.0034556	760	--	--	--	--	--	339759536	AC245008.1	742	0	Homo sapiens BAC clone CH17-77K15 from chromosome 1, complete sequence	--	--	--	--	--	--	--	--	--	--	--	--	--	--	--	--	--	--
c90596_g1	0	10.5964	#NAME?	0.00028734	0.0034794	699	--	--	--	--	--	398650673	AC244489.2	699	0	Homo sapiens BAC clone CH17-5A7 from chromosome unknown, complete sequence	--	--	--	--	O95255	222	8.60564e-19	Multidrug resistance-associated protein 6 OS=Homo sapiens GN=ABCC6 PE=1 SV=2	--	--	--	--	--	--	--	--	--	--
c100475_g1	0	25.2388	#NAME?	0.00028751	0.0034808	2117	697129751	XP_009618938.1	1496	0	PREDICTED: probable LRR receptor-like serine/threonine-protein kinase At4g36180 isoform X1 [Nicotiana tomentosiformis]	--	--	--	--	--	--	--	--	--	Q9FN37	531	2.23884e-55	Phytosulfokine receptor 2 OS=Arabidopsis thaliana GN=PSKR2 PE=2 SV=1	PF00560//PF13855	Leucine Rich Repeat//Leucine rich repeat	--	--	GO:0005515	protein binding	--	--	KOG0619	FOG: Leucine rich repeat
c74110_g1	0	11.0458	#NAME?	0.00029515	0.0035659	353	--	--	--	--	--	--	--	--	--	--	--	--	--	--	--	--	--	--	--	--	--	--	--	--	--	--	--	--
c16390_g1	0	27.8739	#NAME?	0.00030872	0.0037143	3252	--	--	--	--	--	306922359	NG_027701.1	3252	0	Homo sapiens retinoic acid receptor, alpha (RARA), RefSeqGene on chromosome 17	--	--	--	--	Q7ZTI3	156	2.28503e-09	Retinoic acid receptor alpha-B OS=Danio rerio GN=rarab PE=2 SV=1	--	--	--	--	--	--	--	--	--	--
c100045_g1	0	9.39834	#NAME?	0.00031084	0.0037367	1032	--	--	--	--	--	350606416	NG_012375.2	759	0	Homo sapiens EWS RNA-binding protein 1 pseudogene (LOC284685) on chromosome 1	--	--	--	--	Q01844	344	3.11455e-34	RNA-binding protein EWS OS=Homo sapiens GN=EWSR1 PE=1 SV=1	--	--	--	--	--	--	--	--	--	--
c93596_g1	0	9.34275	#NAME?	0.00031999	0.0038401	271	--	--	--	--	--	--	--	--	--	--	--	--	--	--	--	--	--	--	--	--	--	--	--	--	--	--	--	--
c107647_g1	0	9.33677	#NAME?	0.000321	0.0038509	1380	590697504	XP_007045458.1	1143	7.86948e-152	Purple acid phosphatase 17 [Theobroma cacao]>gi|508709393|gb|EOY01290.1| Purple acid phosphatase 17 [Theobroma cacao]	657979661	XM_008383581.1	173	4.16642e-83	PREDICTED: Malus x domestica purple acid phosphatase 17-like (LOC103444627), mRNA	K14379	ACP5	tartrate-resistant acid phosphatase type 5	http://www.genome.jp/dbget-bin/www_bget?ko:K14379	Q8H129	988	7.02847e-129	Purple acid phosphatase 3 OS=Arabidopsis thaliana GN=PAP3 PE=2 SV=1	PF00149	Calcineurin-like phosphoesterase	--	--	GO:0016787	hydrolase activity	--	--	--	--
c142155_g1	0	16.4157	#NAME?	0.000321	0.0038509	2029	--	--	--	--	--	767970170	XM_011542831.1	2029	0	PREDICTED: Homo sapiens lysine (K)-specific methyltransferase 2A (KMT2A), transcript variant X3, mRNA	--	--	--	--	Q03164	2316	0	Histone-lysine N-methyltransferase 2A OS=Homo sapiens GN=KMT2A PE=1 SV=5	PF05198	Translation initiation factor IF-3, N-terminal domain	GO:0006413//GO:0006446	translational initiation//regulation of translational initiation	GO:0003743	translation initiation factor activity	GO:0005840	ribosome	--	--
c94845_g1	0	9.33642	#NAME?	0.00032106	0.0038513	697	--	--	--	--	--	--	--	--	--	--	--	--	--	--	--	--	--	--	--	--	--	--	--	--	--	--	--	--
c96051_g1	0	9.33043	#NAME?	0.00032207	0.0038621	1089	697172561	XP_009595213.1	1269	1.27666e-173	PREDICTED: tetraspanin-8-like [Nicotiana tomentosiformis]	697172560	XM_009596918.1	1076	0	PREDICTED: Nicotiana tomentosiformis tetraspanin-8-like (LOC104091553), mRNA	--	--	--	--	Q8S8Q6	872	3.56255e-114	Tetraspanin-8 OS=Arabidopsis thaliana GN=TET8 PE=2 SV=1	PF11770//PF00335//PF03600//PF06687	GRB2-binding adapter (GAPT)//Tetraspanin family//Citrate transporter//SUR7/PalI family	GO:0055085	transmembrane transport	--	--	GO:0005886//GO:0016021	plasma membrane//integral component of membrane	--	--
c177571_g1	0	16.1512	#NAME?	0.00032249	0.0038666	1875	--	--	--	--	--	584593320	NG_033948.1	1875	0	Homo sapiens lysine (K)-specific methyltransferase 2C (KMT2C), RefSeqGene on chromosome 7	--	--	--	--	Q8NEZ4	2324	0	Histone-lysine N-methyltransferase 2C OS=Homo sapiens GN=KMT2C PE=1 SV=3	PF03494	Beta-amyloid peptide (beta-APP)	--	--	--	--	GO:0016021	integral component of membrane	--	--
c88119_g1	0	9.32727	#NAME?	0.0003226	0.0038673	484	--	--	--	--	--	--	--	--	--	--	--	--	--	--	--	--	--	--	--	--	--	--	--	--	--	--	--	--
c31970_g1	0	9.3241	#NAME?	0.00032314	0.0038719	1095	255553823	XP_002517952.1	204	5.00701e-20	conserved hypothetical protein [Ricinus communis]>gi|223542934|gb|EEF44470.1| conserved hypothetical protein [Ricinus communis]	568827764	XM_006468156.1	40	2.82608e-09	PREDICTED: Citrus sinensis uncharacterized LOC102625858 (LOC102625858), mRNA	K05747	WAS	Wiskott-Aldrich syndrome protein	http://www.genome.jp/dbget-bin/www_bget?ko:K05747	--	--	--	--	PF00143	Interferon alpha/beta domain	GO:0006952//GO:0007165	defense response//signal transduction	GO:0005126	cytokine receptor binding	GO:0005576	extracellular region	--	--
c53158_g1	0	9.3241	#NAME?	0.00032314	0.0038719	518	297741905	CBI33340.3	400	2.26532e-42	unnamed protein product [Vitis vinifera]	645234832	XM_008225772.1	106	2.63704e-46	PREDICTED: Prunus mume probable leucine-rich repeat receptor-like protein kinase At2g33170 (LOC103323762), mRNA	--	--	--	--	O49318	296	3.75818e-29	Probable leucine-rich repeat receptor-like protein kinase At2g33170 OS=Arabidopsis thaliana GN=At2g33170 PE=2 SV=1	--	--	--	--	--	--	--	--	--	--
c42018_g1	0	20.9529	#NAME?	0.00032416	0.003882	2088	--	--	--	--	--	1764140	U81833.1	2085	0	Human cosmid LL12NC01-132B11A, ETV6 gene, intron 2	--	--	--	--	--	--	--	--	--	--	--	--	--	--	--	--	--	--
c39300_g1	0	12.697	#NAME?	0.00032491	0.0038897	2080	--	--	--	--	--	768037339	XM_011530858.1	2077	0	PREDICTED: Homo sapiens APC membrane recruitment protein 1 (AMER1), transcript variant X1, mRNA	--	--	--	--	Q5JTC6	2838	0	APC membrane recruitment protein 1 OS=Homo sapiens GN=AMER1 PE=1 SV=2	--	--	--	--	--	--	--	--	--	--
c103178_g1	0	9.30229	#NAME?	0.00032686	0.0039093	479	--	--	--	--	--	--	--	--	--	--	--	--	--	--	--	--	--	--	PF04135	Nucleolar RNA-binding protein, Nop10p family	GO:0001522//GO:0042254	pseudouridine synthesis//ribosome biogenesis	GO:0030515	snoRNA binding	GO:0072588	box H/ACA RNP complex	KOG3503	H/ACA snoRNP complex, subunit NOP10
c90163_g1	0	9.30229	#NAME?	0.00032686	0.0039093	983	--	--	--	--	--	--	--	--	--	--	--	--	--	--	--	--	--	--	PF02233	NAD(P) transhydrogenase beta subunit	GO:0046497//GO:0055114//GO:0006769	nicotinate nucleotide metabolic process//oxidation-reduction process//nicotinamide metabolic process	GO:0008750//GO:0050661	NAD(P)+ transhydrogenase (AB-specific) activity//NADP binding	GO:0016021	integral component of membrane	--	--
c116502_g1	0	9.28364	#NAME?	0.00033008	0.0039442	861	--	--	--	--	--	590687053	XM_007042494.1	44	1.3164e-11	Theobroma cacao Basic helix-loop-helix DNA-binding superfamily protein, putative isoform 5 (TCM_007159) mRNA, partial cds	--	--	--	--	--	--	--	--	--	--	--	--	--	--	--	--	--	--
c124173_g3	0	9.27731	#NAME?	0.00033118	0.0039566	505	--	--	--	--	--	--	--	--	--	--	--	--	--	--	--	--	--	--	--	--	--	--	--	--	--	--	--	--
c115096_g1	0	9.27133	#NAME?	0.00033223	0.0039669	1120	--	--	--	--	--	--	--	--	--	--	--	--	--	--	--	--	--	--	--	--	--	--	--	--	--	--	--	--
c110065_g1	0	9.26534	#NAME?	0.00033328	0.0039775	1494	--	--	--	--	--	--	--	--	--	--	--	--	--	--	--	--	--	--	--	--	--	--	--	--	--	--	--	--
c273_g1	0	9.26183	#NAME?	0.0003339	0.0039836	361	--	--	--	--	--	--	--	--	--	--	--	--	--	--	--	--	--	--	--	--	--	--	--	--	--	--	--	--
c108841_g1	0	9.22805	#NAME?	0.00033991	0.0040483	1291	590697734	XP_007045523.1	156	3.33449e-09	Leucine-rich repeat receptor-like protein kinase isoform 8 [Theobroma cacao]>gi|590697737|ref|XP_007045524.1| Leucine-rich repeat receptor-like protein kinase isoform 8 [Theobroma cacao]>gi|508709458|gb|EOY01355.1| Leucine-rich repeat receptor-like protein kinase isoform 8 [Theobroma cacao]>gi|508709459|gb|EOY01356.1| Leucine-rich repeat receptor-like protein kinase isoform 8 [Theobroma cacao]	--	--	--	--	--	--	--	--	--	--	--	--	--	PF05645	RNA polymerase III subunit RPC82	GO:0006144//GO:0006206//GO:0006351	purine nucleobase metabolic process//pyrimidine nucleobase metabolic process//transcription, DNA-templated	GO:0003899//GO:0003677	DNA-directed RNA polymerase activity//DNA binding	GO:0005730	nucleolus	--	--
c91470_g1	0	9.22805	#NAME?	0.00033991	0.0040483	828	--	--	--	--	--	--	--	--	--	--	--	--	--	--	--	--	--	--	--	--	--	--	--	--	--	--	--	--
c9099_g1	0	9.2277	#NAME?	0.00033997	0.0040487	1609	590637658	XP_007029176.1	164	1.07542e-09	Cysteine/Histidine-rich C1 domain family protein, putative [Theobroma cacao]>gi|508717781|gb|EOY09678.1| Cysteine/Histidine-rich C1 domain family protein, putative [Theobroma cacao]	--	--	--	--	--	--	--	--	--	--	--	--	--	PF00628//PF00130//PF07649	PHD-finger//Phorbol esters/diacylglycerol binding domain (C1 domain)//C1-like domain	GO:0035556//GO:0055114	intracellular signal transduction//oxidation-reduction process	GO:0047134//GO:0005515	protein-disulfide reductase activity//protein binding	--	--	--	--
c106332_g1	0	9.2094	#NAME?	0.00034328	0.0040833	1675	566177507	XP_002309252.2	1456	0	hypothetical protein POPTR_0006s21960g [Populus trichocarpa]>gi|550336828|gb|EEE92775.2| hypothetical protein POPTR_0006s21960g [Populus trichocarpa]	723661642	XM_004229951.2	36	7.30744e-07	PREDICTED: Solanum lycopersicum aluminum-activated malate transporter 10 (LOC101257304), mRNA	--	--	--	--	Q9SRM9	1124	3.02539e-146	Aluminum-activated malate transporter 8 OS=Arabidopsis thaliana GN=ALMT8 PE=3 SV=1	PF06432//PF04632//PF00003//PF11744	Phosphatidylinositol N-acetylglucosaminyltransferase//Fusaric acid resistance protein family//7 transmembrane sweet-taste receptor of 3 GCPR//Aluminium activated malate transporter	GO:0007186//GO:0015743//GO:0006810//GO:0006506	G-protein coupled receptor signaling pathway//malate transport//transport//GPI anchor biosynthetic process	GO:0017176//GO:0004930	phosphatidylinositol N-acetylglucosaminyltransferase activity//G-protein coupled receptor activity	GO:0016021//GO:0005886	integral component of membrane//plasma membrane	--	--
c123259_g2	0	9.1999	#NAME?	0.00034502	0.0041022	974	--	--	--	--	--	--	--	--	--	--	--	--	--	--	--	--	--	--	--	--	--	--	--	--	--	--	--	--
c153205_g1	0	9.90557	#NAME?	0.00035103	0.0041678	1440	147819042	CAN71629.1	173	1.44924e-38	hypothetical protein VITISV_015579 [Vitis vinifera]	21902513	AF527839.1	1440	0	Homo sapiens mutY homolog (MUTYH) gene, complete cds	K03575	mutY	A/G-specific adenine glycosylase	http://www.genome.jp/dbget-bin/www_bget?ko:K03575	Q9UIF7	285	8.19075e-70	A/G-specific adenine DNA glycosylase OS=Homo sapiens GN=MUTYH PE=1 SV=1	PF10576//PF00633	Iron-sulfur binding domain of endonuclease III//Helix-hairpin-helix motif	--	--	GO:0051539//GO:0003677	4 iron, 4 sulfur cluster binding//DNA binding	--	--	KOG2457	A/G-specific adenine DNA glycosylase
c71023_g1	0	14.95	#NAME?	0.00036991	0.0043701	514	813170707	XP_012204109.1	123	4.76647e-06	hypothetical protein SPRG_20781 [Saprolegnia parasitica CBS 223.65]>gi|641531114|gb|KDO25203.1| hypothetical protein SPRG_20781 [Saprolegnia parasitica CBS 223.65]	684687682	AL161418.14	505	0	Human DNA sequence from clone RP11-149I22 on chromosome 13, complete sequence	--	--	--	--	Q8NEZ4	355	7.34948e-37	Histone-lysine N-methyltransferase 2C OS=Homo sapiens GN=KMT2C PE=1 SV=3	PF01363//PF00628//PF10588//PF13639//PF00130	FYVE zinc finger//PHD-finger//NADH-ubiquinone oxidoreductase-G iron-sulfur binding region//Ring finger domain//Phorbol esters/diacylglycerol binding domain (C1 domain)	GO:0055114//GO:0035556	oxidation-reduction process//intracellular signal transduction	GO:0005515//GO:0008270//GO:0016491//GO:0046872	protein binding//zinc ion binding//oxidoreductase activity//metal ion binding	--	--	KOG0383	Predicted helicase
c122900_g3	0	13.977	#NAME?	0.00037015	0.0043726	639	--	--	--	--	--	--	--	--	--	--	--	--	--	--	--	--	--	--	PF08188	Spermatozal protamine family	GO:0035092	sperm chromatin condensation	GO:0003677	DNA binding	GO:0000228	nuclear chromosome	--	--
c76732_g1	0	9.16513	#NAME?	0.00038344	0.0045178	995	--	--	--	--	--	16198468	BC015915.1	980	0	Homo sapiens frizzled homolog 7 (Drosophila), mRNA (cDNA clone MGC:20119 IMAGE:4549389), complete cds	--	--	--	--	O75084	1633	0	Frizzled-7 OS=Homo sapiens GN=FZD7 PE=1 SV=2	PF01529//PF01534	DHHC palmitoyltransferase//Frizzled/Smoothened family membrane region	GO:0007166	cell surface receptor signaling pathway	GO:0008270	zinc ion binding	GO:0016020	membrane	KOG3577	Smoothened and related G-protein-coupled receptors
c95683_g1	0	9.15564	#NAME?	0.00038534	0.0045381	750	545369242	XP_005649371.1	161	1.73529e-10	UDP-Glycosyltransferase/glycogen phosphorylase [Coccomyxa subellipsoidea C-169]>gi|384251349|gb|EIE24827.1| UDP-Glycosyltransferase/glycogen phosphorylase [Coccomyxa subellipsoidea C-169]	767932593	XM_011532230.1	642	0	PREDICTED: Homo sapiens UDP glucuronosyltransferase 2 family, polypeptide B7 (UGT2B7), transcript variant X2, mRNA	--	--	--	--	P16662	1150	2.40211e-154	UDP-glucuronosyltransferase 2B7 OS=Homo sapiens GN=UGT2B7 PE=1 SV=1	PF02441//PF00201	Flavoprotein//UDP-glucoronosyl and UDP-glucosyl transferase	GO:0008152	metabolic process	GO:0016758//GO:0003824	transferase activity, transferring hexosyl groups//catalytic activity	--	--	KOG1192	UDP-glucuronosyl and UDP-glucosyl transferase
c51089_g1	0	12.753	#NAME?	0.00038547	0.0045392	1823	--	--	--	--	--	1764140	U81833.1	1820	0	Human cosmid LL12NC01-132B11A, ETV6 gene, intron 2	--	--	--	--	--	--	--	--	--	--	--	--	--	--	--	--	--	--
c78676_g1	0	9.14367	#NAME?	0.00038776	0.0045644	833	--	--	--	--	--	698501110	XM_009797971.1	833	0	PREDICTED: Nicotiana sylvestris induced stolen tip protein TUB8-like (LOC104242855), mRNA	--	--	--	--	--	--	--	--	--	--	--	--	--	--	--	--	--	--
c114029_g3	0	9.4025	#NAME?	0.00038789	0.0045652	417	823228654	XP_012447076.1	245	3.76609e-24	PREDICTED: uncharacterized protein LOC105770423 [Gossypium raimondii]>gi|763792126|gb|KJB59122.1| hypothetical protein B456_009G239700 [Gossypium raimondii]	358349490	XM_003638721.1	67	1.00166e-24	Medicago truncatula hypothetical protein (MTR_145s0001) mRNA, complete cds	--	--	--	--	--	--	--	--	--	--	--	--	--	--	--	--	--	--
c116336_g2	0	9.13734	#NAME?	0.00038904	0.0045777	840	--	--	--	--	--	--	--	--	--	--	--	--	--	--	--	--	--	--	--	--	--	--	--	--	--	--	--	--
c176752_g1	0	9.13699	#NAME?	0.00038911	0.0045782	1514	--	--	--	--	--	167860127	NG_007406.1	1514	0	Homo sapiens partner and localizer of BRCA2 (PALB2), RefSeqGene (LRG_308) on chromosome 16	--	--	--	--	Q86YC2	2522	0	Partner and localizer of BRCA2 OS=Homo sapiens GN=PALB2 PE=1 SV=1	--	--	--	--	--	--	--	--	--	--
c122864_g3	0	9.13066	#NAME?	0.0003904	0.0045919	800	--	--	--	--	--	--	--	--	--	--	--	--	--	--	--	--	--	--	--	--	--	--	--	--	--	--	--	--
c80538_g1	0	9.12502	#NAME?	0.00039156	0.0046044	2023	595924412	XP_007214931.1	1809	0	hypothetical protein PRUPE_ppa001351mg [Prunus persica]>gi|462411081|gb|EMJ16130.1| hypothetical protein PRUPE_ppa001351mg [Prunus persica]	571572316	XM_006606975.1	144	8.13708e-67	PREDICTED: Glycine max probable LRR receptor-like serine/threonine-protein kinase At4g08850-like (LOC100813639), mRNA	--	--	--	--	Q8VZG8	1338	1.48887e-169	Probable LRR receptor-like serine/threonine-protein kinase At4g08850 OS=Arabidopsis thaliana GN=At4g08850 PE=2 SV=3	PF13855//PF00560//PF07714//PF00069	Leucine rich repeat//Leucine Rich Repeat//Protein tyrosine kinase//Protein kinase domain	GO:0006468	protein phosphorylation	GO:0005515//GO:0004672//GO:0005524	protein binding//protein kinase activity//ATP binding	--	--	--	--
c31916_g1	0	22.6395	#NAME?	0.00040039	0.0046969	2170	--	--	--	--	--	221554531	NG_009445.1	2155	0	Homo sapiens anaplastic lymphoma receptor tyrosine kinase (ALK), RefSeqGene (LRG_488) on chromosome 2	--	--	--	--	--	--	--	--	--	--	--	--	--	--	--	--	--	--
c105288_g1	0	9.08175	#NAME?	0.00040054	0.0046979	732	--	--	--	--	--	--	--	--	--	--	--	--	--	--	--	--	--	--	--	--	--	--	--	--	--	--	--	--
c38446_g1	0	9.07788	#NAME?	0.00040135	0.004706	908	--	--	--	--	--	1532158	U61375.1	905	0	Human cosmid LL12NC01-N-184C4, ETV6 gene, exons 4 and 5 and partial cds	--	--	--	--	--	--	--	--	PF12106	Colicin C terminal ribonuclease domain	GO:0051252	regulation of RNA metabolic process	GO:0004540	ribonuclease activity	--	--	--	--
c123301_g2	0	9.07506	#NAME?	0.00040195	0.0047118	1069	--	--	--	--	--	--	--	--	--	--	--	--	--	--	--	--	--	--	--	--	--	--	--	--	--	--	--	--
c123605_g1	0	9.06908	#NAME?	0.00040321	0.0047256	1896	--	--	--	--	--	--	--	--	--	--	--	--	--	--	--	--	--	--	--	--	--	--	--	--	--	--	--	--
c108036_g1	0	9.06275	#NAME?	0.00040456	0.0047391	910	--	--	--	--	--	--	--	--	--	--	--	--	--	--	--	--	--	--	--	--	--	--	--	--	--	--	--	--
c116064_g2	0	9.04093	#NAME?	0.00040923	0.0047871	1047	645262010	XP_008236568.1	930	1.62603e-120	PREDICTED: cyclin-D3-1 [Prunus mume]	731383803	XM_002285284.3	269	1.35108e-136	PREDICTED: Vitis vinifera cyclin-D3-3 (LOC100264093), mRNA	K14505	CYCD3	cyclin D3, plant	http://www.genome.jp/dbget-bin/www_bget?ko:K14505	P42753	619	3.68641e-75	Cyclin-D3-1 OS=Arabidopsis thaliana GN=CYCD3-1 PE=1 SV=3	PF02984	Cyclin, C-terminal domain	--	--	--	--	GO:0005634	nucleus	KOG0653	Cyclin B and related kinase-activating proteins
c50786_g1	0	9.0346	#NAME?	0.0004106	0.0047994	907	--	--	--	--	--	--	--	--	--	--	--	--	--	--	--	--	--	--	--	--	--	--	--	--	--	--	--	--
c97709_g1	0	9.03179	#NAME?	0.00041121	0.0048047	1313	697183935	XP_009600989.1	1831	0	PREDICTED: ALA-interacting subunit 1-like [Nicotiana tomentosiformis]	697183934	XM_009602694.1	1204	0	PREDICTED: Nicotiana tomentosiformis ALA-interacting subunit 1-like (LOC104096333), mRNA	--	--	--	--	Q9LTW0	1316	5.25599e-179	ALA-interacting subunit 1 OS=Arabidopsis thaliana GN=ALIS1 PE=1 SV=1	PF03381	LEM3 (ligand-effect modulator 3) family / CDC50 family	--	--	--	--	GO:0016020	membrane	KOG2952	Cell cycle control protein
c114701_g1	0	9.0258	#NAME?	0.00041252	0.0048168	1726	--	--	--	--	--	--	--	--	--	--	--	--	--	--	--	--	--	--	--	--	--	--	--	--	--	--	--	--
c121946_g1	0	9.01595	#NAME?	0.00041467	0.0048393	1475	--	--	--	--	--	--	--	--	--	--	--	--	--	--	--	--	--	--	--	--	--	--	--	--	--	--	--	--
c87729_g1	0	9.00997	#NAME?	0.00041598	0.0048531	970	698486292	XP_009789883.1	974	2.17771e-128	PREDICTED: uncharacterized protein LOC104237428 [Nicotiana sylvestris]	698486291	XM_009791581.1	946	0	PREDICTED: Nicotiana sylvestris uncharacterized LOC104237428 (LOC104237428), mRNA	--	--	--	--	Q9SZN7	127	1.717e-07	Heavy metal-associated isoprenylated plant protein 26 OS=Arabidopsis thaliana GN=HIPP26 PE=1 SV=1	PF02107//PF00403	Flagellar L-ring protein//Heavy-metal-associated domain	GO:0071973//GO:0030001	bacterial-type flagellum-dependent cell motility//metal ion transport	GO:0046872//GO:0003774	metal ion binding//motor activity	GO:0009427	bacterial-type flagellum basal body, distal rod, L ring	--	--
c94887_g1	0	8.96634	#NAME?	0.00042571	0.0049555	325	590651164	XP_007032827.1	162	1.47362e-11	Malectin/receptor-like protein kinase family protein, putative [Theobroma cacao]>gi|508711856|gb|EOY03753.1| Malectin/receptor-like protein kinase family protein, putative [Theobroma cacao]	--	--	--	--	--	--	--	--	--	Q3E8W4	137	3.86435e-09	Receptor-like protein kinase ANXUR2 OS=Arabidopsis thaliana GN=ANX2 PE=2 SV=1	PF07714	Protein tyrosine kinase	GO:0006468	protein phosphorylation	GO:0004672	protein kinase activity	--	--	--	--
c104806_g2	0	8.9572	#NAME?	0.00042778	0.004976	284	694440236	XP_009346946.1	268	8.04593e-26	PREDICTED: disease resistance protein RPM1-like [Pyrus x bretschneideri]	--	--	--	--	--	K13457	RPM1, RPS3	disease resistance protein RPM1	http://www.genome.jp/dbget-bin/www_bget?ko:K13457	Q9FJK8	118	7.54795e-07	Probable disease resistance RPP8-like protein 4 OS=Arabidopsis thaliana GN=RPP8L4 PE=2 SV=1	--	--	--	--	--	--	--	--	--	--
c96612_g1	0	8.95086	#NAME?	0.00042922	0.0049879	1132	--	--	--	--	--	--	--	--	--	--	--	--	--	--	--	--	--	--	--	--	--	--	--	--	--	--	--	--
c114936_g1	0	8.9477	#NAME?	0.00042995	0.0049955	409	--	--	--	--	--	--	--	--	--	--	--	--	--	--	--	--	--	--	--	--	--	--	--	--	--	--	--	--
c110893_g1	0	20.5951	#NAME?	0.00043318	0.0050288	503	--	--	--	--	--	684687682	AL161418.14	485	0	Human DNA sequence from clone RP11-149I22 on chromosome 13, complete sequence	--	--	--	--	--	--	--	--	--	--	--	--	--	--	--	--	--	--
c109635_g2	0	8.95339	#NAME?	0.00046786	0.0053892	1632	--	--	--	--	--	--	--	--	--	--	--	--	--	--	--	--	--	--	--	--	--	--	--	--	--	--	--	--
c100971_g1	0	8.92876	#NAME?	0.0004739	0.0054525	495	--	--	--	--	--	694990773	XM_003318192.2	471	0	PREDICTED: Pan troglodytes uncharacterized LOC100614009 (LOC100614009), mRNA	--	--	--	--	P11274	288	3.28736e-28	Breakpoint cluster region protein OS=Homo sapiens GN=BCR PE=1 SV=2	PF00620	RhoGAP domain	GO:0007165	signal transduction	--	--	--	--	--	--
c131527_g1	0	8.9161	#NAME?	0.00047704	0.0054857	1342	--	--	--	--	--	350276268	NG_030322.1	1342	0	Homo sapiens macrophage stimulating 1 receptor (MST1R), RefSeqGene on chromosome 3	--	--	--	--	Q04912	1851	0	Macrophage-stimulating protein receptor OS=Homo sapiens GN=MST1R PE=1 SV=2	PF01403	Sema domain	--	--	GO:0005515	protein binding	--	--	KOG3610	Plexins (functional semaphorin receptors)
c106588_g1	0	8.91328	#NAME?	0.00047774	0.0054929	1074	--	--	--	--	--	--	--	--	--	--	--	--	--	--	--	--	--	--	--	--	--	--	--	--	--	--	--	--
c112354_g3	0	8.86965	#NAME?	0.00048878	0.0056068	1322	697136993	XP_009622584.1	1849	0	PREDICTED: S-adenosylmethionine decarboxylase proenzyme-like [Nicotiana tomentosiformis]	697136992	XM_009624289.1	1262	0	PREDICTED: Nicotiana tomentosiformis S-adenosylmethionine decarboxylase proenzyme-like (LOC104113964), mRNA	K01611	speD, AMD1	S-adenosylmethionine decarboxylase	http://www.genome.jp/dbget-bin/www_bget?ko:K01611	Q96471	1305	3.17838e-177	S-adenosylmethionine decarboxylase proenzyme OS=Ipomoea nil GN=SAMDC PE=3 SV=1	PF01536//PF00343	Adenosylmethionine decarboxylase//Carbohydrate phosphorylase	GO:0006560//GO:0006597//GO:0006525//GO:0005975//GO:0008295	proline metabolic process//spermine biosynthetic process//arginine metabolic process//carbohydrate metabolic process//spermidine biosynthetic process	GO:0004014//GO:0008184	adenosylmethionine decarboxylase activity//glycogen phosphorylase activity	--	--	KOG0788	S-adenosylmethionine decarboxylase
c169068_g1	0	8.86649	#NAME?	0.00048959	0.0056149	279	--	--	--	--	--	--	--	--	--	--	--	--	--	--	--	--	--	--	--	--	--	--	--	--	--	--	--	--
c62558_g1	0	8.85417	#NAME?	0.00049276	0.0056456	1119	590672387	XP_007038597.1	395	9.78787e-58	Retrotransposon, unclassified-like protein [Theobroma cacao]>gi|508775842|gb|EOY23098.1| Retrotransposon, unclassified-like protein [Theobroma cacao]	663680989	HG975517.1	34	6.25578e-06	Solanum lycopersicum chromosome ch05, complete genome	--	--	--	--	Q99315	149	5.34124e-09	Transposon Ty3-G Gag-Pol polyprotein OS=Saccharomyces cerevisiae (strain ATCC 204508 / S288c) GN=TY3B-G PE=1 SV=3	--	--	--	--	--	--	--	--	KOG0017	FOG: Transposon-encoded proteins with TYA, reverse transcriptase, integrase domains in various combinations
c83999_g1	0	8.84467	#NAME?	0.00049523	0.0056704	932	53830670	AAU95203.1	724	4.88542e-92	protein S [Catharanthus roseus]	--	--	--	--	--	--	--	--	--	Q6RYA0	699	3.97005e-89	Salicylic acid-binding protein 2 OS=Nicotiana tabacum GN=SABP2 PE=1 SV=1	PF01208//PF03583//PF02230	Uroporphyrinogen decarboxylase (URO-D)//Secretory lipase//Phospholipase/Carboxylesterase	GO:0046486//GO:0015994//GO:0016042//GO:0006779	glycerolipid metabolic process//chlorophyll metabolic process//lipid catabolic process//porphyrin-containing compound biosynthetic process	GO:0004853//GO:0004806//GO:0016787	uroporphyrinogen decarboxylase activity//triglyceride lipase activity//hydrolase activity	--	--	--	--
c91171_g1	0	8.83869	#NAME?	0.00049679	0.0056853	854	147810954	CAN72229.1	425	1.49897e-45	hypothetical protein VITISV_024734 [Vitis vinifera]	255545348	XM_002513689.1	55	1.00191e-17	Ricinus communis conserved hypothetical protein, mRNA	--	--	--	--	--	--	--	--	--	--	--	--	--	--	--	--	--	--
c68240_g1	0	8.83587	#NAME?	0.00049753	0.0056919	724	698536532	XP_009764543.1	866	8.02529e-116	PREDICTED: lipoxygenase homology domain-containing protein 1-like [Nicotiana sylvestris]>gi|10241929|dbj|BAB13708.1| elicitor inducible protein [Nicotiana tabacum]	698536531	XM_009766241.1	677	0	PREDICTED: Nicotiana sylvestris lipoxygenase homology domain-containing protein 1-like (LOC104216230), mRNA	--	--	--	--	--	--	--	--	PF01477	PLAT/LH2 domain	--	--	GO:0005515	protein binding	--	--	--	--
c114010_g1	0	8.82286	#NAME?	0.00050095	0.0057285	407	--	--	--	--	--	--	--	--	--	--	--	--	--	--	--	--	--	--	--	--	--	--	--	--	--	--	--	--
c19427_g1	0	8.81688	#NAME?	0.00050253	0.0057439	782	147778479	CAN69430.1	99	3.93073e-09	hypothetical protein VITISV_024658 [Vitis vinifera]	--	--	--	--	--	--	--	--	--	--	--	--	--	--	--	--	--	--	--	--	--	--	--
c109812_g1	0	8.80421	#NAME?	0.0005059	0.0057789	1109	--	--	--	--	--	--	--	--	--	--	--	--	--	--	--	--	--	--	PF02577	Bifunctional nuclease	--	--	GO:0004518	nuclease activity	--	--	--	--
c127451_g3	0	8.80421	#NAME?	0.0005059	0.0057789	1336	747093964	XP_011094807.1	1039	8.18643e-134	PREDICTED: pentatricopeptide repeat-containing protein At5g42450, mitochondrial [Sesamum indicum]	694318130	XM_009343272.1	226	1.38925e-112	PREDICTED: Pyrus x bretschneideri pentatricopeptide repeat-containing protein At5g42450, mitochondrial-like (LOC103933576), mRNA	--	--	--	--	Q9FIH2	822	2.61286e-102	Pentatricopeptide repeat-containing protein At5g42450, mitochondrial OS=Arabidopsis thaliana GN=PCMP-E102 PE=2 SV=1	PF13374	Tetratricopeptide repeat	--	--	GO:0005515	protein binding	--	--	--	--
c106122_g1	0	8.79823	#NAME?	0.0005075	0.0057945	542	--	--	--	--	--	--	--	--	--	--	--	--	--	--	--	--	--	--	--	--	--	--	--	--	--	--	--	--
c48589_g1	0	17.5733	#NAME?	0.00050942	0.0058138	2121	--	--	--	--	--	219521903	NG_009244.1	2077	0	Homo sapiens breakpoint cluster region (BCR), RefSeqGene on chromosome 22	--	--	--	--	--	--	--	--	--	--	--	--	--	--	--	--	--	--
c42111_g1	0	12.5475	#NAME?	0.00051198	0.0058403	1237	--	--	--	--	--	7670564	AP001610.1	1237	0	Homo sapiens genomic DNA, chromosome 21, clone:CIT2533B8, MX1-D21S171 region, complete sequence	--	--	--	--	--	--	--	--	--	--	--	--	--	--	--	--	--	--
c83175_g1	0	8.76727	#NAME?	0.00051588	0.0058803	318	--	--	--	--	--	--	--	--	--	--	--	--	--	--	--	--	--	--	PF07731	Multicopper oxidase	GO:0055114	oxidation-reduction process	GO:0016491//GO:0005507	oxidoreductase activity//copper ion binding	--	--	--	--
c131684_g1	0	8.76093	#NAME?	0.00051761	0.0058969	1019	--	--	--	--	--	255652905	NG_012635.1	1019	0	Homo sapiens carbohydrate (chondroitin 6) sulfotransferase 3 (CHST3), RefSeqGene on chromosome 10	--	--	--	--	Q7LGC8	1405	0	Carbohydrate sulfotransferase 3 OS=Homo sapiens GN=CHST3 PE=1 SV=3	PF00685	Sulfotransferase domain	--	--	GO:0008146	sulfotransferase activity	--	--	--	--
c121207_g1	0	8.70499	#NAME?	0.00053323	0.0060652	484	--	--	--	--	--	--	--	--	--	--	--	--	--	--	--	--	--	--	PF02022	Integrase Zinc binding domain	--	--	GO:0008270	zinc ion binding	--	--	--	--
c99628_g1	0	17.333	#NAME?	0.00055699	0.0063096	1015	566257222	XP_006388489.1	141	2.95465e-08	hypothetical protein POPTR_0173s00200g [Populus trichocarpa]>gi|550310266|gb|ERP47403.1| hypothetical protein POPTR_0173s00200g [Populus trichocarpa]	--	--	--	--	--	--	--	--	--	--	--	--	--	PF13855//PF00560	Leucine rich repeat//Leucine Rich Repeat	--	--	GO:0005515	protein binding	--	--	--	--
c103852_g1	0	8.6952	#NAME?	0.00058499	0.0065933	826	--	--	--	--	--	--	--	--	--	--	--	--	--	--	--	--	--	--	--	--	--	--	--	--	--	--	--	--
c76953_g1	0	12.4183	#NAME?	0.00058887	0.0066322	220	658021258	XP_008346022.1	373	3.22285e-44	PREDICTED: auxin response factor 6-like [Malus domestica]	568827844	XM_006468196.1	144	7.70227e-68	PREDICTED: Citrus sinensis auxin response factor 6-like (LOC102620318), transcript variant X2, mRNA	--	--	--	--	Q9FGV1	368	8.1034e-41	Auxin response factor 8 OS=Arabidopsis thaliana GN=ARF8 PE=2 SV=2	PF13580	SIS domain	GO:0005975	carbohydrate metabolic process	GO:0030246	carbohydrate binding	--	--	--	--
c168308_g1	0	9.9024	#NAME?	0.00059764	0.0067192	1343	--	--	--	--	--	23355568	AC131156.6	1340	0	Homo sapiens 3 BAC RP11-78H24 (Roswell Park Cancer Institute Human BAC Library) complete sequence	--	--	--	--	P41161	220	9.69258e-18	ETS translocation variant 5 OS=Homo sapiens GN=ETV5 PE=1 SV=1	PF04621	PEA3 subfamily ETS-domain transcription factor N terminal domain	GO:0006355	regulation of transcription, DNA-templated	GO:0003700	transcription factor activity, sequence-specific DNA binding	GO:0005667//GO:0005634	transcription factor complex//nucleus	--	--
c101853_g1	0	8.65193	#NAME?	0.00059837	0.0067265	1072	697192204	XP_009605184.1	1616	0	PREDICTED: protein EXORDIUM-like [Nicotiana tomentosiformis]	697192203	XM_009606889.1	930	0	PREDICTED: Nicotiana tomentosiformis protein EXORDIUM-like (LOC104099785), mRNA	--	--	--	--	Q9ZPE7	1130	1.20139e-152	Protein EXORDIUM OS=Arabidopsis thaliana GN=EXO PE=2 SV=1	--	--	--	--	--	--	--	--	--	--
c52256_g1	0	8.64524	#NAME?	0.00060047	0.006746	504	--	--	--	--	--	--	--	--	--	--	--	--	--	--	--	--	--	--	--	--	--	--	--	--	--	--	--	--
c107452_g6	0	8.64243	#NAME?	0.00060136	0.0067535	794	870867512	KMT18381.1	145	1.86412e-08	hypothetical protein BVRB_2g025340 [Beta vulgaris subsp. vulgaris]	--	--	--	--	--	--	--	--	--	--	--	--	--	--	--	--	--	--	--	--	--	--	--
c120000_g1	0	8.64243	#NAME?	0.00060136	0.0067535	297	661898939	CDO96933.1	140	4.38548e-09	unnamed protein product [Coffea canephora]	--	--	--	--	--	--	--	--	--	--	--	--	--	PF03650	Uncharacterised protein family (UPF0041)	GO:0006850	mitochondrial pyruvate transport	--	--	GO:0005743	mitochondrial inner membrane	--	--
c88666_g1	0	8.64208	#NAME?	0.00060147	0.0067542	501	--	--	--	--	--	297139871	AC240664.3	492	0	Homo sapiens FOSMID clone ABC27-1763L3 from chromosome 19, complete sequence	--	--	--	--	P11509	324	4.02858e-34	Cytochrome P450 2A6 OS=Homo sapiens GN=CYP2A6 PE=1 SV=3	PF00067	Cytochrome P450	GO:0055114	oxidation-reduction process	GO:0020037//GO:0005506//GO:0016705	heme binding//iron ion binding//oxidoreductase activity, acting on paired donors, with incorporation or reduction of molecular oxygen	--	--	--	--
c90627_g1	0	8.61745	#NAME?	0.00060929	0.0068344	648	--	--	--	--	--	289526467	AC239828.2	603	0	Homo sapiens FOSMID clone COR2A-DD0002RQ1NU_M1 from chromosome 16, complete sequence	--	--	--	--	P50225	237	1.24873e-34	Sulfotransferase 1A1 OS=Homo sapiens GN=SULT1A1 PE=1 SV=3	PF00685	Sulfotransferase domain	--	--	GO:0008146	sulfotransferase activity	--	--	KOG1584	Sulfotransferase
c106624_g2	0	10.3519	#NAME?	0.0006102	0.0068435	1311	--	--	--	--	--	756762128	KM207680.1	42	2.62658e-10	Nicotiana tabacum/Hyoscyamus niger cybrid clone contig3 mitochondrion, complete sequence	--	--	--	--	--	--	--	--	--	--	--	--	--	--	--	--	--	--
c99735_g1	0	8.61428	#NAME?	0.00061031	0.0068442	548	734399702	KHN31010.1	402	3.16734e-44	Formin-like protein 1 [Glycine soja]	743834202	XM_011026421.1	131	3.5466e-60	PREDICTED: Populus euphratica formin-like protein 1 (LOC105125800), mRNA	--	--	--	--	Q9SE97	389	1.51496e-41	Formin-like protein 1 OS=Arabidopsis thaliana GN=FH1 PE=1 SV=1	--	--	--	--	--	--	--	--	--	--
c97475_g1	0	8.61146	#NAME?	0.00061121	0.0068534	1249	--	--	--	--	--	--	--	--	--	--	--	--	--	--	--	--	--	--	PF06624	Ribosome associated membrane protein RAMP4	--	--	--	--	GO:0005783	endoplasmic reticulum	--	--
c116678_g4	0	8.61111	#NAME?	0.00061133	0.0068536	1279	593795644	XP_007160860.1	829	4.22229e-115	hypothetical protein PHAVU_001G022800g [Phaseolus vulgaris]>gi|561034324|gb|ESW32854.1| hypothetical protein PHAVU_001G022800g [Phaseolus vulgaris]	778696159	XM_004141331.2	38	4.28497e-08	PREDICTED: Cucumis sativus uncharacterized LOC101203391 (LOC101203391), mRNA	--	--	--	--	O59952	170	3.88966e-12	Lipase OS=Thermomyces lanuginosus GN=LIP PE=1 SV=1	PF01764//PF02450	Lipase (class 3)//Lecithin:cholesterol acyltransferase	GO:0042967//GO:0006629	acyl-carrier-protein biosynthetic process//lipid metabolic process	GO:0008374	O-acyltransferase activity	--	--	KOG2088	Predicted lipase/calmodulin-binding heat-shock protein
c90473_g1	0	8.61111	#NAME?	0.00061133	0.0068536	898	--	--	--	--	--	--	--	--	--	--	--	--	--	--	--	--	--	--	--	--	--	--	--	--	--	--	--	--
c103024_g1	0	15.8649	#NAME?	0.000614	0.00688	1004	545357665	XP_005644453.1	142	1.38739e-07	UDP-Glycosyltransferase/glycogen phosphorylase [Coccomyxa subellipsoidea C-169]>gi|384246419|gb|EIE19909.1| UDP-Glycosyltransferase/glycogen phosphorylase [Coccomyxa subellipsoidea C-169]	296012512	NG_002601.2	1001	0	Homo sapiens UDP glucuronosyltransferase 1 family, polypeptide A complex locus (UGT1A); and UDP glucuronosyltransferase 1 family, polypeptide A1 (UGT1A1); and UDP glucuronosyltransferase 1 family, polypeptide A10 (UGT1A10); and UDP glucuronosyltransferase 1 family, polypeptide A3 (UGT1A3); and UDP glucuronosyltransferase 1 family, polypeptide A4 (UGT1A4); and UDP glucuronosyltransferase 1 family,…	--	--	--	--	O60656	1474	0	UDP-glucuronosyltransferase 1-9 OS=Homo sapiens GN=UGT1A9 PE=1 SV=1	PF00201	UDP-glucoronosyl and UDP-glucosyl transferase	GO:0008152	metabolic process	GO:0016758	transferase activity, transferring hexosyl groups	--	--	KOG1192	UDP-glucuronosyl and UDP-glucosyl transferase
c64460_g1	0	8.60197	#NAME?	0.00061428	0.006882	1154	698556537	XP_009770784.1	771	1.11691e-98	PREDICTED: ethylene-responsive transcription factor 3-like [Nicotiana sylvestris]	698556536	XM_009772482.1	1046	0	PREDICTED: Nicotiana sylvestris ethylene-responsive transcription factor 3-like (LOC104221411), mRNA	K09286	EREBP	EREBP-like factor	http://www.genome.jp/dbget-bin/www_bget?ko:K09286	Q9SXS8	454	3.57414e-52	Ethylene-responsive transcription factor 3 OS=Nicotiana tabacum GN=ERF3 PE=2 SV=1	PF00847	AP2 domain	GO:0006355	regulation of transcription, DNA-templated	GO:0003700	transcription factor activity, sequence-specific DNA binding	GO:0005667	transcription factor complex	--	--
c153604_g1	0	16.453	#NAME?	0.00061522	0.0068916	2064	--	--	--	--	--	224809238	NG_011443.1	2061	0	Homo sapiens ets variant 6 (ETV6), RefSeqGene (LRG_609) on chromosome 12	--	--	--	--	--	--	--	--	--	--	--	--	--	--	--	--	--	--
c116600_g2	0	8.58965	#NAME?	0.00061827	0.0069227	2267	--	--	--	--	--	--	--	--	--	--	--	--	--	--	--	--	--	--	--	--	--	--	--	--	--	--	--	--
c100620_g1	0	8.58015	#NAME?	0.00062138	0.0069538	321	297744657	CBI37919.3	245	7.90369e-24	unnamed protein product [Vitis vinifera]	--	--	--	--	--	--	--	--	--	Q9T0I5	188	4.01843e-16	Proline-rich protein 4 OS=Arabidopsis thaliana GN=PRP4 PE=2 SV=1	--	--	--	--	--	--	--	--	--	--
c165680_g1	0	8.57699	#NAME?	0.00062242	0.0069644	964	--	--	--	--	--	378404895	NG_032091.1	964	0	Homo sapiens SET domain containing 2 (SETD2), RefSeqGene on chromosome 3	--	--	--	--	Q9BYW2	1638	0	Histone-lysine N-methyltransferase SETD2 OS=Homo sapiens GN=SETD2 PE=1 SV=3	--	--	--	--	--	--	--	--	--	--
c117801_g5	0	8.55834	#NAME?	0.00062858	0.007026	701	747094144	XP_011094903.1	403	4.03868e-45	PREDICTED: tropinone reductase homolog [Sesamum indicum]	--	--	--	--	--	K08081	TR1	tropinone reductase I	http://www.genome.jp/dbget-bin/www_bget?ko:K08081	Q9LHT0	320	9.68534e-34	Tropinone reductase homolog At5g06060 OS=Arabidopsis thaliana GN=At5g06060 PE=2 SV=1	PF08064//PF00106	UME (NUC010) domain//short chain dehydrogenase	GO:0016310//GO:0009069//GO:0008152	phosphorylation//serine family amino acid metabolic process//metabolic process	GO:0004674//GO:0016491	protein serine/threonine kinase activity//oxidoreductase activity	--	--	KOG0725	Reductases with broad range of substrate specificities
c90626_g1	0	16.5589	#NAME?	0.00063182	0.0070585	594	--	--	--	--	--	340007448	AC245206.1	585	0	Homo sapiens FOSMID clone ABC16-1881F4 from chromosome 1, complete sequence	--	--	--	--	Q7Z3S9	457	8.74765e-55	Notch homolog 2 N-terminal-like protein OS=Homo sapiens GN=NOTCH2NL PE=1 SV=1	PF11403//PF07645//PF04863//PF00008	Yeast metallothionein//Calcium-binding EGF domain//Alliinase EGF-like domain//EGF-like domain	GO:0010273//GO:0071585	detoxification of copper ion//detoxification of cadmium ion	GO:0046870//GO:0005515//GO:0005509//GO:0016846//GO:0005507	cadmium ion binding//protein binding//calcium ion binding//carbon-sulfur lyase activity//copper ion binding	--	--	KOG1217	Fibrillins and related proteins containing Ca2+-binding EGF-like domains
c105977_g1	0	8.54602	#NAME?	0.00063269	0.0070677	822	--	--	--	--	--	--	--	--	--	--	--	--	--	--	--	--	--	--	PF00098	Zinc knuckle	--	--	GO:0003676//GO:0008270	nucleic acid binding//zinc ion binding	--	--	--	--
c98574_g1	0	8.54321	#NAME?	0.00063363	0.0070772	445	661887118	CDP09281.1	160	6.35964e-11	unnamed protein product [Coffea canephora]	--	--	--	--	--	--	--	--	--	Q8RWI9	120	1.04426e-06	ABC transporter G family member 15 OS=Arabidopsis thaliana GN=ABCG15 PE=2 SV=2	--	--	--	--	--	--	--	--	--	--
c116404_g3	0	8.53722	#NAME?	0.00063564	0.0070959	853	590659390	XP_007035114.1	732	1.17534e-92	Myb domain protein 13, putative [Theobroma cacao]>gi|508714143|gb|EOY06040.1| Myb domain protein 13, putative [Theobroma cacao]	510794181	KF059387.1	184	1.94803e-89	Salvia miltiorrhiza MYB-related transcription factor (MYB33) mRNA, complete cds	K09422	MYBP	myb proto-oncogene protein, plant	http://www.genome.jp/dbget-bin/www_bget?ko:K09422	Q7XBH4	576	4.0095e-71	Myb-related protein Myb4 OS=Oryza sativa subsp. japonica GN=MYB4 PE=2 SV=2	PF09111	SLIDE	GO:0006338	chromatin remodeling	GO:0016818//GO:0003676//GO:0005524	hydrolase activity, acting on acid anhydrides, in phosphorus-containing anhydrides//nucleic acid binding//ATP binding	GO:0005634	nucleus	KOG0048	Transcription factor, Myb superfamily
c127906_g1	0	8.50556	#NAME?	0.00064641	0.0072059	479	--	--	--	--	--	--	--	--	--	--	--	--	--	--	--	--	--	--	--	--	--	--	--	--	--	--	--	--
c92918_g1	0	9.88059	#NAME?	0.00070417	0.0077574	2052	--	--	--	--	--	--	--	--	--	--	--	--	--	--	--	--	--	--	PF00330	Aconitase family (aconitate hydratase)	GO:0008152	metabolic process	--	--	--	--	--	--
c187813_g1	0	8.45848	#NAME?	0.00072349	0.0079376	1435	--	--	--	--	--	188219627	NG_007729.1	1405	0	Homo sapiens fibroblast growth factor receptor 1 (FGFR1), RefSeqGene on chromosome 8	--	--	--	--	Q90Z00	203	7.96039e-31	Fibroblast growth factor receptor 1-A OS=Danio rerio GN=fgfr1a PE=1 SV=2	PF07714	Protein tyrosine kinase	GO:0006468	protein phosphorylation	GO:0004672	protein kinase activity	--	--	KOG0200	Fibroblast/platelet-derived growth factor receptor and related receptor tyrosine kinases
c100719_g3	0	8.41802	#NAME?	0.00073896	0.0080848	543	694424652	XP_009340098.1	536	2.52979e-61	PREDICTED: U-box domain-containing protein 33-like [Pyrus x bretschneideri]	--	--	--	--	--	--	--	--	--	Q8GUH1	402	1.08911e-43	U-box domain-containing protein 33 OS=Arabidopsis thaliana GN=PUB33 PE=2 SV=2	PF00582	Universal stress protein family	GO:0006950	response to stress	--	--	--	--	--	--
c1818_g1	0	8.4057	#NAME?	0.00074374	0.008133	1213	--	--	--	--	--	237820682	NG_012067.1	1210	0	Homo sapiens fibroblast growth factor receptor 4 (FGFR4), RefSeqGene on chromosome 5	--	--	--	--	P22455	238	4.68793e-20	Fibroblast growth factor receptor 4 OS=Homo sapiens GN=FGFR4 PE=1 SV=2	PF13895	Immunoglobulin domain	--	--	GO:0005515	protein binding	--	--	--	--
c55772_g1	0	8.39972	#NAME?	0.00074608	0.008155	1261	--	--	--	--	--	--	--	--	--	--	--	--	--	--	--	--	--	--	--	--	--	--	--	--	--	--	--	--
c40433_g2	0	8.39339	#NAME?	0.00074857	0.008177	1148	--	--	--	--	--	219521903	NG_009244.1	1145	0	Homo sapiens breakpoint cluster region (BCR), RefSeqGene on chromosome 22	--	--	--	--	--	--	--	--	PF09317//PF08111	Domain of unknown function (DUF1974)//Pea-VEAacid family	GO:0006118//GO:0007218//GO:0033539//GO:0055114	obsolete electron transport//neuropeptide signaling pathway//fatty acid beta-oxidation using acyl-CoA dehydrogenase//oxidation-reduction process	GO:0005184//GO:0003995	neuropeptide hormone activity//acyl-CoA dehydrogenase activity	GO:0005576	extracellular region	--	--
c118586_g2	0	8.39022	#NAME?	0.00074981	0.0081875	1515	225433483	XP_002264429.1	1247	1.93639e-165	PREDICTED: protein ECERIFERUM 26 [Vitis vinifera]	--	--	--	--	--	--	--	--	--	Q9SVM9	746	3.29255e-91	Protein ECERIFERUM 26 OS=Arabidopsis thaliana GN=CER26 PE=2 SV=1	PF02458	Transferase family	--	--	GO:0016747	transferase activity, transferring acyl groups other than amino-acyl groups	--	--	--	--
c87774_g1	0	10.1046	#NAME?	0.00075336	0.0082202	1145	590568536	XP_007010821.1	865	5.39036e-111	Sulfotransferase 2A [Theobroma cacao]>gi|508727734|gb|EOY19631.1| Sulfotransferase 2A [Theobroma cacao]	566163521	XM_002303912.2	55	1.35747e-17	Populus trichocarpa hypothetical protein (POPTR_0003s19260g) mRNA, complete cds	--	--	--	--	Q8L5A7	815	4.32777e-104	Cytosolic sulfotransferase 15 OS=Arabidopsis thaliana GN=SOT15 PE=1 SV=1	PF00685	Sulfotransferase domain	--	--	GO:0008146	sulfotransferase activity	--	--	KOG1584	Sulfotransferase
c23985_g1	0	8.37157	#NAME?	0.0007572	0.0082567	663	--	--	--	--	--	--	--	--	--	--	--	--	--	--	--	--	--	--	--	--	--	--	--	--	--	--	--	--
c66499_g1	0	8.36559	#NAME?	0.00075959	0.0082792	1318	698425216	XP_009784957.1	1984	0	PREDICTED: uncharacterized protein LOC104233280 [Nicotiana sylvestris]	698425215	XM_009786655.1	1288	0	PREDICTED: Nicotiana sylvestris uncharacterized LOC104233280 (LOC104233280), mRNA	--	--	--	--	--	--	--	--	--	--	--	--	--	--	--	--	--	--
c91108_g1	0	8.36559	#NAME?	0.00075959	0.0082792	888	18000042	AAL54878.1	1435	0	hydroxy-methyl-glutaryl-coenzyme A reductase [Nicotiana tabacum]	697184084	XM_009602774.1	879	0	PREDICTED: Nicotiana tomentosiformis 3-hydroxy-3-methylglutaryl-coenzyme A reductase (LOC104096414), mRNA	K00021	HMGCR	hydroxymethylglutaryl-CoA reductase (NADPH)	http://www.genome.jp/dbget-bin/www_bget?ko:K00021	Q01559	1416	0	3-hydroxy-3-methylglutaryl-coenzyme A reductase OS=Nicotiana sylvestris GN=HMGR PE=2 SV=1	PF00368//PF06144	Hydroxymethylglutaryl-coenzyme A reductase//DNA polymerase III, delta subunit	GO:0006694//GO:0015936//GO:0006260//GO:0055114	steroid biosynthetic process//coenzyme A metabolic process//DNA replication//oxidation-reduction process	GO:0003677//GO:0004420//GO:0050662//GO:0003887	DNA binding//hydroxymethylglutaryl-CoA reductase (NADPH) activity//coenzyme binding//DNA-directed DNA polymerase activity	GO:0042575//GO:0009360	DNA polymerase complex//DNA polymerase III complex	KOG2480	3-hydroxy-3-methylglutaryl-CoA (HMG-CoA) reductase
c95620_g1	0	8.36278	#NAME?	0.00076072	0.0082896	399	--	--	--	--	--	--	--	--	--	--	--	--	--	--	--	--	--	--	--	--	--	--	--	--	--	--	--	--
c88008_g1	0	8.35961	#NAME?	0.00076199	0.0082999	856	697189396	XP_009603754.1	1286	6.20743e-174	PREDICTED: uncharacterized protein LOC104098663 [Nicotiana tomentosiformis]	697189395	XM_009605459.1	835	0	PREDICTED: Nicotiana tomentosiformis uncharacterized LOC104098663 (LOC104098663), mRNA	--	--	--	--	Q96MB7	225	6.69897e-20	Putative nuclease HARBI1 OS=Homo sapiens GN=HARBI1 PE=1 SV=1	PF14631//PF04827	Fanconi anaemia protein FancD2 nuclease//Plant transposon protein	GO:0006281	DNA repair	GO:0016788	hydrolase activity, acting on ester bonds	--	--	--	--
c95689_g1	0	8.35926	#NAME?	0.00076213	0.0083008	1269	--	--	--	--	--	--	--	--	--	--	--	--	--	--	--	--	--	--	PF09026	Centromere protein B dimerisation domain	GO:0006355	regulation of transcription, DNA-templated	GO:0003677//GO:0003682	DNA binding//chromatin binding	GO:0000785//GO:0000775//GO:0005634	chromatin//chromosome, centromeric region//nucleus	--	--
c99794_g2	0	8.32865	#NAME?	0.00077455	0.0084207	529	--	--	--	--	--	--	--	--	--	--	--	--	--	--	--	--	--	--	--	--	--	--	--	--	--	--	--	--
c128433_g2	0	8.31598	#NAME?	0.00077976	0.0084675	219	566256244	XP_006388094.1	280	7.63229e-29	hypothetical protein POPTR_0343s00200g [Populus trichocarpa]>gi|550309463|gb|ERP47008.1| hypothetical protein POPTR_0343s00200g [Populus trichocarpa]	--	--	--	--	--	--	--	--	--	Q08298	215	1.12397e-20	Dehydration-responsive protein RD22 OS=Arabidopsis thaliana GN=RD22 PE=2 SV=1	--	--	--	--	--	--	--	--	--	--
c108861_g1	0	8.31282	#NAME?	0.00078107	0.0084774	1042	449446536	XP_004141027.1	508	7.17687e-61	PREDICTED: profilin-4 [Cucumis sativus]>gi|700205449|gb|KGN60568.1| hypothetical protein Csa_2G000760 [Cucumis sativus]	848898685	XM_012994018.1	121	2.51929e-54	PREDICTED: Erythranthe guttatus profilin-2-like (LOC105969269), mRNA	K05759	PFN	profilin	http://www.genome.jp/dbget-bin/www_bget?ko:K05759	A4KA45	501	9.99012e-61	Profilin-4 OS=Corylus avellana PE=1 SV=1	--	--	--	--	--	--	--	--	KOG1755	Profilin
c109044_g1	0	8.30332	#NAME?	0.00078501	0.0085159	1267	--	--	--	--	--	--	--	--	--	--	--	--	--	--	--	--	--	--	PF00737	Photosystem II 10 kDa phosphoprotein	GO:0050821//GO:0015979	protein stabilization//photosynthesis	GO:0042301	phosphate ion binding	GO:0009523//GO:0016020	photosystem II//membrane	--	--
c75271_g1	0	8.291	#NAME?	0.00079015	0.0085649	974	566178062	XP_002309529.2	124	2.3579e-11	leucine-rich repeat family protein [Populus trichocarpa]>gi|550337051|gb|EEE93052.2| leucine-rich repeat family protein [Populus trichocarpa]	--	--	--	--	--	--	--	--	--	--	--	--	--	--	--	--	--	--	--	--	--	--	--
c125901_g1	0	8.26919	#NAME?	0.00079936	0.0086497	312	--	--	--	--	--	--	--	--	--	--	--	--	--	--	--	--	--	--	--	--	--	--	--	--	--	--	--	--
c94793_g1	0	8.26919	#NAME?	0.00079936	0.0086497	1314	--	--	--	--	--	--	--	--	--	--	--	--	--	--	--	--	--	--	--	--	--	--	--	--	--	--	--	--
c90652_g1	0	8.25089	#NAME?	0.00080719	0.0087256	369	379067766	AFC90236.1	337	1.24131e-36	nucleotide-binding site leucine-rich repeat protein, partial [Rhododendron formosanum]	--	--	--	--	--	K13459	RPS2	disease resistance protein RPS2	http://www.genome.jp/dbget-bin/www_bget?ko:K13459	Q8RXS5	191	5.24581e-16	Probable disease resistance protein At5g63020 OS=Arabidopsis thaliana GN=At5g63020 PE=2 SV=2	PF00931	NB-ARC domain	--	--	GO:0043531	ADP binding	--	--	--	--
c107507_g1	0	8.23189	#NAME?	0.00081541	0.0088017	294	82623399	ABB87114.1	142	4.66746e-10	cytochrome c oxidase family protein-like [Solanum tuberosum]	--	--	--	--	--	--	--	--	--	--	--	--	--	--	--	--	--	--	--	--	--	--	--
c157191_g1	0	11.2313	#NAME?	0.00081647	0.0088125	1353	--	--	--	--	--	224809238	NG_011443.1	1353	0	Homo sapiens ets variant 6 (ETV6), RefSeqGene (LRG_609) on chromosome 12	--	--	--	--	--	--	--	--	PF15339	Acrosome formation-associated factor	GO:0006897//GO:0007342//GO:0060478	endocytosis//fusion of sperm to egg plasma membrane//acrosomal vesicle exocytosis	--	--	GO:0005886	plasma membrane	--	--
c144578_g1	0	8.67937	#NAME?	0.0008258	0.008901	1083	--	--	--	--	--	27802049	AC068675.17	1080	0	Homo sapiens chromosome 17, clone RP11-392O1, complete sequence	--	--	--	--	--	--	--	--	PF04621	PEA3 subfamily ETS-domain transcription factor N terminal domain	GO:0006355	regulation of transcription, DNA-templated	GO:0003700	transcription factor activity, sequence-specific DNA binding	GO:0005667//GO:0005634	transcription factor complex//nucleus	--	--
c116279_g2	0	11.3931	#NAME?	0.00082757	0.0089188	571	--	--	--	--	--	--	--	--	--	--	--	--	--	--	--	--	--	--	--	--	--	--	--	--	--	--	--	--
c87847_g1	0	19.8602	#NAME?	0.00084519	0.0090819	670	--	--	--	--	--	--	--	--	--	--	--	--	--	--	--	--	--	--	PF14630	Origin recognition complex (ORC) subunit 5 C-terminus	GO:0006260	DNA replication	--	--	GO:0000808//GO:0005634	origin recognition complex//nucleus	--	--
c91709_g1	0	9.57877	#NAME?	0.00086161	0.0092398	725	--	--	--	--	--	386685469	AC244111.3	707	0	Homo sapiens BAC clone CH17-44K22 from chromosome 21, complete sequence	--	--	--	--	Q8BRH4	233	5.21579e-20	Histone-lysine N-methyltransferase 2C OS=Mus musculus GN=Kmt2c PE=1 SV=2	PF00130//PF13639//PF06784//PF00628//PF16866//PF06736	Phorbol esters/diacylglycerol binding domain (C1 domain)//Ring finger domain//Uncharacterised protein family (UPF0240)//PHD-finger//PHD-finger//Protein of unknown function (DUF1211)	GO:0006813//GO:0035556//GO:0032981	potassium ion transport//intracellular signal transduction//mitochondrial respiratory chain complex I assembly	GO:0008270//GO:0005515//GO:0005267	zinc ion binding//protein binding//potassium channel activity	--	--	KOG4443	Putative transcription factor HALR/MLL3, involved in embryonic development
c87415_g1	0	12.601	#NAME?	0.00087208	0.0093401	1402	--	--	--	--	--	--	--	--	--	--	--	--	--	--	--	--	--	--	--	--	--	--	--	--	--	--	--	--
c30886_g1	0	16.1449	#NAME?	0.00089498	0.0095574	2426	--	--	--	--	--	224809238	NG_011443.1	2376	0	Homo sapiens ets variant 6 (ETV6), RefSeqGene (LRG_609) on chromosome 12	--	--	--	--	Q0VC65	274	3.62472e-24	Transcription factor ETV6 OS=Bos taurus GN=ETV6 PE=2 SV=1	--	--	--	--	--	--	--	--	KOG3804	Transcription factor NERF and related proteins, contain ETS domain
c155910_g1	0	8.20029	#NAME?	0.0009051	0.009655	967	--	--	--	--	--	219521903	NG_009244.1	967	0	Homo sapiens breakpoint cluster region (BCR), RefSeqGene on chromosome 22	--	--	--	--	--	--	--	--	--	--	--	--	--	--	--	--	--	--
c111747_g1	0	24.3675	#NAME?	0.00090534	0.0096569	1728	590650014	XP_007032544.1	928	1.64909e-116	Amino acid transporter isoform 2 [Theobroma cacao]>gi|508711573|gb|EOY03470.1| Amino acid transporter isoform 2 [Theobroma cacao]	731419563	XM_003633807.2	124	9.09176e-56	PREDICTED: Vitis vinifera vacuolar amino acid transporter 1 (LOC100854125), mRNA	K15015	SLC32A, VGAT	solute carrier family 32 (vesicular inhibitory amino acid transporter)	http://www.genome.jp/dbget-bin/www_bget?ko:K15015	P47082	261	1.9466e-22	Vacuolar amino acid transporter 1 OS=Saccharomyces cerevisiae (strain ATCC 204508 / S288c) GN=AVT1 PE=1 SV=1	PF03222	Tryptophan/tyrosine permease family	GO:0003333	amino acid transmembrane transport	--	--	--	--	KOG1303	Amino acid transporters
c73657_g1	0	8.16933	#NAME?	0.0009199	0.0097921	283	590580981	XP_007014221.1	358	5.45365e-38	Plasma membrane ATPase 4 isoform 1 [Theobroma cacao]>gi|508784584|gb|EOY31840.1| Plasma membrane ATPase 4 isoform 1 [Theobroma cacao]	828324436	XM_004507816.2	148	6.11895e-70	PREDICTED: Cicer arietinum plasma membrane ATPase 4-like (LOC101501416), mRNA	K01535	E3.6.3.6	H+-transporting ATPase	http://www.genome.jp/dbget-bin/www_bget?ko:K01535	Q03194	354	2.5102e-38	Plasma membrane ATPase 4 OS=Nicotiana plumbaginifolia GN=PMA4 PE=2 SV=1	PF01650	Peptidase C13 family	GO:0006508	proteolysis	GO:0008233	peptidase activity	--	--	KOG0205	Plasma membrane H+-transporting ATPase
c165283_g1	0	8.15666	#NAME?	0.00092604	0.0098518	1203	--	--	--	--	--	219521903	NG_009244.1	1183	0	Homo sapiens breakpoint cluster region (BCR), RefSeqGene on chromosome 22	--	--	--	--	--	--	--	--	--	--	--	--	--	--	--	--	--	--
c141467_g1	0	8.15385	#NAME?	0.00092742	0.009865	787	183241477	ACC61358.1	212	1.07135e-17	ectodermal-neural cortex 1-like protein, partial [Ipomoea trifida]	21747438	AC011461.5	787	0	Homo sapiens chromosome 19 clone CTC-429L19, complete sequence	--	--	--	--	Q14145	1243	5.36752e-167	Kelch-like ECH-associated protein 1 OS=Homo sapiens GN=KEAP1 PE=1 SV=2	PF07646//PF01344	Kelch motif//Kelch motif	--	--	GO:0005515	protein binding	--	--	KOG4441	Proteins containing BTB/POZ and Kelch domains, involved in regulatory/signal transduction processes
c113091_g2	0	8.14787	#NAME?	0.00093034	0.0098933	894	--	--	--	--	--	--	--	--	--	--	--	--	--	--	--	--	--	--	--	--	--	--	--	--	--	--	--	--
c97464_g1	0	8.13485	#NAME?	0.00093674	0.0099521	444	--	--	--	--	--	297139871	AC240664.3	429	0	Homo sapiens FOSMID clone ABC27-1763L3 from chromosome 19, complete sequence	--	--	--	--	P11509	305	1.03285e-31	Cytochrome P450 2A6 OS=Homo sapiens GN=CYP2A6 PE=1 SV=3	PF00067	Cytochrome P450	GO:0055114	oxidation-reduction process	GO:0005506//GO:0020037//GO:0016705	iron ion binding//heme binding//oxidoreductase activity, acting on paired donors, with incorporation or reduction of molecular oxygen	--	--	--	--
c97581_g2	0	8.12605	#NAME?	0.00094109	0.0099941	728	727502541	XP_010427283.1	477	5.35519e-82	PREDICTED: splicing factor 3B subunit 3-like [Camelina sativa]	374095608	JN650202.1	389	0	Camellia sinensis spliceosomal-like protein mRNA, complete cds	K12830	SF3B3, SAP130, RSE1	splicing factor 3B subunit 3	http://www.genome.jp/dbget-bin/www_bget?ko:K12830	Q54SA7	396	8.84914e-68	Probable splicing factor 3B subunit 3 OS=Dictyostelium discoideum GN=sf3b3 PE=3 SV=1	--	--	--	--	--	--	--	--	KOG1898	Splicing factor 3b, subunit 3
c74679_g1	0	8.11655	#NAME?	0.00094582	0.010037	1189	697177645	XP_009597789.1	615	1.18928e-75	PREDICTED: uncharacterized protein LOC104093700 [Nicotiana tomentosiformis]	697177644	XM_009599494.1	1133	0	PREDICTED: Nicotiana tomentosiformis uncharacterized LOC104093700 (LOC104093700), mRNA	--	--	--	--	--	--	--	--	--	--	--	--	--	--	--	--	--	--
c97938_g2	0	8.11022	#NAME?	0.00094899	0.010066	1142	--	--	--	--	--	--	--	--	--	--	--	--	--	--	--	--	--	--	--	--	--	--	--	--	--	--	--	--
c153482_g1	0	15.4322	#NAME?	0.00095175	0.010093	1578	--	--	--	--	--	224809238	NG_011443.1	1578	0	Homo sapiens ets variant 6 (ETV6), RefSeqGene (LRG_609) on chromosome 12	--	--	--	--	--	--	--	--	PF02315	Methanol dehydrogenase beta subunit	GO:0055114//GO:0015946	oxidation-reduction process//methanol oxidation	GO:0004022	alcohol dehydrogenase (NAD) activity	--	--	--	--
c104071_g1	0	8.10142	#NAME?	0.00095341	0.010106	602	--	--	--	--	--	--	--	--	--	--	--	--	--	--	--	--	--	--	--	--	--	--	--	--	--	--	--	--
c123072_g3	0	8.10142	#NAME?	0.00095341	0.010106	629	--	--	--	--	--	--	--	--	--	--	--	--	--	--	--	--	--	--	--	--	--	--	--	--	--	--	--	--
c117852_g3	0	8.09826	#NAME?	0.00095501	0.010122	1434	658040136	XP_008355663.1	656	2.56231e-73	PREDICTED: uncharacterized protein LOC103419321 [Malus domestica]	--	--	--	--	--	--	--	--	--	--	--	--	--	--	--	--	--	--	--	--	--	--	--
c176539_g1	0	8.08841	#NAME?	0.00096	0.010166	879	--	--	--	--	--	300116167	NG_023239.1	879	0	Homo sapiens EPH receptor A3 (EPHA3), RefSeqGene on chromosome 3	--	--	--	--	P29320	1215	7.63408e-158	Ephrin type-A receptor 3 OS=Homo sapiens GN=EPHA3 PE=1 SV=2	PF01404	Ephrin receptor ligand binding domain	GO:0048013	ephrin receptor signaling pathway	--	--	--	--	KOG0196	Tyrosine kinase, EPH (ephrin) receptor family
c77844_g1	0	8.41485	#NAME?	0.00096136	0.010178	826	--	--	--	--	--	821390288	KR005635.1	782	0	Homo sapiens nonfunctional cytochrome P450 2D6 (CYP2D6) gene, CYP2D6*69 allele, complete cds	--	--	--	--	Q2XNC8	268	1.0296e-40	Cytochrome P450 2D6 OS=Pan troglodytes GN=CYP2D6 PE=3 SV=1	--	--	--	--	--	--	--	--	--	--
c63566_g1	0	8.08242	#NAME?	0.00096304	0.010194	1206	--	--	--	--	--	--	--	--	--	--	--	--	--	--	--	--	--	--	--	--	--	--	--	--	--	--	--	--
c87879_g1	0	8.07961	#NAME?	0.00096448	0.010208	570	743903162	XP_011044926.1	144	1.573e-09	PREDICTED: uncharacterized protein LOC105139973 [Populus euphratica]	--	--	--	--	--	--	--	--	--	--	--	--	--	PF10399	Ubiquitinol-cytochrome C reductase Fe-S subunit TAT signal	GO:0006118//GO:0055114//GO:0015992//GO:0006119	obsolete electron transport//oxidation-reduction process//proton transport//oxidative phosphorylation	GO:0008121	ubiquinol-cytochrome-c reductase activity	--	--	--	--
c93056_g1	0	8.07644	#NAME?	0.0009661	0.010222	1230	597500969	H2DH16.2	1216	1.87437e-161	RecName: Full=Dammarenediol 12-hydroxylase; AltName: Full=Cytochrome P450 CYP716A47; AltName: Full=Protopanaxadiol synthase; Short=PgDDS [Panax ginseng]>gi|373501786|gb|AEY75212.1| cytochrome P450 CYP716A47 [Panax ginseng]	683881030	KJ995703.1	180	4.75478e-87	Panax notoginseng cytochrome P450 (CYP450A47) mRNA, partial cds	K07437	CYP26A	cytochrome P450, family 26, subfamily A	http://www.genome.jp/dbget-bin/www_bget?ko:K07437	H2DH16	1216	2.62571e-162	Dammarenediol 12-hydroxylase OS=Panax ginseng GN=PPDS PE=1 SV=2	PF00067//PF00512	Cytochrome P450//His Kinase A (phospho-acceptor) domain	GO:0007165//GO:0016310//GO:0000160//GO:0055114	signal transduction//phosphorylation//phosphorelay signal transduction system//oxidation-reduction process	GO:0016491//GO:0046872//GO:0000155//GO:0016705//GO:0005506//GO:0020037	oxidoreductase activity//metal ion binding//phosphorelay sensor kinase activity//oxidoreductase activity, acting on paired donors, with incorporation or reduction of molecular oxygen//iron ion binding//heme binding	GO:0009365	protein histidine kinase complex	KOG0157	Cytochrome P450 CYP4/CYP19/CYP26 subfamilies
c108271_g2	0	8.07011	#NAME?	0.00096935	0.010252	621	--	--	--	--	--	--	--	--	--	--	--	--	--	--	--	--	--	--	PF08465	Thymidine kinase from Herpesvirus C-terminal	GO:0006206//GO:0006230	pyrimidine nucleobase metabolic process//TMP biosynthetic process	GO:0004797//GO:0005524	thymidine kinase activity//ATP binding	--	--	--	--
c100421_g1	0	8.06694	#NAME?	0.00097098	0.010266	1913	747102901	XP_011099630.1	335	9.68414e-35	PREDICTED: protein RADIALIS-like 3 [Sesamum indicum]>gi|747102903|ref|XP_011099631.1| PREDICTED: protein RADIALIS-like 3 [Sesamum indicum]	764512699	XM_004287840.2	75	1.74838e-28	PREDICTED: Fragaria vesca subsp. vesca protein RADIALIS-like 4 (LOC101297955), mRNA	--	--	--	--	F4JVB8	284	2.59704e-28	Protein RADIALIS-like 1 OS=Arabidopsis thaliana GN=RL1 PE=2 SV=1	--	--	--	--	--	--	--	--	--	--
c106214_g1	0	8.05146	#NAME?	0.00097899	0.010344	989	747091085	XP_011093263.1	826	1.86683e-104	PREDICTED: ankyrin repeat-containing protein At2g01680-like [Sesamum indicum]	--	--	--	--	--	--	--	--	--	Q9C7A2	232	6.94482e-20	Ankyrin repeat-containing protein At3g12360 OS=Arabidopsis thaliana GN=At3g12360 PE=2 SV=1	PF00023//PF13606	Ankyrin repeat//Ankyrin repeat	--	--	GO:0005515	protein binding	--	--	KOG0504	FOG: Ankyrin repeat
c111278_g1	0	8.05146	#NAME?	0.00097899	0.010344	960	--	--	--	--	--	743859540	XR_843173.1	68	6.71377e-25	PREDICTED: Populus euphratica uncharacterized LOC105130010 (LOC105130010), ncRNA	--	--	--	--	--	--	--	--	--	--	--	--	--	--	--	--	--	--
c102924_g2	0	8.03915	#NAME?	0.00098543	0.010407	1632	--	--	--	--	--	--	--	--	--	--	--	--	--	--	--	--	--	--	--	--	--	--	--	--	--	--	--	--
c29059_g1	0	8.02015	#NAME?	0.00099545	0.010502	1032	--	--	--	--	--	--	--	--	--	--	--	--	--	--	--	--	--	--	--	--	--	--	--	--	--	--	--	--
c89585_g1	0	8.00783	#NAME?	0.001002	0.010563	1195	698545382	XP_009767364.1	1969	0	PREDICTED: putative endo-1,3(4)-beta-glucanase 2 [Nicotiana sylvestris]	698545381	XM_009769062.1	1183	0	PREDICTED: Nicotiana sylvestris putative endo-1,3(4)-beta-glucanase 2 (LOC104218537), mRNA	K01180	E3.2.1.6	endo-1,3(4)-beta-glucanase	http://www.genome.jp/dbget-bin/www_bget?ko:K01180	Q09850	303	2.18088e-28	Putative endo-1,3(4)-beta-glucanase 2 OS=Schizosaccharomyces pombe (strain 972 / ATCC 24843) GN=eng2 PE=3 SV=1	PF03639	Glycosyl hydrolase family 81	GO:0016998	cell wall macromolecule catabolic process	GO:0052861//GO:0052862	glucan endo-1,3-beta-glucanase activity, C-3 substituted reducing group//glucan endo-1,4-beta-glucanase activity, C-3 substituted reducing group	--	--	KOG2254	Predicted endo-1,3-beta-glucanase
c6724_g1	0	8.21043	#NAME?	0.0010467	0.010995	1107	--	--	--	--	--	--	--	--	--	--	--	--	--	--	--	--	--	--	--	--	--	--	--	--	--	--	--	--
c119748_g1	0	10.311	#NAME?	0.0011055	0.011538	1100	--	--	--	--	--	--	--	--	--	--	--	--	--	--	--	--	--	--	--	--	--	--	--	--	--	--	--	--
c63066_g1	0	26.9804	#NAME?	0.0011135	0.011613	1977	--	--	--	--	--	224809238	NG_011443.1	1977	0	Homo sapiens ets variant 6 (ETV6), RefSeqGene (LRG_609) on chromosome 12	--	--	--	--	--	--	--	--	--	--	--	--	--	--	--	--	--	--
c95498_g1	0	7.9516	#NAME?	0.001127	0.011739	665	697159909	XP_009588725.1	860	8.46719e-112	PREDICTED: dnaJ protein homolog [Nicotiana tomentosiformis]>gi|697159911|ref|XP_009588726.1| PREDICTED: dnaJ protein homolog [Nicotiana tomentosiformis]	697159910	XM_009590431.1	569	0	PREDICTED: Nicotiana tomentosiformis dnaJ protein homolog (LOC104086224), transcript variant X2, mRNA	K09503	DNAJA2	DnaJ homolog subfamily A member 2	http://www.genome.jp/dbget-bin/www_bget?ko:K09503	P42824	809	6.24277e-105	DnaJ protein homolog 2 OS=Allium porrum GN=LDJ2 PE=2 SV=1	PF16685//PF00684//PF01155	zinc RING finger of MSL2//DnaJ central domain//Hydrogenase/urease nickel incorporation, metallochaperone, hypA	GO:0006464	cellular protein modification process	GO:0031072//GO:0051082//GO:0016151//GO:0061630	heat shock protein binding//unfolded protein binding//nickel cation binding//ubiquitin protein ligase activity	--	--	KOG0712	Molecular chaperone (DnaJ superfamily)
c105271_g4	0	7.9421	#NAME?	0.0011326	0.011789	1148	643713518	KDP26285.1	149	2.90965e-09	hypothetical protein JCGZ_22309 [Jatropha curcas]	--	--	--	--	--	--	--	--	--	--	--	--	--	--	--	--	--	--	--	--	--	--	--
c8951_g1	0	7.93261	#NAME?	0.0011383	0.011836	1134	--	--	--	--	--	5103006	AP000343.1	1134	0	Homo sapiens genomic DNA, chromosome 22q11.2, clone KB282B12	--	--	--	--	P11274	172	7.396e-12	Breakpoint cluster region protein OS=Homo sapiens GN=BCR PE=1 SV=2	--	--	--	--	--	--	--	--	--	--
c97390_g1	0	7.93261	#NAME?	0.0011383	0.011836	1069	--	--	--	--	--	--	--	--	--	--	--	--	--	--	--	--	--	--	--	--	--	--	--	--	--	--	--	--
c143823_g1	0	7.92944	#NAME?	0.0011402	0.011853	1072	--	--	--	--	--	308736979	NG_027827.1	1072	0	Homo sapiens lysine (K)-specific methyltransferase 2D (KMT2D), RefSeqGene on chromosome 12	--	--	--	--	O14686	257	1.84494e-33	Histone-lysine N-methyltransferase 2D OS=Homo sapiens GN=KMT2D PE=1 SV=2	--	--	--	--	--	--	--	--	--	--
c86638_g1	0	7.91114	#NAME?	0.0011512	0.011955	591	--	--	--	--	--	21240688	AC063977.6	591	0	Homo sapiens chromosome 19 clone CTD-3187F8, complete sequence	--	--	--	--	P20138	694	8.4401e-89	Myeloid cell surface antigen CD33 OS=Homo sapiens GN=CD33 PE=1 SV=2	--	--	--	--	--	--	--	--	--	--
c103100_g1	0	22.2006	#NAME?	0.0011526	0.011966	995	225437372	XP_002267786.1	627	5.23877e-78	PREDICTED: 21 kDa protein [Vitis vinifera]	--	--	--	--	--	--	--	--	--	P17407	254	2.74523e-24	21 kDa protein OS=Daucus carota PE=2 SV=1	PF04043	Plant invertase/pectin methylesterase inhibitor	--	--	GO:0004857	enzyme inhibitor activity	--	--	--	--
c101904_g1	0	7.90832	#NAME?	0.0011529	0.011969	1943	225453606	XP_002265121.1	1532	0	PREDICTED: protein IQ-DOMAIN 1 [Vitis vinifera]>gi|296089000|emb|CBI38703.3| unnamed protein product [Vitis vinifera]	802694219	XM_012227723.1	268	9.14977e-136	PREDICTED: Jatropha curcas protein IQ-DOMAIN 1-like (LOC105642782), transcript variant X2, mRNA	--	--	--	--	Q8LPG9	218	5.48928e-17	Protein IQ-DOMAIN 14 OS=Arabidopsis thaliana GN=IQD14 PE=1 SV=1	PF00612//PF04130	IQ calmodulin-binding motif//Spc97 / Spc98 family	GO:0090063//GO:0000226	positive regulation of microtubule nucleation//microtubule cytoskeleton organization	GO:0005515	protein binding	GO:0005815//GO:0000922	microtubule organizing center//spindle pole	--	--
c99794_g1	0	7.90481	#NAME?	0.001155	0.011987	512	--	--	--	--	--	--	--	--	--	--	--	--	--	--	--	--	--	--	--	--	--	--	--	--	--	--	--	--
c76751_g1	0	7.90199	#NAME?	0.0011568	0.012	1323	698513208	XP_009801564.1	1703	0	PREDICTED: COBRA-like protein 7 [Nicotiana sylvestris]	697165781	XM_009593402.1	1282	0	PREDICTED: Nicotiana tomentosiformis COBRA-like protein 7 (LOC104088681), mRNA	--	--	--	--	Q8GZ17	1233	5.20942e-162	COBRA-like protein 7 OS=Arabidopsis thaliana GN=COBL7 PE=1 SV=2	PF04833	COBRA-like protein	GO:0016049//GO:0010215	cell growth//cellulose microfibril organization	--	--	GO:0031225	anchored component of membrane	--	--
c73368_g1	0	7.89566	#NAME?	0.0011606	0.012031	471	225450591	XP_002282175.1	566	4.37244e-70	PREDICTED: nicotianamine synthase [Vitis vinifera]	--	--	--	--	--	K05953	E2.5.1.43	nicotianamine synthase	http://www.genome.jp/dbget-bin/www_bget?ko:K05953	Q9XGI7	469	2.72901e-56	Nicotianamine synthase OS=Solanum lycopersicum GN=CHLN PE=2 SV=1	PF03059	Nicotianamine synthase protein	GO:0030418	nicotianamine biosynthetic process	GO:0030410	nicotianamine synthase activity	--	--	--	--
c41815_g1	0	7.88616	#NAME?	0.0011665	0.012083	389	--	--	--	--	--	--	--	--	--	--	--	--	--	--	--	--	--	--	--	--	--	--	--	--	--	--	--	--
c103397_g1	0	7.87385	#NAME?	0.0011741	0.012153	1308	--	--	--	--	--	--	--	--	--	--	--	--	--	--	--	--	--	--	PF08063	PADR1 (NUC008) domain	--	--	GO:0003950	NAD+ ADP-ribosyltransferase activity	GO:0005634	nucleus	--	--
c84964_g1	0	7.86786	#NAME?	0.0011778	0.012188	327	719993442	XP_010253883.1	136	4.01075e-08	PREDICTED: uncharacterized protein LOC104595033 [Nelumbo nucifera]	--	--	--	--	--	--	--	--	--	--	--	--	--	--	--	--	--	--	--	--	--	--	--
c96019_g1	0	7.86751	#NAME?	0.001178	0.012188	519	--	--	--	--	--	--	--	--	--	--	--	--	--	--	--	--	--	--	--	--	--	--	--	--	--	--	--	--
c99580_g1	0	7.86153	#NAME?	0.0011817	0.012223	836	669145318	XP_008608221.1	313	6.04824e-31	hypothetical protein SDRG_04330 [Saprolegnia diclina VS20]>gi|530740387|gb|EQC38629.1| hypothetical protein SDRG_04330 [Saprolegnia diclina VS20]	821003220	XM_003274458.2	641	0	PREDICTED: Nomascus leucogenys protein tyrosine phosphatase, non-receptor type 11 (PTPN11), mRNA	K18038	PTPN9, MEG2	tyrosine-protein phosphatase non-receptor type 9	http://www.genome.jp/dbget-bin/www_bget?ko:K18038	Q90687	1090	5.0096e-144	Tyrosine-protein phosphatase non-receptor type 11 OS=Gallus gallus GN=PTPN11 PE=2 SV=1	PF00102//PF00782//PF01130	Protein-tyrosine phosphatase//Dual specificity phosphatase, catalytic domain//CD36 family	GO:0006470//GO:0006570//GO:0007155	protein dephosphorylation//tyrosine metabolic process//cell adhesion	GO:0004725//GO:0008138	protein tyrosine phosphatase activity//protein tyrosine/serine/threonine phosphatase activity	GO:0016020	membrane	KOG0790	Protein tyrosine phosphatase Corkscrew and related SH2 domain enzymes
c144207_g1	0	7.98573	#NAME?	0.001184	0.012243	860	674252295	KFK45060.1	203	5.97421e-16	hypothetical protein AALP_AA1G338600 [Arabis alpina]	270048021	GU143402.1	857	0	Homo sapiens transforming growth factor, beta receptor II (70/80kDa) isoform 1 (TGFBR2) gene, complete cds >gnl|BL_ORD_ID|7901531 Homo sapiens transforming growth factor, beta receptor II (70/80kDa) isoform 2 (TGFBR2) gene, complete cds	--	--	--	--	P37173	1429	0	TGF-beta receptor type-2 OS=Homo sapiens GN=TGFBR2 PE=1 SV=2	PF00069//PF07714	Protein kinase domain//Protein tyrosine kinase	GO:0006468	protein phosphorylation	GO:0005524//GO:0004672	ATP binding//protein kinase activity	--	--	KOG3653	Transforming growth factor beta/activin receptor subfamily of serine/threonine kinases
c97850_g1	0	7.8552	#NAME?	0.0011857	0.012259	1011	224131634	XP_002321139.1	917	2.63454e-114	early-responsive to dehydration family protein [Populus trichocarpa]>gi|222861912|gb|EEE99454.1| early-responsive to dehydration family protein [Populus trichocarpa]	731409508	XM_010658922.1	264	7.84243e-134	PREDICTED: Vitis vinifera CSC1-like protein At3g21620 (LOC100241369), transcript variant X6, mRNA	--	--	--	--	Q9LVE4	803	1.72488e-98	CSC1-like protein At3g21620 OS=Arabidopsis thaliana GN=At3g21620 PE=2 SV=1	--	--	--	--	--	--	GO:0005886	plasma membrane	KOG1134	Uncharacterized conserved protein
c84245_g2	0	7.85203	#NAME?	0.0011877	0.012276	754	--	--	--	--	--	--	--	--	--	--	--	--	--	--	--	--	--	--	--	--	--	--	--	--	--	--	--	--
c103147_g3	0	7.84922	#NAME?	0.0011895	0.012291	483	--	--	--	--	--	--	--	--	--	--	--	--	--	--	--	--	--	--	--	--	--	--	--	--	--	--	--	--
c129410_g3	0	7.84922	#NAME?	0.0011895	0.012291	921	590595654	XP_007018117.1	292	6.26098e-29	RING/U-box superfamily protein, putative [Theobroma cacao]>gi|508723445|gb|EOY15342.1| RING/U-box superfamily protein, putative [Theobroma cacao]	--	--	--	--	--	--	--	--	--	Q9LM69	235	8.96392e-22	RING-H2 finger protein ATL80 OS=Arabidopsis thaliana GN=ATL80 PE=2 SV=1	PF14634//PF00097//PF17123//PF12861//PF12678//PF13639	zinc-RING finger domain//Zinc finger, C3HC4 type (RING finger)//RING-like zinc finger//Anaphase-promoting complex subunit 11 RING-H2 finger//RING-H2 zinc finger//Ring finger domain	GO:0016567	protein ubiquitination	GO:0046872//GO:0008270//GO:0005515//GO:0004842	metal ion binding//zinc ion binding//protein binding//ubiquitin-protein transferase activity	GO:0005680	anaphase-promoting complex	KOG0800	FOG: Predicted E3 ubiquitin ligase
c35483_g1	0	7.84605	#NAME?	0.0011915	0.012307	1269	720009327	XP_010258903.1	140	7.03578e-07	PREDICTED: CCR4-NOT transcription complex subunit 1 isoform X3 [Nelumbo nucifera]	--	--	--	--	--	--	--	--	--	--	--	--	--	--	--	--	--	--	--	--	--	--	--
c114582_g1	0	7.84288	#NAME?	0.0011935	0.012322	1111	590596786	XP_007018432.1	747	2.77066e-90	Growth-regulating factor 1 [Theobroma cacao]>gi|508723760|gb|EOY15657.1| Growth-regulating factor 1 [Theobroma cacao]	685286144	XM_009135745.1	34	6.20965e-06	PREDICTED: Brassica rapa growth-regulating factor 1 (LOC103858395), mRNA	--	--	--	--	Q6AWY3	353	1.89435e-35	Growth-regulating factor 6 OS=Oryza sativa subsp. japonica GN=GRF6 PE=2 SV=2	--	--	--	--	--	--	--	--	--	--
c95865_g1	0	7.83972	#NAME?	0.0011955	0.012341	445	--	--	--	--	--	--	--	--	--	--	--	--	--	--	--	--	--	--	--	--	--	--	--	--	--	--	--	--
c134949_g1	0	7.8369	#NAME?	0.0011973	0.012357	1284	566572654	AHC69826.1	1888	0	12-oxophytodienoate reductase 2 [Nicotiana tabacum]	697143072	XM_009627350.1	1269	0	PREDICTED: Nicotiana tomentosiformis 12-oxophytodienoate reductase-like protein (LOC104116486), mRNA	K05894	OPR	12-oxophytodienoic acid reductase	http://www.genome.jp/dbget-bin/www_bget?ko:K05894	Q9FEX0	1242	6.88093e-168	12-oxophytodienoate reductase-like protein OS=Solanum lycopersicum GN=OPR2 PE=2 SV=1	PF00724	NADH:flavin oxidoreductase / NADH oxidase family	GO:0055114	oxidation-reduction process	GO:0010181//GO:0016491	FMN binding//oxidoreductase activity	--	--	KOG0134	NADH:flavin oxidoreductase/12-oxophytodienoate reductase
c108502_g1	0	8.91357	#NAME?	0.0012012	0.012394	1711	225441222	XP_002271739.1	2014	0	PREDICTED: flavonoid 3',5'-hydroxylase 2 [Vitis vinifera]	224815361	FJ753549.1	37	2.07634e-07	Echinops bannaticus flavonoid 3'-hydroxylase mRNA, complete cds	K13083	CYP75A	flavonoid 3',5'-hydroxylase	http://www.genome.jp/dbget-bin/www_bget?ko:K13083	P48418	1773	0	Flavonoid 3',5'-hydroxylase 1 OS=Petunia hybrida GN=CYP75A1 PE=2 SV=1	PF00067	Cytochrome P450	GO:0055114	oxidation-reduction process	GO:0020037//GO:0005506//GO:0016705	heme binding//iron ion binding//oxidoreductase activity, acting on paired donors, with incorporation or reduction of molecular oxygen	--	--	KOG0156	Cytochrome P450 CYP2 subfamily
c116905_g2	0	7.83022	#NAME?	0.0012015	0.012397	1189	--	--	--	--	--	--	--	--	--	--	--	--	--	--	--	--	--	--	--	--	--	--	--	--	--	--	--	--
c87301_g1	0	7.8274	#NAME?	0.0012033	0.012411	245	--	--	--	--	--	--	--	--	--	--	--	--	--	--	--	--	--	--	--	--	--	--	--	--	--	--	--	--
c93265_g1	0	7.82705	#NAME?	0.0012035	0.012413	806	187372958	ACD03213.1	514	8.21814e-61	xyloglucan endotransglucosylase/hydrolase 3 [Actinidia eriantha]	187372957	EU494948.1	277	3.67716e-141	Actinidia eriantha xyloglucan endotransglucosylase/hydrolase 3 mRNA, complete cds	K08235	E2.4.1.207	xyloglucan:xyloglucosyl transferase	http://www.genome.jp/dbget-bin/www_bget?ko:K08235	Q8LDW9	457	4.13742e-53	Xyloglucan endotransglucosylase/hydrolase protein 9 OS=Arabidopsis thaliana GN=XTH9 PE=2 SV=2	PF00722	Glycosyl hydrolases family 16	GO:0005975	carbohydrate metabolic process	GO:0004553	hydrolase activity, hydrolyzing O-glycosyl compounds	--	--	--	--
c68988_g1	0	7.82424	#NAME?	0.0012054	0.01243	553	--	--	--	--	--	--	--	--	--	--	--	--	--	--	--	--	--	--	--	--	--	--	--	--	--	--	--	--
c90076_g1	0	7.81474	#NAME?	0.0012115	0.012487	429	--	--	--	--	--	--	--	--	--	--	--	--	--	--	--	--	--	--	--	--	--	--	--	--	--	--	--	--
c103447_g3	0	7.81192	#NAME?	0.0012133	0.012501	616	--	--	--	--	--	--	--	--	--	--	--	--	--	--	--	--	--	--	--	--	--	--	--	--	--	--	--	--
c110292_g1	0	7.80875	#NAME?	0.0012153	0.012518	895	641857823	KDO76568.1	379	5.06134e-71	hypothetical protein CISIN_1g041619mg [Citrus sinensis]	--	--	--	--	--	K06268	PPP3R, CNB	serine/threonine-protein phosphatase 2B regulatory subunit	http://www.genome.jp/dbget-bin/www_bget?ko:K06268	Q3HRP0	380	9.75847e-63	Calcineurin B-like protein 7 OS=Oryza sativa subsp. japonica GN=CBL7 PE=2 SV=1	PF00036//PF13405//PF11427//PF13202//PF10591//PF13499	EF hand//EF-hand domain//Tc3 transposase//EF hand//Secreted protein acidic and rich in cysteine Ca binding region//EF-hand domain pair	GO:0007165	signal transduction	GO:0003677//GO:0005509	DNA binding//calcium ion binding	GO:0005578	proteinaceous extracellular matrix	KOG0034	Ca2+/calmodulin-dependent protein phosphatase (calcineurin subunit B), EF-Hand superfamily protein
c110909_g2	0	7.80559	#NAME?	0.0012174	0.012536	754	--	--	--	--	--	--	--	--	--	--	--	--	--	--	--	--	--	--	--	--	--	--	--	--	--	--	--	--
c107004_g1	0	7.79609	#NAME?	0.0012235	0.012591	557	--	--	--	--	--	--	--	--	--	--	--	--	--	--	--	--	--	--	--	--	--	--	--	--	--	--	--	--
c115454_g6	0	7.79327	#NAME?	0.0012254	0.012608	553	--	--	--	--	--	--	--	--	--	--	--	--	--	--	--	--	--	--	--	--	--	--	--	--	--	--	--	--
c122533_g4	0	7.78061	#NAME?	0.0012337	0.012684	391	567918346	XP_006451179.1	129	1.01166e-07	hypothetical protein CICLE_v10009029mg [Citrus clementina]>gi|557554405|gb|ESR64419.1| hypothetical protein CICLE_v10009029mg [Citrus clementina]	731359529	XM_010693032.1	40	9.5387e-10	PREDICTED: Beta vulgaris subsp. vulgaris uncharacterized LOC104904684 (LOC104904684), mRNA	--	--	--	--	--	--	--	--	--	--	--	--	--	--	--	--	--	--
c153551_g1	0	12.5226	#NAME?	0.0013322	0.013561	1939	--	--	--	--	--	224809238	NG_011443.1	1936	0	Homo sapiens ets variant 6 (ETV6), RefSeqGene (LRG_609) on chromosome 12	--	--	--	--	--	--	--	--	--	--	--	--	--	--	--	--	--	--
c102778_g1	0	13.1275	#NAME?	0.0013355	0.013593	210	--	--	--	--	--	--	--	--	--	--	--	--	--	--	--	--	--	--	--	--	--	--	--	--	--	--	--	--
c141605_g1	0	7.74584	#NAME?	0.0013724	0.013927	606	--	--	--	--	--	343962619	NG_029795.1	606	0	Homo sapiens ets variant 1 (ETV1), RefSeqGene on chromosome 7	--	--	--	--	P50549	442	4.0031e-50	ETS translocation variant 1 OS=Homo sapiens GN=ETV1 PE=1 SV=2	PF04621	PEA3 subfamily ETS-domain transcription factor N terminal domain	GO:0006355	regulation of transcription, DNA-templated	GO:0003700	transcription factor activity, sequence-specific DNA binding	GO:0005634//GO:0005667	nucleus//transcription factor complex	--	--
c131335_g1	0	7.72719	#NAME?	0.0013859	0.014054	851	--	--	--	--	--	7658300	AC016951.9	851	0	Homo sapiens 3 BAC RP11-452H12 (Roswell Park Cancer Institute Human BAC Library) complete sequence	--	--	--	--	P54762	1244	2.56643e-162	Ephrin type-B receptor 1 OS=Homo sapiens GN=EPHB1 PE=1 SV=1	PF05777//PF01404	Drosophila accessory gland-specific peptide 26Ab (Acp26Ab)//Ephrin receptor ligand binding domain	GO:0007617//GO:0048013	mating behavior//ephrin receptor signaling pathway	--	--	GO:0005576	extracellular region	KOG0196	Tyrosine kinase, EPH (ephrin) receptor family
c154915_g1	0	17.5856	#NAME?	0.0013953	0.014132	1324	--	--	--	--	--	212720875	NG_008996.1	1324	0	Homo sapiens MET proto-oncogene, receptor tyrosine kinase (MET), RefSeqGene (LRG_662) on chromosome 7	--	--	--	--	P08581	2108	0	Hepatocyte growth factor receptor OS=Homo sapiens GN=MET PE=1 SV=4	PF01403	Sema domain	--	--	GO:0005515	protein binding	--	--	KOG3610	Plexins (functional semaphorin receptors)
c90279_g1	0	7.88898	#NAME?	0.0014058	0.01422	902	590655845	XP_007034101.1	348	1.70104e-36	Cytoplasmic polyadenylation element-binding protein 3 [Theobroma cacao]>gi|508713130|gb|EOY05027.1| Cytoplasmic polyadenylation element-binding protein 3 [Theobroma cacao]	--	--	--	--	--	--	--	--	--	--	--	--	--	PF06005//PF00520	Protein of unknown function (DUF904)//Ion transport protein	GO:0055085//GO:0006811//GO:0043093//GO:0000917	transmembrane transport//ion transport//FtsZ-dependent cytokinesis//barrier septum assembly	GO:0005216	ion channel activity	GO:0005737//GO:0016020	cytoplasm//membrane	--	--
c118416_g3	0	7.69307	#NAME?	0.0014109	0.014267	519	661897929	CDO97896.1	245	1.1942e-22	unnamed protein product [Coffea canephora]	645244338	XM_008230164.1	71	7.55799e-27	PREDICTED: Prunus mume myb-related protein Hv33 (LOC103327798), mRNA	K09422	MYBP	myb proto-oncogene protein, plant	http://www.genome.jp/dbget-bin/www_bget?ko:K09422	Q9SPG3	155	3.55445e-11	Transcription factor MYB26 OS=Arabidopsis thaliana GN=MYB26 PE=2 SV=1	--	--	--	--	--	--	--	--	KOG0048	Transcription factor, Myb superfamily
c135627_g1	0	7.67442	#NAME?	0.0014248	0.014391	1007	--	--	--	--	--	336042955	JF276429.1	1007	0	Homo sapiens genotype p.C634Y ret proto-oncogene tyrosine-protein kinase receptor isoform a (RET) gene, complete cds	--	--	--	--	P07949	332	4.03526e-32	Proto-oncogene tyrosine-protein kinase receptor Ret OS=Homo sapiens GN=RET PE=1 SV=3	PF00028//PF10120	Cadherin domain//Thiamine-phosphate synthase	GO:0007156	homophilic cell adhesion via plasma membrane adhesion molecules	GO:0005509//GO:0004789	calcium ion binding//thiamine-phosphate diphosphorylase activity	GO:0016020	membrane	--	--
c73917_g1	0	7.67442	#NAME?	0.0014248	0.014391	758	--	--	--	--	--	--	--	--	--	--	--	--	--	--	--	--	--	--	--	--	--	--	--	--	--	--	--	--
c82052_g1	0	7.65929	#NAME?	0.0014363	0.014492	907	697119084	XP_009613487.1	423	2.29261e-46	PREDICTED: sarcoplasmic reticulum histidine-rich calcium-binding protein [Nicotiana tomentosiformis]>gi|697119086|ref|XP_009613488.1| PREDICTED: sarcoplasmic reticulum histidine-rich calcium-binding protein [Nicotiana tomentosiformis]	697119085	XM_009615193.1	883	0	PREDICTED: Nicotiana tomentosiformis sarcoplasmic reticulum histidine-rich calcium-binding protein (LOC104106614), transcript variant X2, mRNA	--	--	--	--	--	--	--	--	--	--	--	--	--	--	--	--	--	--
c103824_g1	0	7.65894	#NAME?	0.0014365	0.014494	972	--	--	--	--	--	--	--	--	--	--	--	--	--	--	--	--	--	--	--	--	--	--	--	--	--	--	--	--
c98500_g2	0	7.65577	#NAME?	0.0014389	0.014514	679	--	--	--	--	--	--	--	--	--	--	--	--	--	--	--	--	--	--	PF17123	RING-like zinc finger	--	--	GO:0005515//GO:0008270	protein binding//zinc ion binding	--	--	--	--
c106485_g2	0	7.65295	#NAME?	0.0014411	0.014534	842	--	--	--	--	--	--	--	--	--	--	--	--	--	--	--	--	--	--	--	--	--	--	--	--	--	--	--	--
c82364_g1	0	7.64697	#NAME?	0.0014456	0.014571	560	7417006	AAF62403.1	714	7.10384e-93	harpin inducing protein [Nicotiana tabacum]>gi|22830759|dbj|BAC15623.1| hin1 [Nicotiana tabacum]	47971183	AB127582.1	495	0	Nicotiana tabacum hin18 mRNA for harpin inducing protein 18, complete cds	--	--	--	--	Q9SJ52	369	5.75711e-42	Protein YLS9 OS=Arabidopsis thaliana GN=YLS9 PE=2 SV=1	--	--	--	--	--	--	--	--	--	--
c96473_g2	0	7.64662	#NAME?	0.0014459	0.014573	1009	--	--	--	--	--	--	--	--	--	--	--	--	--	--	--	--	--	--	--	--	--	--	--	--	--	--	--	--
c103907_g2	0	7.64346	#NAME?	0.0014483	0.014594	353	--	--	--	--	--	--	--	--	--	--	--	--	--	--	--	--	--	--	--	--	--	--	--	--	--	--	--	--
c153628_g1	0	7.64346	#NAME?	0.0014483	0.014594	1015	--	--	--	--	--	219521903	NG_009244.1	1009	0	Homo sapiens breakpoint cluster region (BCR), RefSeqGene on chromosome 22	--	--	--	--	--	--	--	--	--	--	--	--	--	--	--	--	--	--
c127660_g2	0	7.64064	#NAME?	0.0014505	0.014611	925	661897040	CDO98752.1	204	1.70475e-15	unnamed protein product [Coffea canephora]	731388160	XM_010651203.1	82	1.0658e-32	PREDICTED: Vitis vinifera uncharacterized LOC100258488 (LOC100258488), transcript variant X2, mRNA	--	--	--	--	--	--	--	--	PF07730	Histidine kinase	GO:0000160//GO:0016310	phosphorelay signal transduction system//phosphorylation	GO:0046983//GO:0000155	protein dimerization activity//phosphorelay sensor kinase activity	GO:0009365//GO:0016021	protein histidine kinase complex//integral component of membrane	--	--
c89258_g1	0	7.63747	#NAME?	0.0014529	0.014635	374	--	--	--	--	--	--	--	--	--	--	--	--	--	--	--	--	--	--	--	--	--	--	--	--	--	--	--	--
c103427_g1	0	7.63114	#NAME?	0.0014578	0.014676	1194	683881031	AIN44011.1	226	5.41548e-18	cytochrome P450, partial [Panax notoginseng]	--	--	--	--	--	K07437	CYP26A	cytochrome P450, family 26, subfamily A	http://www.genome.jp/dbget-bin/www_bget?ko:K07437	H2DH16	225	1.14332e-18	Dammarenediol 12-hydroxylase OS=Panax ginseng GN=PPDS PE=1 SV=2	PF03040//PF00067	CemA family//Cytochrome P450	GO:0055114	oxidation-reduction process	GO:0016705//GO:0005506//GO:0020037	oxidoreductase activity, acting on paired donors, with incorporation or reduction of molecular oxygen//iron ion binding//heme binding	GO:0016021	integral component of membrane	--	--
c98041_g1	0	7.63079	#NAME?	0.001458	0.014678	604	--	--	--	--	--	822476331	NG_007891.4	586	0	Homo sapiens neurofibromin 1 pseudogene 4 (NF1P4) on chromosome 14	--	--	--	--	P97526	146	1.49082e-09	Neurofibromin OS=Rattus norvegicus GN=Nf1 PE=1 SV=1	--	--	--	--	--	--	--	--	--	--
c102881_g1	0	7.62481	#NAME?	0.0014627	0.014714	765	697154892	XP_009631684.1	327	1.61077e-32	PREDICTED: probable protein phosphatase 2C 40 [Nicotiana tomentosiformis]	723658199	XM_004229190.2	90	3.12277e-37	PREDICTED: Solanum lycopersicum probable protein phosphatase 2C 40 (LOC101253417), mRNA	--	--	--	--	Q9LUS8	180	8.54528e-14	Probable protein phosphatase 2C 40 OS=Arabidopsis thaliana GN=At3g16560 PE=2 SV=1	--	--	--	--	--	--	--	--	--	--
c118030_g3	0	7.62164	#NAME?	0.0014651	0.014733	424	--	--	--	--	--	--	--	--	--	--	--	--	--	--	--	--	--	--	--	--	--	--	--	--	--	--	--	--
c165549_g1	0	26.9773	#NAME?	0.0014675	0.014753	2663	--	--	--	--	--	224809238	NG_011443.1	2663	0	Homo sapiens ets variant 6 (ETV6), RefSeqGene (LRG_609) on chromosome 12	--	--	--	--	--	--	--	--	--	--	--	--	--	--	--	--	--	--
c96694_g1	0	7.61882	#NAME?	0.0014673	0.014753	397	743818662	XP_011020706.1	569	4.25827e-66	PREDICTED: probable leucine-rich repeat receptor-like protein kinase At2g33170 [Populus euphratica]	645234832	XM_008225772.1	154	4.11582e-73	PREDICTED: Prunus mume probable leucine-rich repeat receptor-like protein kinase At2g33170 (LOC103323762), mRNA	--	--	--	--	O49318	499	3.22531e-57	Probable leucine-rich repeat receptor-like protein kinase At2g33170 OS=Arabidopsis thaliana GN=At2g33170 PE=2 SV=1	PF13855//PF00560	Leucine rich repeat//Leucine Rich Repeat	--	--	GO:0005515	protein binding	--	--	--	--
c12461_g1	0	20.7162	#NAME?	0.0014778	0.014841	2535	--	--	--	--	--	1621108	U63312.1	2532	0	Homo sapiens Ets variant protein 6 (ETV6) gene, exons 1B and 3 and partial cds	--	--	--	--	--	--	--	--	--	--	--	--	--	--	--	--	--	--
c48856_g1	0	7.60299	#NAME?	0.0014797	0.014858	455	--	--	--	--	--	--	--	--	--	--	--	--	--	--	--	--	--	--	--	--	--	--	--	--	--	--	--	--
c105494_g1	0	7.60018	#NAME?	0.0014819	0.014874	693	--	--	--	--	--	--	--	--	--	--	--	--	--	--	--	--	--	--	--	--	--	--	--	--	--	--	--	--
c102214_g1	0	7.59068	#NAME?	0.0014894	0.014942	1446	571443251	XP_006576082.1	459	7.74121e-47	PREDICTED: uncharacterized protein LOC102659506 [Glycine max]	--	--	--	--	--	--	--	--	--	--	--	--	--	--	--	--	--	--	--	--	--	--	--
c104553_g5	0	7.58786	#NAME?	0.0014916	0.014961	1130	747096433	XP_011096137.1	364	7.61229e-37	PREDICTED: acetylajmalan esterase-like [Sesamum indicum]	--	--	--	--	--	--	--	--	--	Q3MKY2	190	1.70798e-14	Acetylajmalan esterase OS=Rauvolfia serpentina GN=AAE PE=1 SV=1	--	--	--	--	--	--	--	--	--	--
c96427_g1	0	7.58435	#NAME?	0.0014944	0.014987	1258	--	--	--	--	--	219521903	NG_009244.1	1183	0	Homo sapiens breakpoint cluster region (BCR), RefSeqGene on chromosome 22	--	--	--	--	--	--	--	--	--	--	--	--	--	--	--	--	--	--
c114888_g1	0	7.58153	#NAME?	0.0014967	0.015006	443	--	--	--	--	--	--	--	--	--	--	--	--	--	--	--	--	--	--	--	--	--	--	--	--	--	--	--	--
c93672_g1	0	7.56921	#NAME?	0.0015065	0.015094	281	--	--	--	--	--	--	--	--	--	--	--	--	--	--	--	--	--	--	--	--	--	--	--	--	--	--	--	--
c55608_g1	0	12.7466	#NAME?	0.0015211	0.015229	1535	--	--	--	--	--	21538699	AL773571.1	1518	0	Homo sapiens chromosome 21 from cosmid LL21NC02-87D5 map 21q22.2,D21S349-MX1, complete sequence	--	--	--	--	O15393	254	5.84608e-22	Transmembrane protease serine 2 OS=Homo sapiens GN=TMPRSS2 PE=1 SV=3	PF00530//PF15494	Scavenger receptor cysteine-rich domain//Scavenger receptor cysteine-rich domain	GO:0007165	signal transduction	GO:0005044	scavenger receptor activity	GO:0016020	membrane	--	--
c156633_g1	0	7.54705	#NAME?	0.0015244	0.015259	465	--	--	--	--	--	--	--	--	--	--	--	--	--	--	--	--	--	--	--	--	--	--	--	--	--	--	--	--
c94958_g1	0	7.54705	#NAME?	0.0015244	0.015259	499	297735856	CBI18610.3	181	1.62472e-14	unnamed protein product [Vitis vinifera]	--	--	--	--	--	--	--	--	--	Q9T072	131	3.24372e-08	Transcription factor bHLH25 OS=Arabidopsis thaliana GN=BHLH25 PE=2 SV=2	PF04546//PF02724//PF00010	Sigma-70, non-essential region//CDC45-like protein//Helix-loop-helix DNA-binding domain	GO:0006270//GO:0006355//GO:0006352	DNA replication initiation//regulation of transcription, DNA-templated//DNA-templated transcription, initiation	GO:0003700//GO:0016987//GO:0003677//GO:0046983	transcription factor activity, sequence-specific DNA binding//sigma factor activity//DNA binding//protein dimerization activity	GO:0005667	transcription factor complex	--	--
c132195_g1	0	9.3702	#NAME?	0.0015327	0.015327	1213	--	--	--	--	--	346463335	JN255744.1	1210	0	Synthetic construct, complete sequence	--	--	--	--	P46531	1291	4.5587e-159	Neurogenic locus notch homolog protein 1 OS=Homo sapiens GN=NOTCH1 PE=1 SV=4	PF00023//PF13606	Ankyrin repeat//Ankyrin repeat	--	--	GO:0005515	protein binding	--	--	--	--
c1467_g2	0	12.034	#NAME?	0.0015496	0.015476	1275	--	--	--	--	--	229442312	BC172907.1	1275	0	Synthetic construct Homo sapiens clone IMAGE:9094483 spen homolog, transcriptional regulator (SPEN) gene, partial cds	--	--	--	--	Q96T58	1565	0	Msx2-interacting protein OS=Homo sapiens GN=SPEN PE=1 SV=1	PF05109	Herpes virus major outer envelope glycoprotein (BLLF1)	GO:0019058	viral life cycle	--	--	GO:0019031	viral envelope	--	--
c21661_g1	0	102.773	#NAME?	0.0015731	0.015691	214	--	--	--	--	--	--	--	--	--	--	--	--	--	--	--	--	--	--	--	--	--	--	--	--	--	--	--	--
c121672_g2	0	9.16296	#NAME?	0.0016018	0.015953	987	--	--	--	--	--	--	--	--	--	--	--	--	--	--	--	--	--	--	--	--	--	--	--	--	--	--	--	--
c8519_g1	0	15.6531	#NAME?	0.0016319	0.016215	1549	--	--	--	--	--	9588158	AL157838.24	1549	0	Human DNA sequence from clone RP4-724E16 on chromosome 20q13.12-13.32, complete sequence	--	--	--	--	O75362	2729	0	Zinc finger protein 217 OS=Homo sapiens GN=ZNF217 PE=1 SV=1	PF00096//PF04988	Zinc finger, C2H2 type//A-kinase anchoring protein 95 (AKAP95)	--	--	GO:0003677//GO:0046872	DNA binding//metal ion binding	GO:0005634	nucleus	--	--
c47059_g1	0	20.0222	#NAME?	0.0016556	0.016429	2820	--	--	--	--	--	7670564	AP001610.1	2817	0	Homo sapiens genomic DNA, chromosome 21, clone:CIT2533B8, MX1-D21S171 region, complete sequence	--	--	--	--	--	--	--	--	--	--	--	--	--	--	--	--	--	--
c191008_g1	0	7.5063	#NAME?	0.0017016	0.016845	1064	--	--	--	--	--	219521903	NG_009244.1	1057	0	Homo sapiens breakpoint cluster region (BCR), RefSeqGene on chromosome 22	--	--	--	--	Q9P1C3	111	9.19724e-06	Putative uncharacterized protein PRO2829 OS=Homo sapiens GN=PRO2829 PE=5 SV=1	--	--	--	--	--	--	--	--	--	--
c123798_g2	0	7.48765	#NAME?	0.0017183	0.016997	909	--	--	--	--	--	--	--	--	--	--	--	--	--	--	--	--	--	--	--	--	--	--	--	--	--	--	--	--
c110645_g1	0	7.46584	#NAME?	0.001738	0.01717	1343	378747659	AFC36443.1	1973	0	GH3-1 [Castanea sativa]	720068578	XM_010278850.1	364	0	PREDICTED: Nelumbo nucifera probable indole-3-acetic acid-amido synthetase GH3.1 (LOC104611678), mRNA	K14487	GH3	auxin responsive GH3 gene family	http://www.genome.jp/dbget-bin/www_bget?ko:K14487	O82333	1749	0	Probable indole-3-acetic acid-amido synthetase GH3.1 OS=Arabidopsis thaliana GN=GH3.1 PE=2 SV=1	--	--	--	--	--	--	--	--	--	--
c93989_g1	0	7.44121	#NAME?	0.0017607	0.017365	1269	147766513	CAN65400.1	223	5.98489e-34	hypothetical protein VITISV_005674 [Vitis vinifera]	--	--	--	--	--	--	--	--	--	--	--	--	--	PF00075	RNase H	GO:0051252	regulation of RNA metabolic process	GO:0004523//GO:0003676	RNA-DNA hybrid ribonuclease activity//nucleic acid binding	--	--	--	--
c103713_g1	0	7.44086	#NAME?	0.001761	0.017367	432	--	--	--	--	--	149693900	CU179654.2	420	0	Human DNA sequence from clone SC22CB-33A11 on chromosome 22, complete sequence	--	--	--	--	--	--	--	--	--	--	--	--	--	--	--	--	--	--
c89147_g1	0	7.43523	#NAME?	0.0017663	0.017412	1095	698504752	XP_009797872.1	1552	0	PREDICTED: epidermis-specific secreted glycoprotein EP1-like [Nicotiana sylvestris]>gi|698587146|ref|XP_009779101.1| PREDICTED: epidermis-specific secreted glycoprotein EP1-like [Nicotiana sylvestris]	698587145	XM_009780799.1	1017	0	PREDICTED: Nicotiana sylvestris epidermis-specific secreted glycoprotein EP1-like (LOC104228347), mRNA	--	--	--	--	Q39688	759	1.21281e-95	Epidermis-specific secreted glycoprotein EP1 OS=Daucus carota GN=EP1 PE=1 SV=1	--	--	--	--	--	--	--	--	--	--
c74701_g1	0	7.42221	#NAME?	0.0017784	0.017522	765	697137853	XP_009622998.1	1262	4.19542e-168	PREDICTED: zinc finger CCCH domain-containing protein 29-like [Nicotiana tomentosiformis]	697137852	XM_009624703.1	741	0	PREDICTED: Nicotiana tomentosiformis zinc finger CCCH domain-containing protein 29-like (LOC104114297), mRNA	--	--	--	--	Q9XEE6	886	1.18374e-113	Zinc finger CCCH domain-containing protein 29 OS=Arabidopsis thaliana GN=At2g40140 PE=2 SV=1	PF05933//PF00023//PF00642//PF13606	Fungal ATP synthase protein 8 (A6L)//Ankyrin repeat//Zinc finger C-x8-C-x5-C-x3-H type (and similar)//Ankyrin repeat	GO:0015986//GO:0015992	ATP synthesis coupled proton transport//proton transport	GO:0015078//GO:0005515//GO:0046872	hydrogen ion transmembrane transporter activity//protein binding//metal ion binding	GO:0000276	mitochondrial proton-transporting ATP synthase complex, coupling factor F(o)	KOG1595	CCCH-type Zn-finger protein
c79108_g1	0	7.42221	#NAME?	0.0017784	0.017522	236	--	--	--	--	--	--	--	--	--	--	--	--	--	--	--	--	--	--	--	--	--	--	--	--	--	--	--	--
c81439_g1	0	7.42221	#NAME?	0.0017784	0.017522	865	697122339	XP_009615155.1	950	1.04741e-127	PREDICTED: protein PLANT CADMIUM RESISTANCE 2-like [Nicotiana tomentosiformis]	697122338	XM_009616860.1	817	0	PREDICTED: Nicotiana tomentosiformis protein PLANT CADMIUM RESISTANCE 2-like (LOC104107931), mRNA	--	--	--	--	Q9LQU4	517	1.21354e-63	Protein PLANT CADMIUM RESISTANCE 2 OS=Arabidopsis thaliana GN=PCR2 PE=1 SV=1	--	--	--	--	--	--	--	--	--	--
c105260_g1	0	7.4194	#NAME?	0.0017811	0.017543	989	719968883	XP_010266756.1	204	1.46826e-16	PREDICTED: uncharacterized protein LOC104604186 [Nelumbo nucifera]	--	--	--	--	--	--	--	--	--	--	--	--	--	PF08335//PF11593	GlnD PII-uridylyltransferase//Mediator complex subunit 3 fungal	GO:0006357	regulation of transcription from RNA polymerase II promoter	GO:0016779//GO:0001104	nucleotidyltransferase activity//RNA polymerase II transcription cofactor activity	GO:0016592	mediator complex	--	--
c100823_g1	0	7.41025	#NAME?	0.0017897	0.017619	500	--	--	--	--	--	--	--	--	--	--	--	--	--	--	--	--	--	--	--	--	--	--	--	--	--	--	--	--
c47052_g1	0	7.41025	#NAME?	0.0017897	0.017619	803	8096269	BAA95789.1	395	1.7135e-41	KED [Nicotiana tabacum]	8096268	AB009883.1	803	0	Nicotiana tabacum mRNA for KED, complete cds	--	--	--	--	--	--	--	--	--	--	--	--	--	--	--	--	--	--
c108301_g1	0	7.4099	#NAME?	0.00179	0.017621	1220	--	--	--	--	--	--	--	--	--	--	--	--	--	--	--	--	--	--	PF08782//PF12297	c-SKI Smad4 binding domain//Ellis van Creveld protein 2 like protein	GO:0007224	smoothened signaling pathway	GO:0046332	SMAD binding	--	--	--	--
c102109_g1	0	7.40708	#NAME?	0.0017927	0.017646	628	802761417	XP_012089781.1	376	4.84096e-42	PREDICTED: abscisic acid receptor PYL4 [Jatropha curcas]>gi|643707025|gb|KDP22835.1| hypothetical protein JCGZ_00422 [Jatropha curcas]	703065777	XM_010089239.1	109	6.95613e-48	Morus notabilis hypothetical protein partial mRNA	K14496	PYL	abscisic acid receptor PYR/PYL family	http://www.genome.jp/dbget-bin/www_bget?ko:K14496	O80920	292	1.27031e-30	Abscisic acid receptor PYL4 OS=Arabidopsis thaliana GN=PYL4 PE=1 SV=1	--	--	--	--	--	--	--	--	--	--
c111862_g1	0	7.40391	#NAME?	0.0017957	0.01767	992	--	--	--	--	--	--	--	--	--	--	--	--	--	--	--	--	--	--	--	--	--	--	--	--	--	--	--	--
c122349_g1	0	7.38562	#NAME?	0.0018132	0.017829	533	--	--	--	--	--	123673911	AM434350.1	46	6.14029e-13	Vitis vinifera, whole genome shotgun sequence, contig VV78X178339.3, clone ENTAV 115	--	--	--	--	--	--	--	--	PF04795	PAPA-1-like conserved region	--	--	--	--	GO:0031011	Ino80 complex	--	--
c112085_g1	0	7.37928	#NAME?	0.0018193	0.01788	1640	590659301	XP_007035090.1	944	1.89982e-120	RING/U-box superfamily protein [Theobroma cacao]>gi|508714119|gb|EOY06016.1| RING/U-box superfamily protein [Theobroma cacao]	--	--	--	--	--	--	--	--	--	P93823	709	6.46623e-86	RING-H2 finger protein ATL1 OS=Arabidopsis thaliana GN=ATL1 PE=2 SV=1	PF11789//PF00628//PF14634//PF06662//PF12678//PF00097//PF13639//PF12906//PF17123//PF12861	Zinc-finger of the MIZ type in Nse subunit//PHD-finger//zinc-RING finger domain//D-glucuronyl C5-epimerase C-terminus//RING-H2 zinc finger//Zinc finger, C3HC4 type (RING finger)//Ring finger domain//RING-variant domain//RING-like zinc finger//Anaphase-promoting complex subunit 11 RING-H2 finger	GO:0006024//GO:0016567	glycosaminoglycan biosynthetic process//protein ubiquitination	GO:0005515//GO:0008270//GO:0004842//GO:0046872//GO:0016857	protein binding//zinc ion binding//ubiquitin-protein transferase activity//metal ion binding//racemase and epimerase activity, acting on carbohydrates and derivatives	GO:0005680//GO:0016021	anaphase-promoting complex//integral component of membrane	KOG0800	FOG: Predicted E3 ubiquitin ligase
c121685_g1	0	7.37928	#NAME?	0.0018193	0.01788	548	--	--	--	--	--	--	--	--	--	--	--	--	--	--	--	--	--	--	--	--	--	--	--	--	--	--	--	--
c74469_g2	0	7.37928	#NAME?	0.0018193	0.01788	635	565345055	XP_006339614.1	166	4.75206e-12	PREDICTED: probable receptor-like protein kinase At5g24010-like [Solanum tuberosum]	--	--	--	--	--	--	--	--	--	Q9FLW0	127	9.69952e-08	Probable receptor-like protein kinase At5g24010 OS=Arabidopsis thaliana GN=At5g24010 PE=1 SV=1	--	--	--	--	--	--	--	--	--	--
c112738_g4	0	7.37893	#NAME?	0.0018196	0.017882	618	--	--	--	--	--	--	--	--	--	--	--	--	--	--	--	--	--	--	--	--	--	--	--	--	--	--	--	--
c119864_g2	0	7.3726	#NAME?	0.0018258	0.017936	308	--	--	--	--	--	702473487	XM_010033042.1	34	1.58606e-06	PREDICTED: Eucalyptus grandis ethylene-responsive transcription factor WRI1 (LOC104421177), mRNA	--	--	--	--	--	--	--	--	--	--	--	--	--	--	--	--	--	--
c16576_g1	0	7.36979	#NAME?	0.0018285	0.017962	600	697173503	XP_009595676.1	738	4.53185e-97	PREDICTED: uncharacterized protein LOC104091938 [Nicotiana tomentosiformis]	697173502	XM_009597381.1	600	0	PREDICTED: Nicotiana tomentosiformis uncharacterized LOC104091938 (LOC104091938), mRNA	--	--	--	--	--	--	--	--	PF01477//PF09573	PLAT/LH2 domain//TaqI restriction endonuclease	GO:0006308//GO:0009307	DNA catabolic process//DNA restriction-modification system	GO:0005515//GO:0003677//GO:0009036	protein binding//DNA binding//Type II site-specific deoxyribonuclease activity	GO:0009359	Type II site-specific deoxyribonuclease complex	--	--
c126339_g1	0	7.35747	#NAME?	0.0018405	0.018069	657	147839950	CAN70453.1	175	2.36415e-12	hypothetical protein VITISV_035056 [Vitis vinifera]	--	--	--	--	--	--	--	--	--	--	--	--	--	--	--	--	--	--	--	--	--	--	--
c103753_g2	0	7.34832	#NAME?	0.0018495	0.018148	281	698529781	XP_009761711.1	195	1.55706e-16	PREDICTED: uncharacterized protein LOC104213860 [Nicotiana sylvestris]	821594489	LN846353.1	55	3.03112e-18	Trifolium pratense genome assembly redclover, chromosome : chr5	--	--	--	--	--	--	--	--	--	--	--	--	--	--	--	--	--	--
c94658_g1	0	7.34164	#NAME?	0.0018561	0.018206	593	698540292	XP_009765707.1	300	9.86551e-29	PREDICTED: glutamate receptor 3.7 isoform X2 [Nicotiana sylvestris]	--	--	--	--	--	K05387	GRIP	glutamate receptor, ionotropic, plant	http://www.genome.jp/dbget-bin/www_bget?ko:K05387	Q9SDQ4	255	1.42192e-23	Glutamate receptor 3.7 OS=Arabidopsis thaliana GN=GLR3.7 PE=2 SV=2	--	--	--	--	--	--	--	--	--	--
c94163_g1	0	7.33847	#NAME?	0.0018592	0.018229	702	697163351	XP_009590502.1	158	5.64738e-12	PREDICTED: UDP-glucuronate 4-epimerase 3-like [Nicotiana tomentosiformis]	568875661	XM_006490848.1	58	1.75429e-19	PREDICTED: Citrus sinensis UDP-glucuronate 4-epimerase 3-like (LOC102622732), mRNA	K08679	E5.1.3.6	UDP-glucuronate 4-epimerase	http://www.genome.jp/dbget-bin/www_bget?ko:K08679	O22141	151	3.39721e-10	UDP-glucuronate 4-epimerase 4 OS=Arabidopsis thaliana GN=GAE4 PE=1 SV=1	--	--	--	--	--	--	--	--	--	--
c128320_g3	0	7.33566	#NAME?	0.001862	0.018248	950	--	--	--	--	--	--	--	--	--	--	--	--	--	--	--	--	--	--	--	--	--	--	--	--	--	--	--	--
c100787_g1	0	8.23857	#NAME?	0.0018754	0.01836	964	590600687	XP_007019516.1	636	5.77579e-79	Cupredoxin superfamily protein isoform 1 [Theobroma cacao]>gi|590600691|ref|XP_007019517.1| Cupredoxin superfamily protein isoform 1 [Theobroma cacao]>gi|508724844|gb|EOY16741.1| Cupredoxin superfamily protein isoform 1 [Theobroma cacao]>gi|508724845|gb|EOY16742.1| Cupredoxin superfamily protein isoform 1 [Theobroma cacao]	731430698	XM_002265447.3	73	1.12035e-27	PREDICTED: Vitis vinifera early nodulin-like protein 1 (LOC100257188), mRNA	--	--	--	--	--	--	--	--	PF02298	Plastocyanin-like domain	GO:0006118	obsolete electron transport	GO:0009055	electron carrier activity	--	--	--	--
c40725_g1	0	9.78419	#NAME?	0.0019848	0.019299	1217	--	--	--	--	--	224809238	NG_011443.1	1217	0	Homo sapiens ets variant 6 (ETV6), RefSeqGene (LRG_609) on chromosome 12	--	--	--	--	P41212	200	1.60718e-15	Transcription factor ETV6 OS=Homo sapiens GN=ETV6 PE=1 SV=1	PF07647//PF02198	SAM domain (Sterile alpha motif)//Sterile alpha motif (SAM)/Pointed domain	--	--	GO:0005515//GO:0043565	protein binding//sequence-specific DNA binding	GO:0005634	nucleus	--	--
c29185_g1	0	9.6129	#NAME?	0.0021047	0.020326	810	--	--	--	--	--	7717384	AL163285.2	810	0	Homo sapiens chromosome 21 segment HS21C085	--	--	--	--	O15393	379	2.95997e-40	Transmembrane protease serine 2 OS=Homo sapiens GN=TMPRSS2 PE=1 SV=3	--	--	--	--	--	--	--	--	--	--
c90383_g1	0	7.26359	#NAME?	0.0021136	0.020403	538	--	--	--	--	--	--	--	--	--	--	--	--	--	--	--	--	--	--	--	--	--	--	--	--	--	--	--	--
c111026_g1	0	7.24178	#NAME?	0.0021379	0.020609	828	--	--	--	--	--	--	--	--	--	--	--	--	--	--	--	--	--	--	PF05933	Fungal ATP synthase protein 8 (A6L)	GO:0015986//GO:0015992	ATP synthesis coupled proton transport//proton transport	GO:0015078	hydrogen ion transmembrane transporter activity	GO:0000276	mitochondrial proton-transporting ATP synthase complex, coupling factor F(o)	--	--
c131347_g1	0	7.96357	#NAME?	0.0021478	0.020669	941	--	--	--	--	--	62088565	AB209493.1	941	0	Homo sapiens mRNA for death-associated protein 6 variant protein	--	--	--	--	Q9UER7	1393	0	Death domain-associated protein 6 OS=Homo sapiens GN=DAXX PE=1 SV=2	--	--	--	--	--	--	--	--	--	--
c178758_g1	0	7.96357	#NAME?	0.0021478	0.020669	999	--	--	--	--	--	7717384	AL163285.2	997	0	Homo sapiens chromosome 21 segment HS21C085	--	--	--	--	--	--	--	--	--	--	--	--	--	--	--	--	--	--
c110926_g1	0	7.23263	#NAME?	0.0021482	0.020672	537	731386588	XP_010648944.1	236	3.21221e-21	PREDICTED: transcription repressor KAN1 isoform X4 [Vitis vinifera]	--	--	--	--	--	--	--	--	--	--	--	--	--	--	--	--	--	--	--	--	--	--	--
c132956_g1	0	7.23228	#NAME?	0.0021486	0.020674	883	--	--	--	--	--	306922359	NG_027701.1	883	0	Homo sapiens retinoic acid receptor, alpha (RARA), RefSeqGene on chromosome 17	--	--	--	--	Q5FBR4	217	2.63676e-18	Retinoic acid receptor alpha OS=Canis familiaris GN=RARA PE=2 SV=1	--	--	--	--	--	--	--	--	--	--
c156627_g1	0	20.7317	#NAME?	0.0021547	0.02072	2233	551597914	XP_005781037.1	214	1.91009e-15	phosphatidylinositol-3-kinase [Emiliania huxleyi CCMP1516]>gi|485633737|gb|EOD28608.1| phosphatidylinositol-3-kinase [Emiliania huxleyi CCMP1516]	5931478	AC005018.2	2224	0	Homo sapiens BAC clone GS1-223D4 from 7, complete sequence	--	--	--	--	P48736	3404	0	Phosphatidylinositol 4,5-bisphosphate 3-kinase catalytic subunit gamma isoform OS=Homo sapiens GN=PIK3CG PE=1 SV=3	--	--	--	--	--	--	--	--	KOG0905	Phosphoinositide 3-kinase
c113970_g1	0	7.21398	#NAME?	0.0021694	0.020845	1384	--	--	--	--	--	--	--	--	--	--	--	--	--	--	--	--	--	--	--	--	--	--	--	--	--	--	--	--
c141760_g1	0	7.20765	#NAME?	0.0021767	0.020905	1101	--	--	--	--	--	306922359	NG_027701.1	1101	0	Homo sapiens retinoic acid receptor, alpha (RARA), RefSeqGene on chromosome 17	--	--	--	--	--	--	--	--	--	--	--	--	--	--	--	--	--	--
c128724_g2	0	7.20449	#NAME?	0.0021803	0.020929	824	747068810	XP_011081181.1	229	9.2344e-19	PREDICTED: uncharacterized protein LOC105164266 [Sesamum indicum]	--	--	--	--	--	--	--	--	--	--	--	--	--	--	--	--	--	--	--	--	--	--	--
c81072_g1	0	7.19217	#NAME?	0.0021945	0.021039	311	--	--	--	--	--	--	--	--	--	--	--	--	--	--	--	--	--	--	--	--	--	--	--	--	--	--	--	--
c98219_g1	0	7.18584	#NAME?	0.0022019	0.021099	1877	661891876	CDP04102.1	1333	4.0152e-177	unnamed protein product [Coffea canephora]	743824615	XM_011023998.1	307	1.84561e-157	PREDICTED: Populus euphratica uncharacterized LOC105124122 (LOC105124122), transcript variant X2, mRNA	K01246	tag	DNA-3-methyladenine glycosylase I	http://www.genome.jp/dbget-bin/www_bget?ko:K01246	Q7VG78	461	1.51187e-46	Probable GMP synthase [glutamine-hydrolyzing] OS=Helicobacter hepaticus (strain ATCC 51449 / 3B1) GN=guaA PE=3 SV=1	PF17079//PF03352	Male-specific protein scotti//Methyladenine glycosylase	GO:0007291//GO:0006284	sperm individualization//base-excision repair	GO:0008725	DNA-3-methyladenine glycosylase activity	--	--	--	--
c56341_g1	0	7.18302	#NAME?	0.0022051	0.021127	1663	685261764	XP_009147143.1	343	1.45139e-31	PREDICTED: uncharacterized protein LOC103870729 [Brassica rapa]	--	--	--	--	--	--	--	--	--	--	--	--	--	--	--	--	--	--	--	--	--	--	--
c99202_g5	0	7.18302	#NAME?	0.0022051	0.021127	677	823244359	XP_012454834.1	367	3.57911e-43	PREDICTED: calmodulin-binding transcription activator 5-like isoform X1 [Gossypium raimondii]>gi|823244361|ref|XP_012454835.1| PREDICTED: calmodulin-binding transcription activator 5-like isoform X1 [Gossypium raimondii]>gi|823244363|ref|XP_012454836.1| PREDICTED: calmodulin-binding transcription activator 5-like isoform X1 [Gossypium raimondii]>gi|823244365|ref|XP_012454837.1| PREDICTED: calmodu…	--	--	--	--	--	--	--	--	--	O23463	288	3.62887e-35	Calmodulin-binding transcription activator 5 OS=Arabidopsis thaliana GN=CMTA5 PE=2 SV=2	--	--	--	--	--	--	--	--	--	--
c88352_g1	0	7.17669	#NAME?	0.0022125	0.021185	263	590580981	XP_007014221.1	342	5.56992e-36	Plasma membrane ATPase 4 isoform 1 [Theobroma cacao]>gi|508784584|gb|EOY31840.1| Plasma membrane ATPase 4 isoform 1 [Theobroma cacao]	848874093	XM_012982143.1	116	3.46072e-52	PREDICTED: Erythranthe guttatus plasma membrane ATPase 4 (LOC105958137), mRNA	K01535	E3.6.3.6	H+-transporting ATPase	http://www.genome.jp/dbget-bin/www_bget?ko:K01535	Q03194	320	7.88906e-34	Plasma membrane ATPase 4 OS=Nicotiana plumbaginifolia GN=PMA4 PE=2 SV=1	--	--	--	--	--	--	--	--	--	--
c106544_g1	0	7.16719	#NAME?	0.0022237	0.021277	1208	590679617	XP_007040632.1	1229	9.64247e-166	Glycosyl hydrolase superfamily protein, putative [Theobroma cacao]>gi|508777877|gb|EOY25133.1| Glycosyl hydrolase superfamily protein, putative [Theobroma cacao]	--	--	--	--	--	--	--	--	--	Q02439	878	6.54666e-114	Putative glucan endo-1,3-beta-glucosidase GVI (Fragment) OS=Hordeum vulgare PE=3 SV=1	PF00332	Glycosyl hydrolases family 17	GO:0005975	carbohydrate metabolic process	GO:0004553	hydrolase activity, hydrolyzing O-glycosyl compounds	--	--	--	--
c106788_g1	0	7.16121	#NAME?	0.0022307	0.021339	341	--	--	--	--	--	--	--	--	--	--	--	--	--	--	--	--	--	--	--	--	--	--	--	--	--	--	--	--
c118416_g5	0	7.16086	#NAME?	0.0022312	0.021341	571	590620379	XP_007024519.1	125	2.45018e-06	MYB7 [Theobroma cacao]>gi|508779885|gb|EOY27141.1| MYB7 [Theobroma cacao]	--	--	--	--	--	--	--	--	--	--	--	--	--	--	--	--	--	--	--	--	--	--	--
c129750_g3	0	7.15804	#NAME?	0.0022345	0.021368	672	848929118	XP_012828019.1	300	2.19205e-28	PREDICTED: zinc finger MYM-type protein 1-like [Erythranthe guttatus]	848888494	XM_012988987.1	62	1.00129e-21	PREDICTED: Erythranthe guttatus uncharacterized LOC105964480 (LOC105964480), mRNA	--	--	--	--	--	--	--	--	PF05699	hAT family C-terminal dimerisation region	--	--	GO:0046983	protein dimerization activity	--	--	--	--
c94986_g1	0	7.14256	#NAME?	0.0022529	0.021521	926	697134037	XP_009621070.1	903	2.60425e-119	PREDICTED: zinc finger protein ZAT10-like [Nicotiana tomentosiformis]	697134036	XM_009622775.1	905	0	PREDICTED: Nicotiana tomentosiformis zinc finger protein ZAT10-like (LOC104112765), mRNA	--	--	--	--	Q96289	408	3.1858e-46	Zinc finger protein ZAT10 OS=Arabidopsis thaliana GN=ZAT10 PE=2 SV=1	PF00096//PF13465//PF13912//PF00569//PF06397//PF01184	Zinc finger, C2H2 type//Zinc-finger double domain//C2H2-type zinc finger//Zinc finger, ZZ type//Desulfoferrodoxin, N-terminal domain//GPR1/FUN34/yaaH family	--	--	GO:0008270//GO:0046872//GO:0005506	zinc ion binding//metal ion binding//iron ion binding	GO:0016021	integral component of membrane	KOG2462	C2H2-type Zn-finger protein
c141376_g1	0	14.287	#NAME?	0.0022577	0.021565	1913	--	--	--	--	--	224809238	NG_011443.1	1913	0	Homo sapiens ets variant 6 (ETV6), RefSeqGene (LRG_609) on chromosome 12	--	--	--	--	--	--	--	--	--	--	--	--	--	--	--	--	--	--
c55432_g1	0	7.13658	#NAME?	0.0022601	0.021582	1599	731430288	XP_010664964.1	1269	1.36433e-167	PREDICTED: probable LRR receptor-like serine/threonine-protein kinase At3g47570 [Vitis vinifera]	731430287	XM_010666662.1	262	1.62349e-132	PREDICTED: Vitis vinifera probable LRR receptor-like serine/threonine-protein kinase At3g47570 (LOC100255798), mRNA	--	--	--	--	C0LGT6	429	1.48816e-59	LRR receptor-like serine/threonine-protein kinase EFR OS=Arabidopsis thaliana GN=EFR PE=1 SV=1	PF00560//PF13855	Leucine Rich Repeat//Leucine rich repeat	--	--	GO:0005515	protein binding	--	--	KOG0619	FOG: Leucine rich repeat
c98499_g1	0	7.13623	#NAME?	0.0022605	0.021584	448	731337851	XP_010680010.1	201	1.43696e-18	PREDICTED: uncharacterized protein LOC104895250 [Beta vulgaris subsp. vulgaris]>gi|870858156|gb|KMT09682.1| hypothetical protein BVRB_6g131320 [Beta vulgaris subsp. vulgaris]	--	--	--	--	--	--	--	--	--	--	--	--	--	--	--	--	--	--	--	--	--	--	--
c82474_g1	0	7.12708	#NAME?	0.0022715	0.021675	377	321268093	ADW78849.1	155	8.41787e-11	galactinol synthase [Solanum tuberosum]>gi|321268095|gb|ADW78850.1| galactinol synthase [Solanum tuberosum]	--	--	--	--	--	--	--	--	--	C7G304	134	7.3959e-09	Galactinol synthase 2 OS=Solanum lycopersicum GN=GOLS2 PE=2 SV=1	--	--	--	--	--	--	--	--	--	--
c89453_g1	0	7.12391	#NAME?	0.0022754	0.021702	434	--	--	--	--	--	--	--	--	--	--	--	--	--	--	--	--	--	--	--	--	--	--	--	--	--	--	--	--
c126457_g3	0	7.12075	#NAME?	0.0022792	0.021732	369	--	--	--	--	--	--	--	--	--	--	--	--	--	--	--	--	--	--	--	--	--	--	--	--	--	--	--	--
c88350_g1	0	7.12075	#NAME?	0.0022792	0.021732	275	645267623	XP_008239160.1	394	1.61652e-43	PREDICTED: cellulose synthase-like protein G3 [Prunus mume]	--	--	--	--	--	--	--	--	--	Q570S7	340	1.09308e-36	Cellulose synthase-like protein G1 OS=Arabidopsis thaliana GN=CSLG1 PE=2 SV=1	PF03552//PF03742	Cellulose synthase//PetN	GO:0005982//GO:0005985//GO:0006011//GO:0006118//GO:0017004//GO:0030244	starch metabolic process//sucrose metabolic process//UDP-glucose metabolic process//obsolete electron transport//cytochrome complex assembly//cellulose biosynthetic process	GO:0045158//GO:0016760	electron transporter, transferring electrons within cytochrome b6/f complex of photosystem II activity//cellulose synthase (UDP-forming) activity	GO:0016020//GO:0009512	membrane//cytochrome b6f complex	--	--
c98198_g1	0	7.10843	#NAME?	0.0022942	0.02186	877	--	--	--	--	--	--	--	--	--	--	--	--	--	--	--	--	--	--	--	--	--	--	--	--	--	--	--	--
c123538_g1	0	7.09893	#NAME?	0.0023059	0.021953	976	--	--	--	--	--	--	--	--	--	--	--	--	--	--	--	--	--	--	--	--	--	--	--	--	--	--	--	--
c99069_g1	0	7.09295	#NAME?	0.0023132	0.022017	365	--	--	--	--	--	--	--	--	--	--	--	--	--	--	--	--	--	--	--	--	--	--	--	--	--	--	--	--
c141275_g1	0	7.6804	#NAME?	0.0023165	0.022044	963	545709046	XP_005706834.1	324	2.08423e-32	carbonyl reductase (NADPH) [Galdieria sulphuraria]>gi|452823302|gb|EME30314.1| carbonyl reductase (NADPH) [Galdieria sulphuraria]	557948118	NM_001286789.1	963	0	Homo sapiens carbonyl reductase 1 (CBR1), transcript variant 2, mRNA	K00079	CBR1	carbonyl reductase 1	http://www.genome.jp/dbget-bin/www_bget?ko:K00079	P16152	776	2.34335e-100	Carbonyl reductase [NADPH] 1 OS=Homo sapiens GN=CBR1 PE=1 SV=3	PF00106//PF06756	short chain dehydrogenase//Chorion protein S19 C-terminal	GO:0008152//GO:0007275	metabolic process//multicellular organismal development	GO:0016491	oxidoreductase activity	GO:0042600	chorion	--	--
c65701_g1	0	7.08662	#NAME?	0.0023211	0.022085	603	296081014	CBI18518.3	457	3.82394e-51	unnamed protein product [Vitis vinifera]	571462995	XM_003526352.2	108	2.39657e-47	PREDICTED: Glycine max uncharacterized LOC100789564 (LOC100789564), mRNA	--	--	--	--	--	--	--	--	--	--	--	--	--	--	--	--	--	--
c66968_g1	0	7.08029	#NAME?	0.002329	0.022149	717	--	--	--	--	--	--	--	--	--	--	--	--	--	--	--	--	--	--	--	--	--	--	--	--	--	--	--	--
c129595_g4	0	7.07712	#NAME?	0.0023329	0.022182	235	--	--	--	--	--	--	--	--	--	--	--	--	--	--	--	--	--	--	--	--	--	--	--	--	--	--	--	--
c102568_g1	0	7.05566	#NAME?	0.0023599	0.022393	1430	--	--	--	--	--	--	--	--	--	--	--	--	--	--	--	--	--	--	PF12356	Protein of unknown function (DUF3643)	GO:0016567//GO:0006915//GO:0032465	protein ubiquitination//apoptotic process//regulation of cytokinesis	GO:0004842	ubiquitin-protein transferase activity	--	--	--	--
c121397_g2	0	7.5284	#NAME?	0.0025278	0.023804	501	--	--	--	--	--	--	--	--	--	--	--	--	--	--	--	--	--	--	--	--	--	--	--	--	--	--	--	--
c11854_g1	0	7.66175	#NAME?	0.0025325	0.023844	783	567903942	XP_006444459.1	292	3.53383e-28	hypothetical protein CICLE_v10020307mg [Citrus clementina]>gi|557546721|gb|ESR57699.1| hypothetical protein CICLE_v10020307mg [Citrus clementina]	--	--	--	--	--	K09422	MYBP	myb proto-oncogene protein, plant	http://www.genome.jp/dbget-bin/www_bget?ko:K09422	O22264	119	6.23713e-06	Transcription factor MYB12 OS=Arabidopsis thaliana GN=MYB12 PE=2 SV=1	PF01529	DHHC palmitoyltransferase	--	--	GO:0008270	zinc ion binding	--	--	--	--
c99577_g1	0	9.44232	#NAME?	0.0025418	0.023922	799	--	--	--	--	--	--	--	--	--	--	--	--	--	--	--	--	--	--	--	--	--	--	--	--	--	--	--	--
c21252_g1	0	10.0269	#NAME?	0.00256	0.024076	1601	575096621	CDL67986.1	123	7.56694e-06	putative serine/threonine protein kinase, partial [Olea europaea]	255522834	NG_012632.1	1601	0	Homo sapiens fibroblast growth factor receptor 3 (FGFR3), RefSeqGene on chromosome 4	--	--	--	--	O42127	219	8.81457e-46	Fibroblast growth factor receptor 3 OS=Xenopus laevis GN=fgfr3 PE=2 SV=1	PF00069//PF07714	Protein kinase domain//Protein tyrosine kinase	GO:0006468	protein phosphorylation	GO:0005524//GO:0004672	ATP binding//protein kinase activity	--	--	KOG0200	Fibroblast/platelet-derived growth factor receptor and related receptor tyrosine kinases
c30970_g1	0	10.0269	#NAME?	0.00256	0.024076	818	--	--	--	--	--	163965394	NG_007271.1	814	0	Homo sapiens signal transducer and activator of transcription 5B (STAT5B), RefSeqGene (LRG_192) on chromosome 17	--	--	--	--	P51692	213	1.24831e-17	Signal transducer and activator of transcription 5B OS=Homo sapiens GN=STAT5B PE=1 SV=2	PF01017	STAT protein, all-alpha domain	GO:0007165//GO:0006355	signal transduction//regulation of transcription, DNA-templated	GO:0004871//GO:0003700	signal transducer activity//transcription factor activity, sequence-specific DNA binding	GO:0005667	transcription factor complex	--	--
c142868_g1	0	8.39304	#NAME?	0.00258	0.024242	758	--	--	--	--	--	378404895	NG_032091.1	758	0	Homo sapiens SET domain containing 2 (SETD2), RefSeqGene on chromosome 3	--	--	--	--	Q9BYW2	732	4.99737e-86	Histone-lysine N-methyltransferase SETD2 OS=Homo sapiens GN=SETD2 PE=1 SV=3	--	--	--	--	--	--	--	--	--	--
c118777_g3	0	7.00541	#NAME?	0.0026476	0.0248	935	--	--	--	--	--	--	--	--	--	--	--	--	--	--	--	--	--	--	--	--	--	--	--	--	--	--	--	--
c79325_g1	0	7.00224	#NAME?	0.002652	0.024835	504	--	--	--	--	--	11344982	AC008537.5	492	0	Homo sapiens chromosome 19 clone CTC-490E21, complete sequence	--	--	--	--	--	--	--	--	PF00067	Cytochrome P450	GO:0055114	oxidation-reduction process	GO:0020037//GO:0005506//GO:0016705	heme binding//iron ion binding//oxidoreductase activity, acting on paired donors, with incorporation or reduction of molecular oxygen	--	--	--	--
c86031_g1	0	7.00224	#NAME?	0.002652	0.024835	547	--	--	--	--	--	--	--	--	--	--	--	--	--	--	--	--	--	--	--	--	--	--	--	--	--	--	--	--
c104073_g2	0	6.99626	#NAME?	0.0026603	0.024907	617	698585664	XP_009778710.1	853	3.83603e-114	PREDICTED: putative calcium-binding protein CML19 [Nicotiana sylvestris]	698585663	XM_009780408.1	548	0	PREDICTED: Nicotiana sylvestris putative calcium-binding protein CML19 (LOC104228023), mRNA	K13448	CML	calcium-binding protein CML	http://www.genome.jp/dbget-bin/www_bget?ko:K13448	Q9SRE6	330	1.51275e-36	Calcium-binding protein CML38 OS=Arabidopsis thaliana GN=CML38 PE=2 SV=1	PF13405//PF00036//PF13499//PF12763//PF13833//PF13202	EF-hand domain//EF hand//EF-hand domain pair//Cytoskeletal-regulatory complex EF hand//EF-hand domain pair//EF hand	--	--	GO:0005515//GO:0005509	protein binding//calcium ion binding	--	--	KOG0027	Calmodulin and related proteins (EF-Hand superfamily)
c89838_g1	0	10.8126	#NAME?	0.0026616	0.024914	794	661875738	CDP19912.1	483	7.89474e-55	unnamed protein product [Coffea canephora]	--	--	--	--	--	--	--	--	--	C0LGF4	122	3.5613e-06	LRR receptor-like serine/threonine-protein kinase FEI 1 OS=Arabidopsis thaliana GN=FEI1 PE=1 SV=1	PF00560//PF13855	Leucine Rich Repeat//Leucine rich repeat	--	--	GO:0005515	protein binding	--	--	KOG0619	FOG: Leucine rich repeat
c189354_g1	0	8.22809	#NAME?	0.0026647	0.024937	669	--	--	--	--	--	222144288	NG_009492.1	669	0	Homo sapiens insulin-like growth factor 1 receptor (IGF1R), RefSeqGene on chromosome 15	--	--	--	--	P08069	972	1.18843e-120	Insulin-like growth factor 1 receptor OS=Homo sapiens GN=IGF1R PE=1 SV=1	--	--	--	--	--	--	--	--	KOG4258	Insulin/growth factor receptor (contains protein kinase domain)
c90314_g1	0	6.98676	#NAME?	0.0026737	0.025002	780	697106808	XP_009607226.1	1102	8.34741e-144	PREDICTED: NADPH--cytochrome P450 reductase [Nicotiana tomentosiformis]	697106807	XM_009608931.1	753	0	PREDICTED: Nicotiana tomentosiformis NADPH--cytochrome P450 reductase (LOC104101481), mRNA	K00327	POR	NADPH-ferrihemoprotein reductase	http://www.genome.jp/dbget-bin/www_bget?ko:K00327	Q05001	852	2.24429e-107	NADPH--cytochrome P450 reductase OS=Catharanthus roseus GN=CPR PE=2 SV=1	PF00667//PF00258	FAD binding domain//Flavodoxin	GO:0055114	oxidation-reduction process	GO:0016491//GO:0010181	oxidoreductase activity//FMN binding	--	--	KOG1158	NADP/FAD dependent oxidoreductase
c143874_g1	0	6.98641	#NAME?	0.0026742	0.025003	894	--	--	--	--	--	229442310	BC172878.1	894	0	Synthetic construct Homo sapiens clone IMAGE:9094454 spen homolog, transcriptional regulator (SPEN) gene, partial cds	--	--	--	--	Q96T58	1470	0	Msx2-interacting protein OS=Homo sapiens GN=SPEN PE=1 SV=1	--	--	--	--	--	--	--	--	--	--
c16438_g1	0	6.98641	#NAME?	0.0026742	0.025003	968	--	--	--	--	--	219521903	NG_009244.1	968	0	Homo sapiens breakpoint cluster region (BCR), RefSeqGene on chromosome 22	--	--	--	--	--	--	--	--	--	--	--	--	--	--	--	--	--	--
c68064_g1	0	6.98359	#NAME?	0.0026781	0.025035	555	--	--	--	--	--	--	--	--	--	--	--	--	--	--	--	--	--	--	--	--	--	--	--	--	--	--	--	--
c99819_g1	0	20.0598	#NAME?	0.00268	0.02505	755	--	--	--	--	--	--	--	--	--	--	--	--	--	--	--	--	--	--	PF13912//PF02892//PF08050//PF00096	C2H2-type zinc finger//BED zinc finger//Tetracycline resistance leader peptide//Zinc finger, C2H2 type	GO:0046677	response to antibiotic	GO:0003677//GO:0046872	DNA binding//metal ion binding	--	--	--	--
c104402_g1	0	6.97444	#NAME?	0.0026911	0.025134	740	--	--	--	--	--	--	--	--	--	--	--	--	--	--	--	--	--	--	--	--	--	--	--	--	--	--	--	--
c115522_g6	0	6.97444	#NAME?	0.0026911	0.025134	740	--	--	--	--	--	--	--	--	--	--	--	--	--	--	--	--	--	--	--	--	--	--	--	--	--	--	--	--
c155764_g1	0	6.97093	#NAME?	0.0026961	0.025178	994	--	--	--	--	--	608785148	KJ534771.1	994	0	Homo sapiens clone AR_iso-A_adult-A14 androgen receptor isoform A (AR) mRNA, partial cds, alternatively spliced	--	--	--	--	P10275	1123	3.02349e-144	Androgen receptor OS=Homo sapiens GN=AR PE=1 SV=2	PF09142//PF02166	tRNA Pseudouridine synthase II, C terminal//Androgen receptor	GO:0006355//GO:0009451//GO:0030521//GO:0001522//GO:0007165	regulation of transcription, DNA-templated//RNA modification//androgen receptor signaling pathway//pseudouridine synthesis//signal transduction	GO:0003677//GO:0003723//GO:0004882//GO:0009982//GO:0005496	DNA binding//RNA binding//androgen receptor activity//pseudouridine synthase activity//steroid binding	GO:0005634	nucleus	--	--
c96757_g1	0	6.96495	#NAME?	0.0027046	0.025251	383	697153662	XP_009631081.1	193	1.42035e-17	PREDICTED: metallothionein-like protein type 2 [Nicotiana tomentosiformis]	697153661	XM_009632786.1	351	0	PREDICTED: Nicotiana tomentosiformis metallothionein-like protein type 2 (LOC104120917), mRNA	--	--	--	--	Q40410	183	6.86757e-17	Metallothionein-like protein type 2 OS=Nicotiana plumbaginifolia PE=3 SV=1	PF01439	Metallothionein	--	--	GO:0046872	metal ion binding	--	--	--	--
c22873_g1	0	6.95861	#NAME?	0.0027136	0.025328	787	--	--	--	--	--	221554531	NG_009445.1	781	0	Homo sapiens anaplastic lymphoma receptor tyrosine kinase (ALK), RefSeqGene (LRG_488) on chromosome 2	--	--	--	--	Q9UM73	1021	5.36368e-126	ALK tyrosine kinase receptor OS=Homo sapiens GN=ALK PE=1 SV=3	--	--	--	--	--	--	--	--	--	--
c100427_g1	0	6.95263	#NAME?	0.0027222	0.0254	925	--	--	--	--	--	--	--	--	--	--	--	--	--	--	--	--	--	--	--	--	--	--	--	--	--	--	--	--
c100206_g1	0	6.95228	#NAME?	0.0027227	0.025403	415	545362558	XP_005646498.1	186	1.38549e-14	UDP-Glycosyltransferase/glycogen phosphorylase [Coccomyxa subellipsoidea C-169]>gi|384248470|gb|EIE21954.1| UDP-Glycosyltransferase/glycogen phosphorylase [Coccomyxa subellipsoidea C-169]	673536550	AC255555.1	390	0	Homo sapiens BAC clone CH17-433K21 from chromosome 4, complete sequence	--	--	--	--	O75310	407	6.24102e-46	UDP-glucuronosyltransferase 2B11 OS=Homo sapiens GN=UGT2B11 PE=2 SV=1	PF04101//PF00201	Glycosyltransferase family 28 C-terminal domain//UDP-glucoronosyl and UDP-glucosyl transferase	GO:0008152	metabolic process	GO:0016758	transferase activity, transferring hexosyl groups	--	--	KOG1192	UDP-glucuronosyl and UDP-glucosyl transferase
c165083_g1	0	6.94911	#NAME?	0.0027273	0.025438	825	--	--	--	--	--	676260355	NG_034231.1	825	0	Homo sapiens IKAROS family zinc finger 1 (Ikaros) (IKZF1), RefSeqGene on chromosome 7	--	--	--	--	Q13422	1266	1.41335e-171	DNA-binding protein Ikaros OS=Homo sapiens GN=IKZF1 PE=1 SV=1	PF00096//PF13465//PF06397	Zinc finger, C2H2 type//Zinc-finger double domain//Desulfoferrodoxin, N-terminal domain	--	--	GO:0005506//GO:0046872	iron ion binding//metal ion binding	--	--	KOG1721	FOG: Zn-finger
c85350_g1	0	6.94348	#NAME?	0.0027354	0.025506	1065	697117882	XP_009612880.1	1017	2.47391e-134	PREDICTED: blue copper protein-like [Nicotiana tomentosiformis]	698422301	XM_009782202.1	940	0	PREDICTED: Nicotiana sylvestris blue copper protein-like (LOC104229548), mRNA	--	--	--	--	P42849	282	7.48511e-29	Umecyanin OS=Armoracia rusticana PE=1 SV=1	PF02298	Plastocyanin-like domain	GO:0006118	obsolete electron transport	GO:0009055	electron carrier activity	--	--	--	--
c113279_g3	0	6.94313	#NAME?	0.0027359	0.025509	792	--	--	--	--	--	735861915	KJ439053.1	454	0	Actinidia chinensis flowering locus T (FT) gene, promoter region and complete cds	--	--	--	--	--	--	--	--	--	--	--	--	--	--	--	--	--	--
c107592_g2	0	6.94032	#NAME?	0.00274	0.025539	409	147769102	CAN69528.1	483	2.88325e-55	hypothetical protein VITISV_027246 [Vitis vinifera]	731401740	XM_010656103.1	147	3.30995e-69	PREDICTED: Vitis vinifera 3-oxoacyl-[acyl-carrier-protein] synthase II, chloroplastic-like (LOC100253210), mRNA	K09458	fabF	3-oxoacyl-	http://www.genome.jp/dbget-bin/www_bget?ko:K09458	Q9C9P4	380	4.32992e-42	3-oxoacyl-[acyl-carrier-protein] synthase II, chloroplastic OS=Arabidopsis thaliana GN=KAS2 PE=1 SV=1	--	--	--	--	--	--	--	--	--	--
c110906_g1	0	6.93117	#NAME?	0.0027533	0.025649	1450	--	--	--	--	--	--	--	--	--	--	--	--	--	--	--	--	--	--	--	--	--	--	--	--	--	--	--	--
c104815_g1	0	6.93082	#NAME?	0.0027538	0.025652	670	--	--	--	--	--	--	--	--	--	--	--	--	--	--	--	--	--	--	--	--	--	--	--	--	--	--	--	--
c120893_g2	0	6.92765	#NAME?	0.0027584	0.025688	754	731318589	XP_010669808.1	145	8.98305e-09	PREDICTED: thiamine pyrophosphokinase 2-like isoform X1 [Beta vulgaris subsp. vulgaris]>gi|870866541|gb|KMT17500.1| hypothetical protein BVRB_2g037030 isoform A [Beta vulgaris subsp. vulgaris]	--	--	--	--	--	--	--	--	--	B9DGU7	133	5.95369e-08	Thiamine pyrophosphokinase 1 OS=Arabidopsis thaliana GN=TPK1 PE=2 SV=1	--	--	--	--	--	--	--	--	--	--
c109513_g1	0	6.92483	#NAME?	0.0027626	0.025725	1350	--	--	--	--	--	--	--	--	--	--	--	--	--	--	--	--	--	--	--	--	--	--	--	--	--	--	--	--
c95678_g1	0	6.92167	#NAME?	0.0027672	0.025765	494	--	--	--	--	--	--	--	--	--	--	--	--	--	--	--	--	--	--	--	--	--	--	--	--	--	--	--	--
c19062_g1	0	6.92132	#NAME?	0.0027677	0.025768	870	--	--	--	--	--	--	--	--	--	--	--	--	--	--	--	--	--	--	--	--	--	--	--	--	--	--	--	--
c113659_g3	0	6.91815	#NAME?	0.0027724	0.025806	573	--	--	--	--	--	--	--	--	--	--	--	--	--	--	--	--	--	--	--	--	--	--	--	--	--	--	--	--
c112700_g5	0	6.91217	#NAME?	0.0027812	0.025871	963	--	--	--	--	--	--	--	--	--	--	--	--	--	--	--	--	--	--	--	--	--	--	--	--	--	--	--	--
c85489_g1	0	6.91217	#NAME?	0.0027812	0.025871	686	--	--	--	--	--	--	--	--	--	--	--	--	--	--	--	--	--	--	--	--	--	--	--	--	--	--	--	--
c89401_g3	0	6.91217	#NAME?	0.0027812	0.025871	633	7547630	AAB29959.2	707	9.11116e-92	pathogen- and wound-inducible antifungal protein CBP20 precursor [Nicotiana tabacum]	697113109	XM_009612141.1	594	0	PREDICTED: Nicotiana tomentosiformis wound-induced protein WIN1-like (LOC104104137), mRNA	--	--	--	--	P09762	625	2.98286e-80	Wound-induced protein WIN2 OS=Solanum tuberosum GN=WIN2 PE=2 SV=1	PF00967	Barwin family	GO:0050832//GO:0042742	defense response to fungus//defense response to bacterium	--	--	--	--	--	--
c96869_g1	0	6.91252	#NAME?	0.0027807	0.025871	500	731412238	XP_010658291.1	493	1.38505e-55	PREDICTED: probable LRR receptor-like serine/threonine-protein kinase At3g47570 [Vitis vinifera]	764625147	XM_004308323.2	128	1.49966e-58	PREDICTED: Fragaria vesca subsp. vesca putative receptor-like protein kinase At3g47110 (LOC101292644), transcript variant X4, mRNA	K04730	IRAK1	interleukin-1 receptor-associated kinase 1	http://www.genome.jp/dbget-bin/www_bget?ko:K04730	C0LGP4	380	1.10545e-40	Probable LRR receptor-like serine/threonine-protein kinase At3g47570 OS=Arabidopsis thaliana GN=At3g47570 PE=2 SV=1	PF07714//PF00069	Protein tyrosine kinase//Protein kinase domain	GO:0006468	protein phosphorylation	GO:0005524//GO:0004672	ATP binding//protein kinase activity	--	--	--	--
c95758_g1	0	6.90935	#NAME?	0.0027853	0.0259	1337	--	--	--	--	--	--	--	--	--	--	--	--	--	--	--	--	--	--	PF04309	Glycerol-3-phosphate responsive antiterminator	GO:0009607//GO:0006355	response to biotic stimulus//regulation of transcription, DNA-templated	--	--	--	--	--	--
c104509_g1	0	6.90584	#NAME?	0.0027906	0.025938	960	697161513	XP_009589539.1	236	7.39739e-21	PREDICTED: NAC domain-containing protein 78-like [Nicotiana tomentosiformis]	--	--	--	--	--	--	--	--	--	Q9C932	157	1.50616e-10	NAC domain-containing protein 19 OS=Arabidopsis thaliana GN=NAC019 PE=1 SV=1	PF02365	No apical meristem (NAM) protein	GO:0006355	regulation of transcription, DNA-templated	GO:0003677	DNA binding	--	--	--	--
c126311_g3	0	6.90584	#NAME?	0.0027906	0.025938	675	--	--	--	--	--	--	--	--	--	--	--	--	--	--	--	--	--	--	--	--	--	--	--	--	--	--	--	--
c96445_g1	0	6.90584	#NAME?	0.0027906	0.025938	558	--	--	--	--	--	--	--	--	--	--	--	--	--	--	--	--	--	--	--	--	--	--	--	--	--	--	--	--
c106948_g1	0	6.90302	#NAME?	0.0027947	0.02597	1286	--	--	--	--	--	--	--	--	--	--	--	--	--	--	--	--	--	--	--	--	--	--	--	--	--	--	--	--
c83779_g1	0	6.89387	#NAME?	0.0028084	0.026085	701	--	--	--	--	--	--	--	--	--	--	--	--	--	--	--	--	--	--	--	--	--	--	--	--	--	--	--	--
c125005_g3	0	6.89352	#NAME?	0.0028089	0.026088	597	--	--	--	--	--	--	--	--	--	--	--	--	--	--	--	--	--	--	--	--	--	--	--	--	--	--	--	--
c462_g1	0	6.88719	#NAME?	0.0028184	0.026162	675	--	--	--	--	--	--	--	--	--	--	--	--	--	--	--	--	--	--	--	--	--	--	--	--	--	--	--	--
c109005_g2	0	6.88437	#NAME?	0.0028226	0.026195	1024	--	--	--	--	--	--	--	--	--	--	--	--	--	--	--	--	--	--	--	--	--	--	--	--	--	--	--	--
c141668_g1	0	6.88402	#NAME?	0.0028231	0.026197	1042	575096621	CDL67986.1	219	2.49561e-19	putative serine/threonine protein kinase, partial [Olea europaea]	25281346	AC112643.12	1042	0	Homo sapiens 3 BAC RP11-328G15 (Roswell Park Cancer Institute Human BAC Library) complete sequence	--	--	--	--	P54753	913	2.8941e-112	Ephrin type-B receptor 3 OS=Homo sapiens GN=EPHB3 PE=1 SV=2	PF07647//PF07714//PF00536//PF00069	SAM domain (Sterile alpha motif)//Protein tyrosine kinase//SAM domain (Sterile alpha motif)//Protein kinase domain	GO:0006468	protein phosphorylation	GO:0005515//GO:0004672//GO:0005524	protein binding//protein kinase activity//ATP binding	--	--	KOG0196	Tyrosine kinase, EPH (ephrin) receptor family
c109275_g1	0	6.87804	#NAME?	0.0028322	0.026272	962	225459336	XP_002284185.1	735	1.40543e-92	PREDICTED: uncharacterized protein LOC100264413 [Vitis vinifera]	--	--	--	--	--	--	--	--	--	--	--	--	--	--	--	--	--	--	--	--	--	--	--
c106649_g1	0	6.87171	#NAME?	0.0028417	0.026351	836	698459513	XP_009781311.1	749	2.79354e-97	PREDICTED: lactoylglutathione lyase-like [Nicotiana sylvestris]	720049505	XM_010273167.1	120	7.20924e-54	PREDICTED: Nelumbo nucifera uncharacterized LOC104607511 (LOC104607511), mRNA	--	--	--	--	--	--	--	--	--	--	--	--	--	--	--	--	--	--
c180697_g1	0	11.1346	#NAME?	0.0028605	0.026493	1663	--	--	--	--	--	806638876	NG_042093.1	1663	0	Homo sapiens K(lysine) acetyltransferase 6A (KAT6A), RefSeqGene on chromosome 8	--	--	--	--	Q92794	995	2.44904e-117	Histone acetyltransferase KAT6A OS=Homo sapiens GN=KAT6A PE=1 SV=2	--	--	--	--	--	--	--	--	--	--
c86252_g1	0	12.3544	#NAME?	0.0028637	0.026516	1387	--	--	--	--	--	300116169	NG_023240.1	1387	0	Homo sapiens EWS RNA-binding protein 1 (EWSR1), RefSeqGene on chromosome 22	--	--	--	--	--	--	--	--	--	--	--	--	--	--	--	--	--	--
c121806_g2	0	6.85623	#NAME?	0.0028653	0.026529	411	--	--	--	--	--	--	--	--	--	--	--	--	--	--	--	--	--	--	--	--	--	--	--	--	--	--	--	--
c89607_g1	0	10.5869	#NAME?	0.0028688	0.026558	872	5814331	AAD52196.1	652	1.67298e-82	cytochrome P450 [Solanum tuberosum]	197333827	NG_008431.1	872	0	Homo sapiens CYP1A1_CYP1A2 locus, having a bidirectional 5' flank promoter of exactly 23,306 bp (CYP1A1-CYP1A2), RefSeqGene on chromosome 15	--	--	--	--	P05177	1341	0	Cytochrome P450 1A2 OS=Homo sapiens GN=CYP1A2 PE=1 SV=3	PF00067	Cytochrome P450	GO:0055114	oxidation-reduction process	GO:0020037//GO:0005506//GO:0016705	heme binding//iron ion binding//oxidoreductase activity, acting on paired donors, with incorporation or reduction of molecular oxygen	--	--	KOG0156	Cytochrome P450 CYP2 subfamily
c103244_g1	0	6.84708	#NAME?	0.0028794	0.026644	738	--	--	--	--	--	--	--	--	--	--	--	--	--	--	--	--	--	--	--	--	--	--	--	--	--	--	--	--
c123734_g4	0	6.84708	#NAME?	0.0028794	0.026644	619	--	--	--	--	--	--	--	--	--	--	--	--	--	--	--	--	--	--	--	--	--	--	--	--	--	--	--	--
c89307_g1	0	6.84708	#NAME?	0.0028794	0.026644	313	--	--	--	--	--	--	--	--	--	--	--	--	--	--	--	--	--	--	--	--	--	--	--	--	--	--	--	--
c97954_g1	0	6.8411	#NAME?	0.0028886	0.026715	561	167858175	ACA04028.1	739	2.99624e-95	galactinol synthase 1 [Populus trichocarpa x Populus deltoides]	5608496	AJ237693.1	215	7.33359e-107	Ajuga reptans mRNA for galactinol synthase, isoform GolS-1	K18819	GOLS	inositol 3-alpha-galactosyltransferase	http://www.genome.jp/dbget-bin/www_bget?ko:K18819	Q9XGN4	666	4.21387e-85	Galactinol synthase 1 OS=Ajuga reptans GN=GOLS1 PE=1 SV=1	PF01501//PF11051	Glycosyl transferase family 8//Mannosyltransferase putative	GO:0006486	protein glycosylation	GO:0016757	transferase activity, transferring glycosyl groups	--	--	KOG1950	Glycosyl transferase, family 8 - glycogenin
c99267_g1	0	6.8411	#NAME?	0.0028886	0.026715	865	731417990	XP_002279418.3	1032	6.88573e-136	PREDICTED: protein trichome birefringence-like 19 [Vitis vinifera]	147835402	AM455362.2	293	5.04831e-150	Vitis vinifera contig VV78X171772.4, whole genome shotgun sequence	--	--	--	--	Q9LFT0	699	2.34931e-87	Protein trichome birefringence-like 19 OS=Arabidopsis thaliana GN=TBL19 PE=3 SV=1	--	--	--	--	--	--	--	--	--	--
c129284_g2	0	9.67968	#NAME?	0.0029524	0.027237	561	565354825	XP_006344309.1	311	1.32706e-30	PREDICTED: probable receptor-like protein kinase At1g67000-like [Solanum tuberosum]	663673441	HG975442.1	37	6.53087e-08	Solanum pennellii chromosome ch03, complete genome	--	--	--	--	Q3ECH2	201	1.20342e-16	Probable receptor-like protein kinase At1g67000 OS=Arabidopsis thaliana GN=At1g67000 PE=2 SV=2	PF07714	Protein tyrosine kinase	GO:0006468	protein phosphorylation	GO:0004672	protein kinase activity	--	--	--	--
c176914_g1	0	8.43033	#NAME?	0.0029563	0.027268	884	--	--	--	--	--	585757722	NG_033944.1	881	0	Homo sapiens EPH receptor A7 (EPHA7), RefSeqGene on chromosome 6	--	--	--	--	Q15375	1208	1.39243e-156	Ephrin type-A receptor 7 OS=Homo sapiens GN=EPHA7 PE=1 SV=3	PF01404//PF16794	Ephrin receptor ligand binding domain//Fibronectin-III type domain	GO:0048013	ephrin receptor signaling pathway	GO:0005515	protein binding	--	--	KOG0196	Tyrosine kinase, EPH (ephrin) receptor family
c92011_g1	0	7.49462	#NAME?	0.0030249	0.02783	797	147861236	CAN78909.1	261	2.8331e-24	hypothetical protein VITISV_038222 [Vitis vinifera]	358350485	AB627213.1	63	3.32939e-22	Malus x domestica mRNA, microsatellite: MEST039, clone: FRT01_18_F07	K09422	MYBP	myb proto-oncogene protein, plant	http://www.genome.jp/dbget-bin/www_bget?ko:K09422	Q9FJA2	169	6.91944e-13	Transcription factor TT2 OS=Arabidopsis thaliana GN=TT2 PE=1 SV=1	PF10717	Occlusion-derived virus envelope protein ODV-E18	--	--	--	--	GO:0019031	viral envelope	KOG0048	Transcription factor, Myb superfamily
c39705_g1	0	7.19182	#NAME?	0.0031751	0.029062	1069	685260472	XP_009140076.1	193	6.81834e-14	PREDICTED: uncharacterized protein LOC103864060 [Brassica rapa]	308736979	NG_027827.1	1069	0	Homo sapiens lysine (K)-specific methyltransferase 2D (KMT2D), RefSeqGene on chromosome 12	--	--	--	--	O14686	503	7.58402e-54	Histone-lysine N-methyltransferase 2D OS=Homo sapiens GN=KMT2D PE=1 SV=2	--	--	--	--	--	--	--	--	--	--
c114618_g4	0	6.77502	#NAME?	0.0032692	0.029817	1214	315418852	ADU15473.1	158	4.71619e-10	AP3 [Actinidia chinensis]	315418851	HQ113358.1	79	6.55944e-31	Actinidia chinensis AP3 mRNA, complete cds	--	--	--	--	--	--	--	--	PF01486	K-box region	GO:0006355	regulation of transcription, DNA-templated	GO:0003700	transcription factor activity, sequence-specific DNA binding	GO:0005634//GO:0005667	nucleus//transcription factor complex	--	--
c177779_g1	0	7.03004	#NAME?	0.0032873	0.029963	1217	--	--	--	--	--	189095256	NG_007887.1	1217	0	Homo sapiens valosin containing protein (VCP), RefSeqGene (LRG_657) on chromosome 9	--	--	--	--	O15287	238	1.91738e-36	Fanconi anemia group G protein OS=Homo sapiens GN=FANCG PE=1 SV=1	--	--	--	--	--	--	--	--	--	--
c29508_g1	0	26.2738	#NAME?	0.0032905	0.029991	3028	--	--	--	--	--	28173064	AC009464.8	3028	0	Homo sapiens 12 BAC RP11-19E18 (Roswell Park Cancer Institute Human BAC Library) complete sequence	--	--	--	--	Q68CP9	3983	0	AT-rich interactive domain-containing protein 2 OS=Homo sapiens GN=ARID2 PE=1 SV=2	--	--	--	--	--	--	--	--	--	--
c18436_g1	0	6.76235	#NAME?	0.0032911	0.029992	1210	--	--	--	--	--	114432131	DQ897648.1	1210	0	Homo sapiens breast and ovarian cancer susceptibility protein 2 truncated variant (BRCA2) mRNA, complete cds, alternatively spliced	--	--	--	--	P51587	2044	0	Breast cancer type 2 susceptibility protein OS=Homo sapiens GN=BRCA2 PE=1 SV=2	PF03812	2-keto-3-deoxygluconate permease	GO:0046411//GO:0006812//GO:0008643//GO:0006820//GO:0015725	2-keto-3-deoxygluconate transport//cation transport//carbohydrate transport//anion transport//gluconate transport	GO:0015649	2-keto-3-deoxygluconate:proton symporter activity	GO:0016021	integral component of membrane	--	--
c97720_g1	0	6.76235	#NAME?	0.0032911	0.029992	430	595796251	XP_007201127.1	482	6.26482e-54	hypothetical protein PRUPE_ppa017276mg [Prunus persica]>gi|462396527|gb|EMJ02326.1| hypothetical protein PRUPE_ppa017276mg [Prunus persica]	--	--	--	--	--	--	--	--	--	Q40392	286	2.81801e-28	TMV resistance protein N OS=Nicotiana glutinosa GN=N PE=1 SV=1	PF13676//PF01582	TIR domain//TIR domain	GO:0007165	signal transduction	GO:0005515	protein binding	--	--	--	--
c166167_g1	0	6.7532	#NAME?	0.0033069	0.030115	909	--	--	--	--	--	219521903	NG_009244.1	909	0	Homo sapiens breakpoint cluster region (BCR), RefSeqGene on chromosome 22	--	--	--	--	--	--	--	--	--	--	--	--	--	--	--	--	--	--
c141674_g1	0	6.75004	#NAME?	0.0033124	0.030156	651	--	--	--	--	--	219521903	NG_009244.1	651	0	Homo sapiens breakpoint cluster region (BCR), RefSeqGene on chromosome 22	--	--	--	--	--	--	--	--	--	--	--	--	--	--	--	--	--	--
c96427_g2	0	6.75004	#NAME?	0.0033124	0.030156	424	--	--	--	--	--	312434069	AC243287.1	421	0	Homo sapiens FOSMID clone ABC8-40958700F9 from chromosome 19, complete sequence	--	--	--	--	P20813	254	1.0683e-24	Cytochrome P450 2B6 OS=Homo sapiens GN=CYP2B6 PE=1 SV=1	PF00155//PF00067	Aminotransferase class I and II//Cytochrome P450	GO:0009058//GO:0055114	biosynthetic process//oxidation-reduction process	GO:0030170//GO:0016705//GO:0020037//GO:0005506	pyridoxal phosphate binding//oxidoreductase activity, acting on paired donors, with incorporation or reduction of molecular oxygen//heme binding//iron ion binding	--	--	--	--
c14087_g1	0	6.7437	#NAME?	0.0033235	0.030237	1241	--	--	--	--	--	224809238	NG_011443.1	1238	0	Homo sapiens ets variant 6 (ETV6), RefSeqGene (LRG_609) on chromosome 12	--	--	--	--	--	--	--	--	PF06373	Cocaine and amphetamine regulated transcript protein (CART)	GO:0007186//GO:0008343//GO:0032099//GO:0001678//GO:0000186//GO:0009267	G-protein coupled receptor signaling pathway//adult feeding behavior//negative regulation of appetite//cellular glucose homeostasis//activation of MAPKK activity//cellular response to starvation	--	--	GO:0005615	extracellular space	--	--
c178821_g1	0	6.7437	#NAME?	0.0033235	0.030237	810	--	--	--	--	--	33457044	BX248088.18	810	0	Human DNA sequence from clone DAQB-126H3 on chromosome 6, complete sequence	--	--	--	--	Q9UER7	659	1.33896e-78	Death domain-associated protein 6 OS=Homo sapiens GN=DAXX PE=1 SV=2	PF03896	Translocon-associated protein (TRAP), alpha subunit	--	--	--	--	GO:0005789	endoplasmic reticulum membrane	--	--
c95952_g1	0	6.7437	#NAME?	0.0033235	0.030237	685	--	--	--	--	--	--	--	--	--	--	--	--	--	--	--	--	--	--	--	--	--	--	--	--	--	--	--	--
c132680_g1	0	6.73455	#NAME?	0.0033396	0.030364	624	--	--	--	--	--	346463335	JN255744.1	624	0	Synthetic construct, complete sequence	--	--	--	--	P46531	263	6.56104e-29	Neurogenic locus notch homolog protein 1 OS=Homo sapiens GN=NOTCH1 PE=1 SV=4	PF00023//PF06070//PF13606	Ankyrin repeat//Herpesvirus large structural phosphoprotein UL32//Ankyrin repeat	--	--	GO:0005515//GO:0005198	protein binding//structural molecule activity	--	--	--	--
c133161_g1	0	6.73455	#NAME?	0.0033396	0.030364	877	--	--	--	--	--	221554531	NG_009445.1	874	0	Homo sapiens anaplastic lymphoma receptor tyrosine kinase (ALK), RefSeqGene (LRG_488) on chromosome 2	--	--	--	--	Q9UM73	963	1.47287e-117	ALK tyrosine kinase receptor OS=Homo sapiens GN=ALK PE=1 SV=3	--	--	--	--	--	--	--	--	--	--
c87065_g1	0	6.7349	#NAME?	0.003339	0.030364	685	--	--	--	--	--	--	--	--	--	--	--	--	--	--	--	--	--	--	--	--	--	--	--	--	--	--	--	--
c41085_g1	0	6.72541	#NAME?	0.0033557	0.030485	1401	225443118	XP_002273312.1	991	3.11487e-121	PREDICTED: disease resistance protein At4g27190-like [Vitis vinifera]	147789279	AM423941.2	110	4.4463e-48	Vitis vinifera contig VV78X258158.4, whole genome shotgun sequence	K13459	RPS2	disease resistance protein RPS2	http://www.genome.jp/dbget-bin/www_bget?ko:K13459	O81825	761	2.5347e-89	Probable disease resistance protein At4g27220 OS=Arabidopsis thaliana GN=At4g27220 PE=2 SV=1	PF00560//PF13855//PF00931	Leucine Rich Repeat//Leucine rich repeat//NB-ARC domain	--	--	GO:0043531//GO:0005515	ADP binding//protein binding	--	--	KOG0619	FOG: Leucine rich repeat
c91255_g1	0	6.71591	#NAME?	0.0033726	0.030618	795	697126527	XP_009617302.1	1172	1.39509e-159	PREDICTED: endochitinase A [Nicotiana tomentosiformis]>gi|116314|sp|P08252.2|CHI1_TOBAC RecName: Full=Endochitinase A; Short=CHN-A; Flags: Precursor [Nicotiana tabacum]>gi|19861|emb|CAA34812.1| chitinase precursor [Nicotiana tabacum]>gi|19863|emb|CAA34813.1| chitinase precursor (AA -23 to 306) [Nicotiana tabacum]	697126526	XM_009619007.1	783	0	PREDICTED: Nicotiana tomentosiformis endochitinase A (LOC104109655), mRNA	K01183	E3.2.1.14	chitinase	http://www.genome.jp/dbget-bin/www_bget?ko:K01183	P08252	1172	1.95432e-160	Endochitinase A OS=Nicotiana tabacum GN=CHN48 PE=1 SV=2	PF00182//PF00187	Chitinase class I//Chitin recognition protein	GO:0006952//GO:0016998//GO:0006032//GO:0000272	defense response//cell wall macromolecule catabolic process//chitin catabolic process//polysaccharide catabolic process	GO:0008061//GO:0004568	chitin binding//chitinase activity	GO:0005773	vacuole	KOG4742	Predicted chitinase
c93888_g1	0	8.93756	#NAME?	0.0033724	0.030618	886	367065844	AEX12403.1	135	1.0027e-07	hypothetical protein 0_9919_01 [Pinus taeda]	618857525	AC255093.1	886	0	Homo sapiens FOSMID clone ABC12-47036800M8 from chromosome 22, complete sequence	--	--	--	--	A0A087X1C5	521	5.25778e-60	Putative cytochrome P450 2D7 OS=Homo sapiens GN=CYP2D7 PE=5 SV=1	PF00067	Cytochrome P450	GO:0055114	oxidation-reduction process	GO:0016705//GO:0005506//GO:0020037	oxidoreductase activity, acting on paired donors, with incorporation or reduction of molecular oxygen//iron ion binding//heme binding	--	--	KOG0156	Cytochrome P450 CYP2 subfamily
c116037_g5	0	6.70992	#NAME?	0.0033833	0.030699	360	--	--	--	--	--	--	--	--	--	--	--	--	--	--	--	--	--	--	--	--	--	--	--	--	--	--	--	--
c109063_g9	0	6.70676	#NAME?	0.003389	0.030744	1617	731345613	XP_010684010.1	131	1.41472e-08	PREDICTED: uncharacterized protein LOC104898613 [Beta vulgaris subsp. vulgaris]	--	--	--	--	--	--	--	--	--	--	--	--	--	--	--	--	--	--	--	--	--	--	--
c64920_g1	0	6.70043	#NAME?	0.0034004	0.030835	1144	763764052	KJB31306.1	163	7.82853e-11	hypothetical protein B456_005G185400 [Gossypium raimondii]	698518133	XM_009805644.1	44	1.76687e-11	PREDICTED: Nicotiana sylvestris nucleobase-ascorbate transporter 6-like (LOC104249257), transcript variant X2, mRNA	K14611	SLC23A1_2, SVCT1_2	solute carrier family 23 (nucleobase transporter), member 1/2	http://www.genome.jp/dbget-bin/www_bget?ko:K14611	Q8VZQ5	155	7.14854e-10	Nucleobase-ascorbate transporter 8 OS=Arabidopsis thaliana GN=NAT8 PE=2 SV=1	PF00860	Permease family	GO:0006810//GO:0055085	transport//transmembrane transport	GO:0005215	transporter activity	GO:0016020	membrane	--	--
c90689_g1	0	6.70043	#NAME?	0.0034004	0.030835	442	--	--	--	--	--	697152558	XM_009632215.1	439	0	PREDICTED: Nicotiana tomentosiformis classical arabinogalactan protein 5-like (LOC104120462), mRNA	--	--	--	--	--	--	--	--	--	--	--	--	--	--	--	--	--	--
c75690_g1	0	6.69409	#NAME?	0.0034118	0.030923	1398	--	--	--	--	--	--	--	--	--	--	--	--	--	--	--	--	--	--	--	--	--	--	--	--	--	--	--	--
c101063_g1	0	6.69128	#NAME?	0.0034169	0.030962	869	--	--	--	--	--	--	--	--	--	--	--	--	--	--	--	--	--	--	--	--	--	--	--	--	--	--	--	--
c116598_g2	0	6.68494	#NAME?	0.0034284	0.031057	624	--	--	--	--	--	--	--	--	--	--	--	--	--	--	--	--	--	--	--	--	--	--	--	--	--	--	--	--
c81739_g1	0	6.6758	#NAME?	0.0034451	0.031185	614	224131794	XP_002321180.1	459	1.09054e-55	glycosyl hydrolase family protein [Populus trichocarpa]>gi|222861953|gb|EEE99495.1| glycosyl hydrolase family protein [Populus trichocarpa]	566204577	XM_002321144.2	116	8.7243e-52	Populus trichocarpa glycosyl hydrolase family protein (POPTR_0014s16250g) mRNA, complete cds	--	--	--	--	Q94CD8	265	2.07286e-25	Glucan endo-1,3-beta-glucosidase 4 OS=Arabidopsis thaliana GN=At3g13560 PE=1 SV=1	--	--	--	--	--	--	--	--	--	--
c97029_g1	0	6.67263	#NAME?	0.0034509	0.031221	952	--	--	--	--	--	--	--	--	--	--	--	--	--	--	--	--	--	--	--	--	--	--	--	--	--	--	--	--
c16217_g1	0	6.66911	#NAME?	0.0034573	0.031268	391	--	--	--	--	--	--	--	--	--	--	--	--	--	--	--	--	--	--	--	--	--	--	--	--	--	--	--	--
c131080_g1	0	6.6663	#NAME?	0.0034625	0.031311	1069	--	--	--	--	--	219521903	NG_009244.1	1069	0	Homo sapiens breakpoint cluster region (BCR), RefSeqGene on chromosome 22	--	--	--	--	--	--	--	--	--	--	--	--	--	--	--	--	--	--
c99343_g1	0	6.6663	#NAME?	0.0034625	0.031311	522	--	--	--	--	--	--	--	--	--	--	--	--	--	--	--	--	--	--	--	--	--	--	--	--	--	--	--	--
c92342_g1	0	6.66313	#NAME?	0.0034684	0.031354	217	255575126	XP_002528468.1	130	7.42342e-08	DNA binding protein, putative [Ricinus communis]>gi|223532144|gb|EEF33951.1| DNA binding protein, putative [Ricinus communis]	--	--	--	--	--	--	--	--	--	--	--	--	--	--	--	--	--	--	--	--	--	--	--
c106146_g1	0	9.34943	#NAME?	0.003469	0.031356	1728	731426706	XP_010663708.1	1791	0	PREDICTED: wall-associated receptor kinase 2-like [Vitis vinifera]	802561497	XM_012210927.1	42	3.48495e-10	PREDICTED: Jatropha curcas wall-associated receptor kinase 2-like (LOC105629351), mRNA	--	--	--	--	Q9LMP1	1277	1.24623e-165	Wall-associated receptor kinase 2 OS=Arabidopsis thaliana GN=WAK2 PE=1 SV=1	PF15458//PF00069//PF13947//PF07714//PF00008//PF07645//PF08488	Nineteen complex-related protein 2//Protein kinase domain//Wall-associated receptor kinase galacturonan-binding//Protein tyrosine kinase//EGF-like domain//Calcium-binding EGF domain//Wall-associated kinase	GO:0016310//GO:0009069//GO:0006468//GO:0000390	phosphorylation//serine family amino acid metabolic process//protein phosphorylation//spliceosomal complex disassembly	GO:0005515//GO:0004672//GO:0005524//GO:0005509//GO:0004674//GO:0030247	protein binding//protein kinase activity//ATP binding//calcium ion binding//protein serine/threonine kinase activity//polysaccharide binding	GO:0071008//GO:0016021	U2-type post-mRNA release spliceosomal complex//integral component of membrane	--	--
c103036_g1	0	6.65715	#NAME?	0.0034794	0.031439	1022	--	--	--	--	--	--	--	--	--	--	--	--	--	--	--	--	--	--	--	--	--	--	--	--	--	--	--	--
c112938_g2	0	6.65398	#NAME?	0.0034853	0.031481	611	--	--	--	--	--	--	--	--	--	--	--	--	--	--	--	--	--	--	--	--	--	--	--	--	--	--	--	--
c80261_g1	0	6.65398	#NAME?	0.0034853	0.031481	767	743841371	XP_011026452.1	920	7.32131e-122	PREDICTED: probable carboxylesterase 6 [Populus euphratica]	--	--	--	--	--	--	--	--	--	Q9SX25	475	1.62096e-55	Probable carboxylesterase 6 OS=Arabidopsis thaliana GN=CXE6 PE=2 SV=1	PF12740//PF07859//PF07224	Chlorophyllase enzyme//alpha/beta hydrolase fold//Chlorophyllase	GO:0015994//GO:0008152//GO:0015996	chlorophyll metabolic process//metabolic process//chlorophyll catabolic process	GO:0016787//GO:0047746	hydrolase activity//chlorophyllase activity	--	--	KOG1515	Arylacetamide deacetylase
c110691_g4	0	6.64765	#NAME?	0.0034971	0.031572	458	--	--	--	--	--	--	--	--	--	--	--	--	--	--	--	--	--	--	--	--	--	--	--	--	--	--	--	--
c107972_g1	0	6.6385	#NAME?	0.0035142	0.031702	1166	308080568	NP_001183543.1	196	5.04226e-16	uncharacterized protein LOC100502086 [Zea mays]>gi|238012714|gb|ACR37392.1| unknown [Zea mays]	672173354	XM_008808585.1	87	2.24719e-35	PREDICTED: Phoenix dactylifera tubulin beta chain-like (LOC103719374), mRNA	K07375	TUBB	tubulin beta	http://www.genome.jp/dbget-bin/www_bget?ko:K07375	P25862	198	1.88014e-15	Tubulin beta-1 chain (Fragment) OS=Avena sativa GN=TUBB1 PE=2 SV=1	PF00091	Tubulin/FtsZ family, GTPase domain	GO:0051258//GO:0007018	protein polymerization//microtubule-based movement	GO:0003924//GO:0005525//GO:0005198	GTPase activity//GTP binding//structural molecule activity	GO:0005874	microtubule	KOG1375	Beta tubulin
c109475_g4	0	6.63815	#NAME?	0.0035149	0.031705	496	--	--	--	--	--	--	--	--	--	--	--	--	--	--	--	--	--	--	--	--	--	--	--	--	--	--	--	--
c107223_g1	0	6.63533	#NAME?	0.0035201	0.03174	556	--	--	--	--	--	--	--	--	--	--	--	--	--	--	--	--	--	--	--	--	--	--	--	--	--	--	--	--
c72276_g1	0	6.62584	#NAME?	0.0035381	0.031858	896	--	--	--	--	--	--	--	--	--	--	--	--	--	--	--	--	--	--	--	--	--	--	--	--	--	--	--	--
c92710_g1	0	6.61352	#NAME?	0.0035615	0.032032	329	--	--	--	--	--	--	--	--	--	--	--	--	--	--	--	--	--	--	PF00560	Leucine Rich Repeat	--	--	GO:0005515	protein binding	--	--	--	--
c111269_g1	0	6.59804	#NAME?	0.0035911	0.032263	952	661899543	CDO97537.1	712	5.10469e-90	unnamed protein product [Coffea canephora]	571472031	XM_003531535.2	140	6.28954e-65	PREDICTED: Glycine max elongation of fatty acids protein A-like (LOC100806377), mRNA	--	--	--	--	Q54CJ4	225	5.23082e-20	Elongation of fatty acids protein A OS=Dictyostelium discoideum GN=eloA PE=2 SV=1	PF01151//PF11808	GNS1/SUR4 family//Domain of unknown function (DUF3329)	GO:0016310	phosphorylation	GO:0004673	protein histidine kinase activity	GO:0009365//GO:0016021	protein histidine kinase complex//integral component of membrane	KOG3071	Fatty acyl-CoA elongase/Polyunsaturated fatty acid specific elongation enzyme
c85399_g1	0	9.20208	#NAME?	0.0037319	0.033359	679	388499078	AFK37605.1	96	1.63205e-07	unknown [Lotus japonicus]	821390212	KR005633.1	679	0	Homo sapiens nonfunctional cytochrome P450 2D6 (CYP2D6) gene, CYP2D6*56B allele, complete cds	--	--	--	--	P11714	242	1.27641e-41	Cytochrome P450 2D9 OS=Mus musculus GN=Cyp2d9 PE=2 SV=2	PF00067	Cytochrome P450	GO:0055114	oxidation-reduction process	GO:0005506//GO:0020037//GO:0016705	iron ion binding//heme binding//oxidoreductase activity, acting on paired donors, with incorporation or reduction of molecular oxygen	--	--	KOG0156	Cytochrome P450 CYP2 subfamily
c3058_g1	0	8.73848	#NAME?	0.0037473	0.033473	1219	--	--	--	--	--	306922359	NG_027701.1	1219	0	Homo sapiens retinoic acid receptor, alpha (RARA), RefSeqGene on chromosome 17	--	--	--	--	--	--	--	--	--	--	--	--	--	--	--	--	--	--
c142878_g1	0	7.27274	#NAME?	0.0037494	0.033489	742	--	--	--	--	--	162329557	NG_007161.1	742	0	Homo sapiens v-myc avian myelocytomatosis viral oncogene homolog (MYC), RefSeqGene on chromosome 8	--	--	--	--	P01106	893	7.11221e-117	Myc proto-oncogene protein OS=Homo sapiens GN=MYC PE=1 SV=1	--	--	--	--	--	--	--	--	KOG2483	Upstream transcription factor 2/L-myc-2 protein
c105222_g1	0	21.4566	#NAME?	0.0037738	0.033676	825	--	--	--	--	--	386685469	AC244111.3	822	0	Homo sapiens BAC clone CH17-44K22 from chromosome 21, complete sequence	--	--	--	--	Q8NEZ4	791	2.6771e-93	Histone-lysine N-methyltransferase 2C OS=Homo sapiens GN=KMT2C PE=1 SV=3	PF08704	tRNA methyltransferase complex GCD14 subunit	GO:0008033//GO:0030488//GO:0009451	tRNA processing//tRNA methylation//RNA modification	GO:0016429	tRNA (adenine-N1-)-methyltransferase activity	GO:0031515	tRNA (m1A) methyltransferase complex	--	--
c16440_g1	0	8.44898	#NAME?	0.0038005	0.03386	1149	--	--	--	--	--	7717384	AL163285.2	1149	0	Homo sapiens chromosome 21 segment HS21C085	--	--	--	--	--	--	--	--	--	--	--	--	--	--	--	--	--	--
c130920_g1	0	8.67304	#NAME?	0.0039018	0.034617	1055	612395817	XP_007513428.1	255	4.87518e-23	PREDICTED: similar to Zinc finger protein 271 (Zinc finger protein 7) (HZF7) (Zinc finger protein ZNFphex133) (Epstein-Barr virus-induced zinc finger protein) (ZNF-EB) (CT-ZFP48) (Zinc finger protein [Bathycoccus prasinos]>gi|412991108|emb|CCO15953.1| PREDICTED: similar to Zinc finger protein 271 (Zinc finger protein 7) (HZF7) (Zinc finger protein ZNFphex133) (Epstein-Barr virus-induced zinc fing…	297139781	NG_021374.1	1055	0	Homo sapiens early growth response 1 (EGR1), RefSeqGene on chromosome 5	--	--	--	--	P18146	925	1.21288e-118	Early growth response protein 1 OS=Homo sapiens GN=EGR1 PE=1 SV=1	PF00096//PF05495//PF13465//PF13912//PF02892//PF01844	Zinc finger, C2H2 type//CHY zinc finger//Zinc-finger double domain//C2H2-type zinc finger//BED zinc finger//HNH endonuclease	--	--	GO:0003676//GO:0008270//GO:0004519//GO:0046872//GO:0003677	nucleic acid binding//zinc ion binding//endonuclease activity//metal ion binding//DNA binding	--	--	KOG1721	FOG: Zn-finger
c112754_g1	0	10.8679	#NAME?	0.0039325	0.034855	1575	--	--	--	--	--	--	--	--	--	--	--	--	--	--	--	--	--	--	PF04434	SWIM zinc finger	--	--	GO:0008270	zinc ion binding	--	--	--	--
c112028_g1	0	6.91182	#NAME?	0.003956	0.035046	671	225438900	XP_002283899.1	381	4.66785e-43	PREDICTED: baculoviral IAP repeat-containing protein 7-A [Vitis vinifera]	--	--	--	--	--	--	--	--	--	--	--	--	--	PF13639//PF14634//PF00097	Ring finger domain//zinc-RING finger domain//Zinc finger, C3HC4 type (RING finger)	--	--	GO:0005515//GO:0008270//GO:0046872	protein binding//zinc ion binding//metal ion binding	--	--	KOG4275	Predicted E3 ubiquitin ligase
c111180_g1	0	6.53548	#NAME?	0.0040573	0.03582	688	--	--	--	--	--	--	--	--	--	--	--	--	--	--	--	--	--	--	--	--	--	--	--	--	--	--	--	--
c116095_g1	0	6.52914	#NAME?	0.0040708	0.035913	1130	255565544	XP_002523762.1	550	9.49281e-114	cation-transporting atpase plant, putative [Ricinus communis]>gi|223536974|gb|EEF38611.1| cation-transporting atpase plant, putative [Ricinus communis]	--	--	--	--	--	K01537	E3.6.3.8	Ca2+-transporting ATPase	http://www.genome.jp/dbget-bin/www_bget?ko:K01537	Q2QY12	439	2.82252e-87	Probable calcium-transporting ATPase 4, plasma membrane-type OS=Oryza sativa subsp. japonica GN=Os12g0136900 PE=3 SV=1	PF12515//PF00122//PF01737	Ca2+-ATPase N terminal autoinhibitory domain//E1-E2 ATPase//YCF9	GO:0015979//GO:0006754//GO:0070588//GO:0042549//GO:0006816	photosynthesis//ATP biosynthetic process//calcium ion transmembrane transport//photosystem II stabilization//calcium ion transport	GO:0005524//GO:0046872//GO:0005516//GO:0000166//GO:0005388	ATP binding//metal ion binding//calmodulin binding//nucleotide binding//calcium-transporting ATPase activity	GO:0009539//GO:0016021//GO:0016529//GO:0009523	photosystem II reaction center//integral component of membrane//sarcoplasmic reticulum//photosystem II	KOG0204	Calcium transporting ATPase
c98813_g3	0	6.52281	#NAME?	0.0040844	0.036002	1358	--	--	--	--	--	--	--	--	--	--	--	--	--	--	--	--	--	--	PF05695	Plant protein of unknown function (DUF825)	--	--	GO:0005524	ATP binding	GO:0009507	chloroplast	--	--
c104688_g1	0	6.51999	#NAME?	0.0040904	0.036041	1452	--	--	--	--	--	--	--	--	--	--	--	--	--	--	--	--	--	--	PF06663	Protein of unknown function (DUF1170)	GO:0009966	regulation of signal transduction	--	--	GO:0016020//GO:0005737	membrane//cytoplasm	--	--
c113072_g1	0	6.51683	#NAME?	0.0040973	0.036099	1196	--	--	--	--	--	--	--	--	--	--	--	--	--	--	--	--	--	--	--	--	--	--	--	--	--	--	--	--
c88252_g1	0	6.50416	#NAME?	0.0041247	0.036323	896	--	--	--	--	--	--	--	--	--	--	--	--	--	--	--	--	--	--	--	--	--	--	--	--	--	--	--	--
c72692_g1	0	6.49783	#NAME?	0.0041385	0.036432	803	702245593	XP_010053350.1	262	1.73561e-25	PREDICTED: transcription factor PAR1 [Eucalyptus grandis]	--	--	--	--	--	--	--	--	--	Q9SJH0	176	1.21397e-14	Transcription factor PAR1 OS=Arabidopsis thaliana GN=PAR1 PE=1 SV=1	PF08019	Domain of unknown function (DUF1705)	--	--	--	--	GO:0016021	integral component of membrane	--	--
c177425_g1	0	6.48552	#NAME?	0.0041655	0.036646	1087	--	--	--	--	--	255652904	NG_012634.1	1087	0	Homo sapiens low density lipoprotein receptor-related protein 2 (LRP2), RefSeqGene on chromosome 2	--	--	--	--	P98164	1613	0	Low-density lipoprotein receptor-related protein 2 OS=Homo sapiens GN=LRP2 PE=1 SV=3	--	--	--	--	--	--	--	--	KOG1215	Low-density lipoprotein receptors containing Ca2+-binding EGF-like domains
c74571_g1	0	6.48552	#NAME?	0.0041655	0.036646	448	697137853	XP_009622998.1	474	1.1882e-53	PREDICTED: zinc finger CCCH domain-containing protein 29-like [Nicotiana tomentosiformis]	697137852	XM_009624703.1	439	0	PREDICTED: Nicotiana tomentosiformis zinc finger CCCH domain-containing protein 29-like (LOC104114297), mRNA	--	--	--	--	Q9LUZ4	239	3.01363e-22	Zinc finger CCCH domain-containing protein 66 OS=Arabidopsis thaliana GN=At5g58620 PE=2 SV=1	PF08430	Forkhead N-terminal region	--	--	GO:0008134//GO:0019904	transcription factor binding//protein domain specific binding	GO:0005667	transcription factor complex	--	--
c96562_g1	0	6.4827	#NAME?	0.0041717	0.036692	448	--	--	--	--	--	--	--	--	--	--	--	--	--	--	--	--	--	--	--	--	--	--	--	--	--	--	--	--
c15767_g1	0	6.47918	#NAME?	0.0041794	0.036736	757	--	--	--	--	--	188906	M19720.1	757	0	Human L-myc protein gene, complete cds	--	--	--	--	P12524	847	7.17596e-111	Protein L-Myc OS=Homo sapiens GN=MYCL PE=1 SV=2	PF01056//PF08375//PF00010	Myc amino-terminal region//Proteasome regulatory subunit C-terminal//Helix-loop-helix DNA-binding domain	GO:0006355//GO:0042176	regulation of transcription, DNA-templated//regulation of protein catabolic process	GO:0046983//GO:0030234//GO:0003700	protein dimerization activity//enzyme regulator activity//transcription factor activity, sequence-specific DNA binding	GO:0005667//GO:0000502	transcription factor complex//proteasome complex	KOG2483	Upstream transcription factor 2/L-myc-2 protein
c86924_g1	0	6.47355	#NAME?	0.0041919	0.036831	1521	--	--	--	--	--	--	--	--	--	--	--	--	--	--	--	--	--	--	--	--	--	--	--	--	--	--	--	--
c19978_g1	0	6.47003	#NAME?	0.0041997	0.036891	946	--	--	--	--	--	1621108	U63312.1	943	0	Homo sapiens Ets variant protein 6 (ETV6) gene, exons 1B and 3 and partial cds	--	--	--	--	--	--	--	--	--	--	--	--	--	--	--	--	--	--
c95856_g1	0	6.47003	#NAME?	0.0041997	0.036891	504	--	--	--	--	--	322812195	AC243631.3	489	0	Homo sapiens FOSMID clone ABC10-44585000K16 from chromosome 16, complete sequence	--	--	--	--	O96017	133	2.83402e-08	Serine/threonine-protein kinase Chk2 OS=Homo sapiens GN=CHEK2 PE=1 SV=1	--	--	--	--	--	--	--	--	--	--
c69254_g1	0	6.46722	#NAME?	0.004206	0.036937	898	698499543	XP_009795589.1	1095	4.86762e-142	PREDICTED: NADPH--cytochrome P450 reductase [Nicotiana sylvestris]	697106807	XM_009608931.1	868	0	PREDICTED: Nicotiana tomentosiformis NADPH--cytochrome P450 reductase (LOC104101481), mRNA	K00327	POR	NADPH-ferrihemoprotein reductase	http://www.genome.jp/dbget-bin/www_bget?ko:K00327	Q9SUM3	942	4.49626e-120	NADPH--cytochrome P450 reductase 2 OS=Arabidopsis thaliana GN=ATR2 PE=1 SV=1	PF00175	Oxidoreductase NAD-binding domain	GO:0055114	oxidation-reduction process	GO:0016491	oxidoreductase activity	--	--	KOG1158	NADP/FAD dependent oxidoreductase
c110568_g1	0	6.46687	#NAME?	0.0042068	0.03694	635	--	--	--	--	--	--	--	--	--	--	--	--	--	--	--	--	--	--	PF05509	TraY domain	GO:0000746	conjugation	GO:0003677	DNA binding	--	--	--	--
c137915_g1	0	6.46687	#NAME?	0.0042068	0.03694	802	--	--	--	--	--	226492187	NG_011812.1	802	0	Homo sapiens glutamate receptor, ionotropic, N-methyl D-aspartate 2A (GRIN2A), RefSeqGene on chromosome 16	--	--	--	--	Q12879	1063	2.67259e-132	Glutamate receptor ionotropic, NMDA 2A OS=Homo sapiens GN=GRIN2A PE=1 SV=1	PF04636//PF02684	PA26 p53-induced protein (sestrin)//Lipid-A-disaccharide synthetase	GO:0009245//GO:1901031	lipid A biosynthetic process//regulation of response to reactive oxygen species	GO:0008915	lipid-A-disaccharide synthase activity	GO:0005634	nucleus	KOG1053	Glutamate-gated NMDA-type ion channel receptor subunit GRIN2A and related subunits
c107244_g1	0	6.46089	#NAME?	0.0042201	0.037046	1186	--	--	--	--	--	--	--	--	--	--	--	--	--	--	--	--	--	--	PF02793	Hormone receptor domain	GO:0007186	G-protein coupled receptor signaling pathway	GO:0004930	G-protein coupled receptor activity	GO:0016020	membrane	--	--
c128752_g2	0	6.45772	#NAME?	0.0042272	0.037098	436	--	--	--	--	--	--	--	--	--	--	--	--	--	--	--	--	--	--	--	--	--	--	--	--	--	--	--	--
c16552_g1	0	6.45772	#NAME?	0.0042272	0.037098	952	--	--	--	--	--	399923581	NG_007726.3	738	0	Homo sapiens epidermal growth factor receptor (EGFR), RefSeqGene (LRG_304) on chromosome 7	--	--	--	--	P00533	264	1.36981e-23	Epidermal growth factor receptor OS=Homo sapiens GN=EGFR PE=1 SV=2	--	--	--	--	--	--	--	--	--	--
c98230_g1	0	6.45772	#NAME?	0.0042272	0.037098	997	--	--	--	--	--	--	--	--	--	--	--	--	--	--	--	--	--	--	--	--	--	--	--	--	--	--	--	--
c123945_g5	0	6.45455	#NAME?	0.0042343	0.037149	861	--	--	--	--	--	--	--	--	--	--	--	--	--	--	--	--	--	--	--	--	--	--	--	--	--	--	--	--
c79819_g1	0	6.45455	#NAME?	0.0042343	0.037149	2110	359491386	XP_002273412.2	2094	0	PREDICTED: LOW QUALITY PROTEIN: WD repeat and HMG-box DNA-binding protein 1 [Vitis vinifera]	731426150	XM_002273376.3	554	0	PREDICTED: Vitis vinifera WD repeat and HMG-box DNA-binding protein 1 (LOC100245742), mRNA	K11274	WDHD1, CTF4	chromosome transmission fidelity protein 4	http://www.genome.jp/dbget-bin/www_bget?ko:K11274	P59328	443	2.96165e-44	WD repeat and HMG-box DNA-binding protein 1 OS=Mus musculus GN=Wdhd1 PE=1 SV=2	--	--	--	--	--	--	--	--	KOG1274	WD40 repeat protein
c131270_g1	0	6.44822	#NAME?	0.0042486	0.037259	803	674919725	CDY13414.1	202	9.13271e-16	BnaA03g51320D [Brassica napus]	300797801	NG_023387.1	803	0	Homo sapiens LCK proto-oncogene, Src family tyrosine kinase (LCK), RefSeqGene on chromosome 1	--	--	--	--	P06239	562	2.07091e-66	Tyrosine-protein kinase Lck OS=Homo sapiens GN=LCK PE=1 SV=6	PF00069//PF07714	Protein kinase domain//Protein tyrosine kinase	GO:0006468	protein phosphorylation	GO:0005524//GO:0004672	ATP binding//protein kinase activity	--	--	KOG0197	Tyrosine kinases
c165789_g1	0	9.32974	#NAME?	0.0042625	0.037367	1144	--	--	--	--	--	219521903	NG_009244.1	1144	0	Homo sapiens breakpoint cluster region (BCR), RefSeqGene on chromosome 22	--	--	--	--	--	--	--	--	--	--	--	--	--	--	--	--	--	--
c122652_g4	0	6.43907	#NAME?	0.0042693	0.037412	1311	--	--	--	--	--	--	--	--	--	--	--	--	--	--	--	--	--	--	--	--	--	--	--	--	--	--	--	--
c76139_g1	0	6.43907	#NAME?	0.0042693	0.037412	756	--	--	--	--	--	--	--	--	--	--	--	--	--	--	--	--	--	--	PF10717	Occlusion-derived virus envelope protein ODV-E18	--	--	--	--	GO:0019031	viral envelope	--	--
c111687_g1	0	14.2806	#NAME?	0.0042735	0.037444	421	--	--	--	--	--	168986621	AC206703.3	358	0	Pongo abelii BAC clone CH276-53O11 from chromosome unknown, complete sequence	--	--	--	--	P16662	501	2.95249e-59	UDP-glucuronosyltransferase 2B7 OS=Homo sapiens GN=UGT2B7 PE=1 SV=1	PF00201	UDP-glucoronosyl and UDP-glucosyl transferase	GO:0008152	metabolic process	GO:0016758	transferase activity, transferring hexosyl groups	--	--	KOG1192	UDP-glucuronosyl and UDP-glucosyl transferase
c88578_g1	0	6.43626	#NAME?	0.0042757	0.037459	1045	225440506	XP_002272579.1	714	3.29785e-90	PREDICTED: protein MIZU-KUSSEI 1 [Vitis vinifera]	--	--	--	--	--	--	--	--	--	O22227	362	2.31887e-38	Protein MIZU-KUSSEI 1 OS=Arabidopsis thaliana GN=MIZ1 PE=1 SV=1	--	--	--	--	--	--	--	--	--	--
c115454_g4	0	6.43591	#NAME?	0.0042765	0.037462	410	--	--	--	--	--	--	--	--	--	--	--	--	--	--	--	--	--	--	--	--	--	--	--	--	--	--	--	--
c98892_g1	0	6.43591	#NAME?	0.0042765	0.037462	1018	747093676	XP_011094655.1	658	2.60271e-82	PREDICTED: cytokinin riboside 5'-monophosphate phosphoribohydrolase LOG3 [Sesamum indicum]	719992906	XM_010255416.1	208	1.06605e-102	PREDICTED: Nelumbo nucifera cytokinin riboside 5'-monophosphate phosphoribohydrolase LOG1 (LOC104594879), transcript variant X3, mRNA	K06966	K06966	uncharacterized protein	http://www.genome.jp/dbget-bin/www_bget?ko:K06966	Q8RUN2	624	4.63479e-78	Cytokinin riboside 5'-monophosphate phosphoribohydrolase LOG1 OS=Arabidopsis thaliana GN=LOG1 PE=1 SV=1	--	--	--	--	--	--	--	--	--	--
c123602_g1	0	6.43274	#NAME?	0.0042837	0.037512	1132	--	--	--	--	--	--	--	--	--	--	--	--	--	--	--	--	--	--	--	--	--	--	--	--	--	--	--	--
c70917_g1	0	6.43274	#NAME?	0.0042837	0.037512	427	--	--	--	--	--	--	--	--	--	--	--	--	--	--	--	--	--	--	--	--	--	--	--	--	--	--	--	--
c86736_g1	0	6.43274	#NAME?	0.0042837	0.037512	398	14326459	AAK60275.1	316	6.77137e-32	phenylalanine ammonia-lyase 2 [Manihot esculenta]	--	--	--	--	--	K10775	E4.3.1.24	phenylalanine ammonia-lyase	http://www.genome.jp/dbget-bin/www_bget?ko:K10775	P45735	305	3.50397e-32	Phenylalanine ammonia-lyase (Fragment) OS=Vitis vinifera GN=PAL PE=2 SV=1	--	--	--	--	--	--	--	--	--	--
c95362_g1	0	10.9323	#NAME?	0.0042866	0.037533	480	566175553	XP_002308236.2	346	3.80693e-38	hypothetical protein POPTR_0006s10500g [Populus trichocarpa]>gi|550335924|gb|EEE91759.2| hypothetical protein POPTR_0006s10500g [Populus trichocarpa]	571466484	XM_003529126.2	73	5.3866e-28	PREDICTED: Glycine max abscisic acid receptor PYL4-like (LOC100792229), mRNA	K14496	PYL	abscisic acid receptor PYR/PYL family	http://www.genome.jp/dbget-bin/www_bget?ko:K14496	Q9FLB1	302	9.81675e-33	Abscisic acid receptor PYL5 OS=Arabidopsis thaliana GN=PYL5 PE=1 SV=1	--	--	--	--	--	--	--	--	--	--
c78399_g1	0	6.42359	#NAME?	0.0043046	0.037655	732	697126339	XP_009617203.1	729	2.98322e-95	PREDICTED: zinc finger A20 and AN1 domain-containing stress-associated protein 1-like [Nicotiana tomentosiformis]	697126338	XM_009618908.1	647	0	PREDICTED: Nicotiana tomentosiformis zinc finger A20 and AN1 domain-containing stress-associated protein 1-like (LOC104109573), mRNA	--	--	--	--	Q6NNI8	407	1.68799e-47	Zinc finger A20 and AN1 domain-containing stress-associated protein 1 OS=Arabidopsis thaliana GN=SAP1 PE=1 SV=1	PF01754//PF01428	A20-like zinc finger//AN1-like Zinc finger	--	--	GO:0003677//GO:0008270	DNA binding//zinc ion binding	--	--	KOG3173	Predicted Zn-finger protein
c91172_g1	0	6.42359	#NAME?	0.0043046	0.037655	737	697111855	XP_009609806.1	1016	1.00231e-137	PREDICTED: ethylene-responsive transcription factor 4 [Nicotiana tomentosiformis]>gi|697172910|ref|XP_009595390.1| PREDICTED: ethylene-responsive transcription factor 4 [Nicotiana tomentosiformis]	697172909	XM_009597095.1	700	0	PREDICTED: Nicotiana tomentosiformis ethylene-responsive transcription factor 4 (LOC104091694), mRNA	--	--	--	--	Q40477	1026	3.53605e-140	Ethylene-responsive transcription factor 4 OS=Nicotiana tabacum GN=ERF4 PE=1 SV=1	PF00847	AP2 domain	GO:0006355	regulation of transcription, DNA-templated	GO:0003700	transcription factor activity, sequence-specific DNA binding	GO:0005667	transcription factor complex	--	--
c105927_g1	0	6.42077	#NAME?	0.0043111	0.037703	964	--	--	--	--	--	--	--	--	--	--	--	--	--	--	--	--	--	--	--	--	--	--	--	--	--	--	--	--
c106275_g2	0	6.41128	#NAME?	0.004333	0.037864	505	--	--	--	--	--	--	--	--	--	--	--	--	--	--	--	--	--	--	--	--	--	--	--	--	--	--	--	--
c89571_g1	0	6.41093	#NAME?	0.0043338	0.037869	275	--	--	--	--	--	--	--	--	--	--	--	--	--	--	--	--	--	--	--	--	--	--	--	--	--	--	--	--
c105403_g1	0	6.40811	#NAME?	0.0043403	0.037923	889	--	--	--	--	--	--	--	--	--	--	--	--	--	--	--	--	--	--	--	--	--	--	--	--	--	--	--	--
c104204_g2	0	6.40494	#NAME?	0.0043476	0.037976	692	225424879	XP_002274663.1	360	1.65398e-40	PREDICTED: thioredoxin H2 [Vitis vinifera]>gi|296086443|emb|CBI32032.3| unnamed protein product [Vitis vinifera]	--	--	--	--	--	K03671	trxA	thioredoxin 1	http://www.genome.jp/dbget-bin/www_bget?ko:K03671	Q38879	287	2.25355e-30	Thioredoxin H2 OS=Arabidopsis thaliana GN=TRX2 PE=2 SV=2	PF00085//PF00578	Thioredoxin//AhpC/TSA family	GO:0006118//GO:0006662//GO:0045454//GO:0055114	obsolete electron transport//glycerol ether metabolic process//cell redox homeostasis//oxidation-reduction process	GO:0009055//GO:0016209//GO:0015035//GO:0016491	electron carrier activity//antioxidant activity//protein disulfide oxidoreductase activity//oxidoreductase activity	--	--	KOG0907	Thioredoxin
c126360_g2	0	6.40494	#NAME?	0.0043476	0.037976	356	--	--	--	--	--	--	--	--	--	--	--	--	--	--	--	--	--	--	--	--	--	--	--	--	--	--	--	--
c31569_g1	0	6.40494	#NAME?	0.0043476	0.037976	969	147785382	CAN66286.1	622	7.21538e-75	hypothetical protein VITISV_011184 [Vitis vinifera]	357464688	XM_003602578.1	41	6.92444e-10	Medicago truncatula U-box domain-containing protein (MTR_3g096370) mRNA, complete cds	--	--	--	--	Q9FXA4	164	2.79255e-11	U-box domain-containing protein 26 OS=Arabidopsis thaliana GN=PUB26 PE=2 SV=1	--	--	--	--	--	--	--	--	--	--
c99474_g1	0	6.40494	#NAME?	0.0043476	0.037976	415	--	--	--	--	--	--	--	--	--	--	--	--	--	--	--	--	--	--	--	--	--	--	--	--	--	--	--	--
c87939_g1	0	6.40213	#NAME?	0.0043542	0.03802	535	--	--	--	--	--	--	--	--	--	--	--	--	--	--	--	--	--	--	--	--	--	--	--	--	--	--	--	--
c95914_g2	0	6.39896	#NAME?	0.0043616	0.038076	943	--	--	--	--	--	--	--	--	--	--	--	--	--	--	--	--	--	--	--	--	--	--	--	--	--	--	--	--
c124913_g6	0	6.39579	#NAME?	0.0043689	0.038136	868	--	--	--	--	--	--	--	--	--	--	--	--	--	--	--	--	--	--	--	--	--	--	--	--	--	--	--	--
c88589_g1	0	6.39579	#NAME?	0.0043689	0.038136	659	225458850	XP_002285355.1	715	5.61359e-93	PREDICTED: LIM domain-containing protein WLIM1 [Vitis vinifera]>gi|147785329|emb|CAN72849.1| hypothetical protein VITISV_013939 [Vitis vinifera]>gi|302142193|emb|CBI19396.3| unnamed protein product [Vitis vinifera]	731383839	XM_002266463.2	227	1.85619e-113	PREDICTED: Vitis vinifera LIM domain-containing protein WLIM1 (LOC100266902), mRNA	K09377	CSRP	cysteine and glycine-rich protein	http://www.genome.jp/dbget-bin/www_bget?ko:K09377	Q94JX5	673	1.36163e-87	LIM domain-containing protein WLIM1 OS=Arabidopsis thaliana GN=WLIM1 PE=1 SV=1	PF03106//PF00412	WRKY DNA -binding domain//LIM domain	GO:0006355	regulation of transcription, DNA-templated	GO:0043565//GO:0046872//GO:0008270//GO:0003700	sequence-specific DNA binding//metal ion binding//zinc ion binding//transcription factor activity, sequence-specific DNA binding	GO:0005667	transcription factor complex	KOG1700	Regulatory protein MLP and related LIM proteins
c120335_g3	0	6.39263	#NAME?	0.0043764	0.038183	399	--	--	--	--	--	--	--	--	--	--	--	--	--	--	--	--	--	--	--	--	--	--	--	--	--	--	--	--
c120463_g1	0	6.39263	#NAME?	0.0043764	0.038183	398	--	--	--	--	--	--	--	--	--	--	--	--	--	--	--	--	--	--	--	--	--	--	--	--	--	--	--	--
c103124_g2	0	7.02687	#NAME?	0.0043902	0.03829	478	--	--	--	--	--	--	--	--	--	--	--	--	--	--	--	--	--	--	--	--	--	--	--	--	--	--	--	--
c102287_g1	0	6.3863	#NAME?	0.0043912	0.038297	709	--	--	--	--	--	--	--	--	--	--	--	--	--	--	--	--	--	--	--	--	--	--	--	--	--	--	--	--
c121738_g3	0	6.37398	#NAME?	0.0044203	0.038517	602	641860384	KDO79073.1	280	1.65115e-27	hypothetical protein CISIN_1g023601mg [Citrus sinensis]	565345527	XM_006339786.1	84	5.25234e-34	PREDICTED: Solanum tuberosum microtubule-associated protein RP/EB family member 1C-like (LOC102603900), mRNA	K10436	MAPRE	microtubule-associated protein, RP/EB family	http://www.genome.jp/dbget-bin/www_bget?ko:K10436	Q9FGQ6	171	2.81297e-13	Microtubule-associated protein RP/EB family member 1C OS=Arabidopsis thaliana GN=EB1C PE=1 SV=1	--	--	--	--	--	--	--	--	--	--
c71159_g1	0	9.8478	#NAME?	0.0044454	0.03869	244	146215992	ABQ10198.1	285	1.80304e-29	actinidin Act4b [Actinidia eriantha]	146215991	EF530140.1	124	1.13382e-56	Actinidia eriantha actinidin Act4b mRNA, complete cds	K16292	CEP, CYSEP	KDEL-tailed cysteine endopeptidase	http://www.genome.jp/dbget-bin/www_bget?ko:K16292	A5HII1	212	4.15011e-20	Actinidain OS=Actinidia deliciosa PE=1 SV=1	PF00112	Papain family cysteine protease	GO:0006508	proteolysis	GO:0008234	cysteine-type peptidase activity	--	--	KOG1543	Cysteine proteinase Cathepsin L
c97158_g1	0	6.36167	#NAME?	0.0044496	0.038722	1047	225432474	XP_002277334.1	1453	0	PREDICTED: probable galacturonosyltransferase-like 4 [Vitis vinifera]	731395242	XM_002271260.2	261	3.78317e-132	PREDICTED: Vitis vinifera probable galacturonosyltransferase-like 4 (LOC100266638), mRNA	--	--	--	--	Q9M8J2	1330	0	Probable galacturonosyltransferase-like 4 OS=Arabidopsis thaliana GN=GATL4 PE=2 SV=1	PF01501	Glycosyl transferase family 8	--	--	GO:0016757	transferase activity, transferring glycosyl groups	--	--	KOG1879	UDP-glucose:glycoprotein glucosyltransferase
c102392_g3	0	6.36132	#NAME?	0.0044504	0.038727	804	--	--	--	--	--	--	--	--	--	--	--	--	--	--	--	--	--	--	--	--	--	--	--	--	--	--	--	--
c89460_g1	0	6.35217	#NAME?	0.0044724	0.0389	924	--	--	--	--	--	--	--	--	--	--	--	--	--	--	--	--	--	--	--	--	--	--	--	--	--	--	--	--
c112721_g1	0	7.43453	#NAME?	0.0045247	0.039305	425	--	--	--	--	--	383209650	NG_012337.2	422	0	Homo sapiens succinate dehydrogenase complex, subunit D, integral membrane protein (SDHD), RefSeqGene on chromosome 11	--	--	--	--	Q5RC29	194	1.44794e-17	Succinate dehydrogenase [ubiquinone] cytochrome b small subunit, mitochondrial OS=Pongo abelii GN=SDHD PE=2 SV=1	--	--	--	--	--	--	--	--	--	--
c176797_g1	0	8.8971	#NAME?	0.0045415	0.039438	1014	--	--	--	--	--	388490278	NG_032761.1	1014	0	Homo sapiens tumor necrosis factor, alpha-induced protein 3 (TNFAIP3), RefSeqGene on chromosome 6	--	--	--	--	P21580	1587	0	Tumor necrosis factor alpha-induced protein 3 OS=Homo sapiens GN=TNFAIP3 PE=1 SV=1	PF01754	A20-like zinc finger	--	--	GO:0008270//GO:0003677	zinc ion binding//DNA binding	--	--	--	--
c98901_g1	0	7.02469	#NAME?	0.0045784	0.03971	418	--	--	--	--	--	--	--	--	--	--	--	--	--	--	--	--	--	--	--	--	--	--	--	--	--	--	--	--
c20645_g1	0	8.18446	#NAME?	0.0047619	0.041099	992	--	--	--	--	--	238814318	NG_012267.1	992	0	Homo sapiens axin 1 (AXIN1), RefSeqGene on chromosome 16	--	--	--	--	O15169	1374	0	Axin-1 OS=Homo sapiens GN=AXIN1 PE=1 SV=2	--	--	--	--	--	--	--	--	KOG3589	G protein signaling regulators
c177336_g1	0	6.30508	#NAME?	0.0050124	0.042966	714	224105777	XP_002313929.1	183	4.94178e-13	hypothetical protein POPTR_0009s08790g [Populus trichocarpa]>gi|222850337|gb|EEE87884.1| hypothetical protein POPTR_0009s08790g [Populus trichocarpa]	499137525	NG_033239.1	711	0	Homo sapiens mechanistic target of rapamycin (serine/threonine kinase) (MTOR), RefSeqGene (LRG_734) on chromosome 1	K07203	FRAP	FKBP12-rapamycin complex-associated protein	http://www.genome.jp/dbget-bin/www_bget?ko:K07203	P42346	286	6.2419e-27	Serine/threonine-protein kinase mTOR OS=Rattus norvegicus GN=Mtor PE=1 SV=1	--	--	--	--	GO:0016772//GO:0005488	transferase activity, transferring phosphorus-containing groups//binding	--	--	KOG0891	DNA-dependent protein kinase
c95896_g1	0	9.6604	#NAME?	0.0050119	0.042966	474	--	--	--	--	--	--	--	--	--	--	--	--	--	--	--	--	--	--	PF01133	Enhancer of rudimentary	GO:0007049//GO:0045747//GO:0006221	cell cycle//positive regulation of Notch signaling pathway//pyrimidine nucleotide biosynthetic process	--	--	--	--	--	--
c156391_g1	0	6.47672	#NAME?	0.005021	0.043033	572	--	--	--	--	--	--	--	--	--	--	--	--	--	--	--	--	--	--	--	--	--	--	--	--	--	--	--	--
c111423_g1	0	8.10775	#NAME?	0.0050335	0.04312	1169	--	--	--	--	--	--	--	--	--	--	--	--	--	--	--	--	--	--	--	--	--	--	--	--	--	--	--	--
c25397_g1	0	13.568	#NAME?	0.0050853	0.043497	1184	--	--	--	--	--	10437685	AK025217.1	1181	0	Homo sapiens cDNA: FLJ21564 fis, clone COL06452	--	--	--	--	--	--	--	--	--	--	--	--	--	--	--	--	--	--
c113190_g4	0	6.27729	#NAME?	0.0050862	0.043502	963	--	--	--	--	--	--	--	--	--	--	--	--	--	--	--	--	--	--	--	--	--	--	--	--	--	--	--	--
c107431_g1	0	6.27377	#NAME?	0.0050956	0.043567	1532	--	--	--	--	--	--	--	--	--	--	--	--	--	--	--	--	--	--	--	--	--	--	--	--	--	--	--	--
c131162_g1	0	6.27377	#NAME?	0.0050956	0.043567	1157	--	--	--	--	--	210032887	NG_008880.1	1157	0	Homo sapiens BCL6 corepressor (BCOR), RefSeqGene on chromosome X	--	--	--	--	Q6W2J9	1945	0	BCL-6 corepressor OS=Homo sapiens GN=BCOR PE=1 SV=1	--	--	--	--	--	--	--	--	--	--
c21662_g1	0	6.26779	#NAME?	0.0051117	0.04369	728	--	--	--	--	--	19172900	AC002553.2	728	0	Homo sapiens chromosome , clone CTC-529I10, complete sequence	--	--	--	--	O75376	757	1.46865e-89	Nuclear receptor corepressor 1 OS=Homo sapiens GN=NCOR1 PE=1 SV=2	--	--	--	--	--	--	--	--	--	--
c56744_g1	0	6.26779	#NAME?	0.0051117	0.04369	859	590591401	XP_007017006.1	289	3.20046e-44	GDSL-like Lipase/Acylhydrolase family protein, putative [Theobroma cacao]>gi|508787369|gb|EOY34625.1| GDSL-like Lipase/Acylhydrolase family protein, putative [Theobroma cacao]	--	--	--	--	--	--	--	--	--	Q9LMJ3	282	3.94263e-36	GDSL esterase/lipase At1g06990 OS=Arabidopsis thaliana GN=At1g06990 PE=2 SV=2	--	--	--	--	--	--	--	--	--	--
c92215_g1	0	6.26462	#NAME?	0.0051202	0.043753	1550	743913997	XP_011000922.1	405	1.47144e-76	PREDICTED: F-box/LRR-repeat protein At1g67190-like isoform X1 [Populus euphratica]	--	--	--	--	--	--	--	--	--	Q9ZW88	378	1.58871e-65	F-box/LRR-repeat protein At1g67190 OS=Arabidopsis thaliana GN=At1g67190 PE=2 SV=1	PF12937//PF00646	F-box-like//F-box domain	--	--	GO:0005515	protein binding	--	--	--	--
c99901_g2	0	6.25864	#NAME?	0.0051364	0.043866	794	--	--	--	--	--	--	--	--	--	--	--	--	--	--	--	--	--	--	--	--	--	--	--	--	--	--	--	--
c131032_g1	0	6.25829	#NAME?	0.0051374	0.043871	721	545357665	XP_005644453.1	129	2.0198e-06	UDP-Glycosyltransferase/glycogen phosphorylase [Coccomyxa subellipsoidea C-169]>gi|384246419|gb|EIE19909.1| UDP-Glycosyltransferase/glycogen phosphorylase [Coccomyxa subellipsoidea C-169]	493799783	NG_033238.1	721	0	Homo sapiens UDP glucuronosyltransferase 1 family, polypeptide A1 (UGT1A1), RefSeqGene (LRG_733) on chromosome 2	--	--	--	--	P22309	974	5.4902e-128	UDP-glucuronosyltransferase 1-1 OS=Homo sapiens GN=UGT1A1 PE=1 SV=1	PF00201	UDP-glucoronosyl and UDP-glucosyl transferase	GO:0008152	metabolic process	GO:0016758	transferase activity, transferring hexosyl groups	--	--	KOG1192	UDP-glucuronosyl and UDP-glucosyl transferase
c106173_g1	0	6.25231	#NAME?	0.0051536	0.043986	1117	--	--	--	--	--	--	--	--	--	--	--	--	--	--	--	--	--	--	--	--	--	--	--	--	--	--	--	--
c188152_g1	0	6.24598	#NAME?	0.0051709	0.044101	768	--	--	--	--	--	219521903	NG_009244.1	768	0	Homo sapiens breakpoint cluster region (BCR), RefSeqGene on chromosome 22	--	--	--	--	--	--	--	--	--	--	--	--	--	--	--	--	--	--
c65563_g1	0	6.23999	#NAME?	0.0051873	0.044225	818	698559428	XP_009771566.1	1282	3.92559e-168	PREDICTED: linoleate 13S-lipoxygenase 3-1, chloroplastic [Nicotiana sylvestris]	697114129	XM_009612669.1	770	0	PREDICTED: Nicotiana tomentosiformis linoleate 13S-lipoxygenase 3-1, chloroplastic (LOC104104553), mRNA	K00454	LOX2S	lipoxygenase	http://www.genome.jp/dbget-bin/www_bget?ko:K00454	O24371	1195	4.86741e-156	Linoleate 13S-lipoxygenase 3-1, chloroplastic OS=Solanum tuberosum GN=LOX3.1 PE=1 SV=1	PF01477//PF00305	PLAT/LH2 domain//Lipoxygenase	GO:0055114	oxidation-reduction process	GO:0005515//GO:0016702//GO:0046872	protein binding//oxidoreductase activity, acting on single donors with incorporation of molecular oxygen, incorporation of two atoms of oxygen//metal ion binding	--	--	--	--
c142383_g1	0	7.47182	#NAME?	0.0052053	0.044361	909	--	--	--	--	--	28191457	AC009283.6	909	0	Homo sapiens chromosome 17, clone RP11-390P24, complete sequence	--	--	--	--	Q9NYV4	631	3.49957e-72	Cyclin-dependent kinase 12 OS=Homo sapiens GN=CDK12 PE=1 SV=2	PF03547	Membrane transport protein	GO:0055085	transmembrane transport	--	--	GO:0016021	integral component of membrane	--	--
c122280_g2	0	6.23049	#NAME?	0.0052135	0.044415	508	--	--	--	--	--	--	--	--	--	--	--	--	--	--	--	--	--	--	--	--	--	--	--	--	--	--	--	--
c95097_g1	0	6.22768	#NAME?	0.0052212	0.044469	989	--	--	--	--	--	--	--	--	--	--	--	--	--	--	--	--	--	--	--	--	--	--	--	--	--	--	--	--
c12858_g1	0	6.22733	#NAME?	0.0052222	0.044475	816	--	--	--	--	--	219521903	NG_009244.1	813	0	Homo sapiens breakpoint cluster region (BCR), RefSeqGene on chromosome 22	--	--	--	--	--	--	--	--	--	--	--	--	--	--	--	--	--	--
c107072_g3	0	6.22416	#NAME?	0.005231	0.044537	805	--	--	--	--	--	--	--	--	--	--	--	--	--	--	--	--	--	--	--	--	--	--	--	--	--	--	--	--
c77225_g1	0	6.22416	#NAME?	0.005231	0.044537	858	697170237	XP_009594036.1	455	4.22588e-52	PREDICTED: expansin-like A2 isoform X1 [Nicotiana tomentosiformis]	697170241	XM_009595743.1	353	0	PREDICTED: Nicotiana tomentosiformis expansin-like A2 (LOC104090606), transcript variant X4, mRNA	--	--	--	--	Q9SVE5	301	1.56876e-30	Expansin-like A2 OS=Arabidopsis thaliana GN=EXLA2 PE=2 SV=1	--	--	--	--	--	--	--	--	--	--
c108920_g1	0	6.22135	#NAME?	0.0052388	0.044601	1270	147916856	ABQ52488.1	1352	0	GA 20-oxidase [Paeonia suffruticosa]	590709041	XM_007048384.1	170	1.77991e-81	Theobroma cacao Gibberellin 20-oxidase, putative (TCM_001532) mRNA, complete cds	K05282	E1.14.11.12	gibberellin 20-oxidase	http://www.genome.jp/dbget-bin/www_bget?ko:K05282	O04706	984	7.93712e-129	Gibberellin 20 oxidase 1-B OS=Triticum aestivum GN=GA20ox1B PE=2 SV=1	PF03171	2OG-Fe(II) oxygenase superfamily	GO:0055114	oxidation-reduction process	GO:0016491	oxidoreductase activity	--	--	KOG0143	Iron/ascorbate family oxidoreductases
c65601_g1	0	6.21818	#NAME?	0.0052476	0.044671	1167	147784965	CAN64129.1	822	7.30327e-138	hypothetical protein VITISV_039161 [Vitis vinifera]	764568666	XM_004296415.2	149	7.69864e-70	PREDICTED: Fragaria vesca subsp. vesca peroxidase 45-like (LOC101310594), mRNA	K00430	E1.11.1.7	peroxidase	http://www.genome.jp/dbget-bin/www_bget?ko:K00430	Q96518	813	3.35322e-104	Peroxidase 16 OS=Arabidopsis thaliana GN=PER16 PE=1 SV=2	PF00141	Peroxidase	GO:0006804//GO:0006979//GO:0055114	obsolete peroxidase reaction//response to oxidative stress//oxidation-reduction process	GO:0004601//GO:0020037	peroxidase activity//heme binding	--	--	--	--
c9237_g1	0	6.21783	#NAME?	0.0052486	0.044674	860	--	--	--	--	--	23241053	BC034955.1	860	0	Homo sapiens cDNA clone IMAGE:4824797, containing frame-shift errors	--	--	--	--	P25054	1052	1.90208e-128	Adenomatous polyposis coli protein OS=Homo sapiens GN=APC PE=1 SV=2	PF05923	APC cysteine-rich region	GO:0016055	Wnt signaling pathway	--	--	--	--	--	--
c102022_g1	0	6.2122	#NAME?	0.0052643	0.044782	993	--	--	--	--	--	--	--	--	--	--	--	--	--	--	--	--	--	--	--	--	--	--	--	--	--	--	--	--
c99013_g1	0	6.21185	#NAME?	0.0052653	0.044788	709	--	--	--	--	--	--	--	--	--	--	--	--	--	--	--	--	--	--	--	--	--	--	--	--	--	--	--	--
c56584_g1	0	6.20903	#NAME?	0.0052732	0.044845	791	657374188	KEH19791.1	826	1.83076e-109	ubiquitin-conjugating enzyme [Medicago truncatula]	697184321	XM_009602895.1	791	0	PREDICTED: Nicotiana tomentosiformis ubiquitin-conjugating enzyme E2 2 (LOC104096512), mRNA	K10573	UBE2A, UBC2, RAD6A	ubiquitin-conjugating enzyme E2 A	http://www.genome.jp/dbget-bin/www_bget?ko:K10573	P42745	808	6.39082e-108	Ubiquitin-conjugating enzyme E2 2 OS=Arabidopsis thaliana GN=UBC2 PE=2 SV=1	PF11789//PF05773	Zinc-finger of the MIZ type in Nse subunit//RWD domain	--	--	GO:0008270//GO:0005515	zinc ion binding//protein binding	--	--	KOG0419	Ubiquitin-protein ligase
c95593_g3	0	6.20903	#NAME?	0.0052732	0.044845	521	566157685	XP_002301177.2	159	9.65587e-12	hypothetical protein POPTR_0002s12650g [Populus trichocarpa]>gi|550344873|gb|EEE80450.2| hypothetical protein POPTR_0002s12650g [Populus trichocarpa]	--	--	--	--	--	K14829	IPI3	pre-rRNA-processing protein IPI3	http://www.genome.jp/dbget-bin/www_bget?ko:K14829	--	--	--	--	PF03176	MMPL family	--	--	--	--	GO:0016020	membrane	--	--
c120687_g7	0	6.20586	#NAME?	0.0052821	0.04491	1151	--	--	--	--	--	--	--	--	--	--	--	--	--	--	--	--	--	--	--	--	--	--	--	--	--	--	--	--
c158661_g1	0	6.20551	#NAME?	0.0052831	0.044916	1046	--	--	--	--	--	353441748	JN686490.1	1046	0	Homo sapiens breast and ovarian cancer sususceptibility protein 1 (BRCA1) mRNA, complete cds	--	--	--	--	P38398	1718	0	Breast cancer type 1 susceptibility protein OS=Homo sapiens GN=BRCA1 PE=1 SV=2	--	--	--	--	--	--	--	--	--	--
c131677_g1	0	6.20235	#NAME?	0.005292	0.044978	1125	298710503	CBJ25567.1	465	3.84554e-48	MutS protein homolog 6 [Ectocarpus siliculosus]	160948586	NG_007111.1	1125	0	Homo sapiens mutS homolog 6 (MSH6), RefSeqGene (LRG_219) on chromosome 2	K08737	MSH6	DNA mismatch repair protein MSH6	http://www.genome.jp/dbget-bin/www_bget?ko:K08737	P52701	1495	0	DNA mismatch repair protein Msh6 OS=Homo sapiens GN=MSH6 PE=1 SV=2	PF01624	MutS domain I	GO:0006298	mismatch repair	GO:0030983//GO:0005524	mismatched DNA binding//ATP binding	--	--	KOG0217	Mismatch repair ATPase MSH6 (MutS family)
c187923_g1	0	6.20235	#NAME?	0.005292	0.044978	783	--	--	--	--	--	297374761	NG_021396.1	783	0	Homo sapiens EPH receptor A2 (EPHA2), RefSeqGene on chromosome 1	--	--	--	--	P29317	1225	6.71124e-160	Ephrin type-A receptor 2 OS=Homo sapiens GN=EPHA2 PE=1 SV=2	PF01404//PF00642	Ephrin receptor ligand binding domain//Zinc finger C-x8-C-x5-C-x3-H type (and similar)	GO:0048013	ephrin receptor signaling pathway	GO:0046872	metal ion binding	--	--	KOG0196	Tyrosine kinase, EPH (ephrin) receptor family
c93396_g1	0	6.19953	#NAME?	0.0052999	0.045028	350	--	--	--	--	--	--	--	--	--	--	--	--	--	--	--	--	--	--	PF05039	Agouti protein	GO:0009755	hormone-mediated signaling pathway	--	--	GO:0005576	extracellular region	--	--
c142313_g1	0	11.8409	#NAME?	0.0053122	0.04512	2052	--	--	--	--	--	224809238	NG_011443.1	2052	0	Homo sapiens ets variant 6 (ETV6), RefSeqGene (LRG_609) on chromosome 12	--	--	--	--	--	--	--	--	--	--	--	--	--	--	--	--	--	--
c87367_g1	0	6.1932	#NAME?	0.0053178	0.045151	605	--	--	--	--	--	--	--	--	--	--	--	--	--	--	--	--	--	--	--	--	--	--	--	--	--	--	--	--
c101846_g1	0	6.19003	#NAME?	0.0053268	0.045219	448	--	--	--	--	--	--	--	--	--	--	--	--	--	--	--	--	--	--	PF11722	CCCH zinc finger in TRM13 protein	--	--	GO:0008168	methyltransferase activity	--	--	--	--
c8472_g1	0	7.24776	#NAME?	0.0053285	0.045231	920	--	--	--	--	--	224809238	NG_011443.1	824	0	Homo sapiens ets variant 6 (ETV6), RefSeqGene (LRG_609) on chromosome 12	--	--	--	--	Q8N976	124	3.84143e-07	Putative uncharacterized protein FLJ38264 OS=Homo sapiens PE=5 SV=1	--	--	--	--	--	--	--	--	--	--
c82567_g1	0	6.18722	#NAME?	0.0053348	0.045276	815	698551113	XP_009769205.1	909	4.09241e-121	PREDICTED: zinc finger protein ZAT10-like [Nicotiana sylvestris]	698551112	XM_009770903.1	706	0	PREDICTED: Nicotiana sylvestris zinc finger protein ZAT10-like (LOC104220090), mRNA	--	--	--	--	Q96289	442	1.26221e-51	Zinc finger protein ZAT10 OS=Arabidopsis thaliana GN=ZAT10 PE=2 SV=1	PF13465//PF00096//PF17123//PF13912	Zinc-finger double domain//Zinc finger, C2H2 type//RING-like zinc finger//C2H2-type zinc finger	--	--	GO:0005515//GO:0008270//GO:0046872	protein binding//zinc ion binding//metal ion binding	--	--	KOG1721	FOG: Zn-finger
c83528_g1	0	6.18722	#NAME?	0.0053348	0.045276	728	697101679	XP_009597283.1	1097	2.13672e-150	PREDICTED: protein TIFY 10A [Nicotiana tomentosiformis]	697101678	XM_009598988.1	725	0	PREDICTED: Nicotiana tomentosiformis protein TIFY 10A (LOC104093259), mRNA	--	--	--	--	Q9LMA8	376	5.08231e-42	Protein TIFY 10A OS=Arabidopsis thaliana GN=TIFY10A PE=1 SV=1	PF06203	CCT motif	--	--	GO:0005515	protein binding	--	--	--	--
c82521_g2	0	6.18687	#NAME?	0.0053358	0.04528	780	657394757	KEH35274.1	264	3.72499e-37	mitotic spindle assembly checkpoint MAD2B-like protein [Medicago truncatula]	--	--	--	--	--	K02537	MAD2	mitotic spindle assembly checkpoint protein MAD2	http://www.genome.jp/dbget-bin/www_bget?ko:K02537	Q9XFH3	250	5.58718e-24	Mitotic spindle checkpoint protein MAD2 OS=Zea mays GN=MAD2 PE=2 SV=1	--	--	--	--	--	--	--	--	KOG3285	Spindle assembly checkpoint protein
c90219_g2	0	6.18687	#NAME?	0.0053358	0.04528	304	--	--	--	--	--	--	--	--	--	--	--	--	--	--	--	--	--	--	--	--	--	--	--	--	--	--	--	--
c52467_g1	0	6.18405	#NAME?	0.0053438	0.045333	1062	296086356	CBI31945.3	800	8.67314e-102	unnamed protein product [Vitis vinifera]	571439624	XM_003520035.2	197	1.45092e-96	PREDICTED: Glycine max transcription factor MYB108-like (LOC100789305), mRNA	K09422	MYBP	myb proto-oncogene protein, plant	http://www.genome.jp/dbget-bin/www_bget?ko:K09422	Q9FDW1	333	3.66061e-34	Transcription factor MYB44 OS=Arabidopsis thaliana GN=MYB44 PE=2 SV=1	--	--	--	--	--	--	--	--	KOG0048	Transcription factor, Myb superfamily
c86907_g1	0	6.18088	#NAME?	0.0053528	0.045399	1403	--	--	--	--	--	--	--	--	--	--	--	--	--	--	--	--	--	--	PF16711	Actin-binding domain of plant-specific actin-binding protein	--	--	GO:0003779	actin binding	--	--	--	--
c91519_g2	0	6.18088	#NAME?	0.0053528	0.045399	721	--	--	--	--	--	--	--	--	--	--	--	--	--	--	--	--	--	--	--	--	--	--	--	--	--	--	--	--
c123280_g2	0	6.17807	#NAME?	0.0053609	0.045451	680	255585582	XP_002533480.1	120	1.5179e-06	conserved hypothetical protein [Ricinus communis]>gi|223526673|gb|EEF28912.1| conserved hypothetical protein [Ricinus communis]	--	--	--	--	--	--	--	--	--	--	--	--	--	--	--	--	--	--	--	--	--	--	--
c109748_g1	0	6.1749	#NAME?	0.0053699	0.04551	894	--	--	--	--	--	--	--	--	--	--	--	--	--	--	--	--	--	--	--	--	--	--	--	--	--	--	--	--
c95690_g1	0	6.17174	#NAME?	0.005379	0.045577	357	--	--	--	--	--	--	--	--	--	--	--	--	--	--	--	--	--	--	--	--	--	--	--	--	--	--	--	--
c72419_g1	0	6.1654	#NAME?	0.0053973	0.045706	818	698532400	XP_009763025.1	977	2.60861e-130	PREDICTED: syntaxin-121 [Nicotiana sylvestris]>gi|4206787|gb|AAD11808.1| syntaxin-related protein Nt-syr1 [Nicotiana tabacum]	4206786	AF112863.1	785	0	Nicotiana tabacum syntaxin-related protein Nt-syr1 (Nt-Syr1) mRNA, complete cds	K08486	STX1B_2_3	syntaxin 1B/2/3	http://www.genome.jp/dbget-bin/www_bget?ko:K08486	Q9ZSD4	766	1.34537e-98	Syntaxin-121 OS=Arabidopsis thaliana GN=SYP121 PE=1 SV=1	PF05739//PF00957//PF00015//PF05192//PF05008//PF00804//PF05531	SNARE domain//Synaptobrevin//Methyl-accepting chemotaxis protein (MCP) signalling domain//MutS domain III//Vesicle transport v-SNARE protein N-terminus//Syntaxin//Nucleopolyhedrovirus P10 protein	GO:0006886//GO:0007165//GO:0016192//GO:0006810//GO:0006298	intracellular protein transport//signal transduction//vesicle-mediated transport//transport//mismatch repair	GO:0005515//GO:0030983//GO:0004871//GO:0005524//GO:0005484	protein binding//mismatched DNA binding//signal transducer activity//ATP binding//SNAP receptor activity	GO:0005622//GO:0019028//GO:0016020//GO:0016021	intracellular//viral capsid//membrane//integral component of membrane	KOG0810	SNARE protein Syntaxin 1 and related proteins
c99093_g1	0	6.15907	#NAME?	0.0054156	0.045845	390	604315137	EYU27843.1	151	3.98884e-10	hypothetical protein MIMGU_mgv11b018840mg [Erythranthe guttata]	571480840	XM_006588391.1	52	2.03007e-16	PREDICTED: Glycine max cysteine-rich receptor-like protein kinase 10-like (LOC100795635), transcript variant X1, mRNA	--	--	--	--	Q8L7G3	142	1.27776e-09	Cysteine-rich receptor-like protein kinase 7 OS=Arabidopsis thaliana GN=CRK7 PE=2 SV=1	PF07714//PF00069	Protein tyrosine kinase//Protein kinase domain	GO:0006468	protein phosphorylation	GO:0005524//GO:0004672	ATP binding//protein kinase activity	--	--	--	--
c104965_g1	0	6.1559	#NAME?	0.0054248	0.045918	1886	802691270	XP_012082935.1	1793	0	PREDICTED: probable glycerol-3-phosphate acyltransferase 3 [Jatropha curcas]	568837312	XM_006472607.1	65	6.2419e-23	PREDICTED: Citrus sinensis probable glycerol-3-phosphate acyltransferase 3-like (LOC102625594), mRNA	K13508	GPAT	glycerol-3-phosphate acyltransferase	http://www.genome.jp/dbget-bin/www_bget?ko:K13508	Q9SYJ2	1557	0	Probable glycerol-3-phosphate acyltransferase 3 OS=Arabidopsis thaliana GN=GPAT3 PE=2 SV=1	PF01553	Acyltransferase	GO:0008152	metabolic process	GO:0016746	transferase activity, transferring acyl groups	--	--	--	--
c108420_g1	0	6.15309	#NAME?	0.0054329	0.045974	1796	147774298	CAN76944.1	162	1.47629e-09	hypothetical protein VITISV_002429 [Vitis vinifera]	--	--	--	--	--	--	--	--	--	--	--	--	--	--	--	--	--	--	--	--	--	--	--
c30616_g1	0	6.15309	#NAME?	0.0054329	0.045974	1156	697114008	XP_009610893.1	2056	0	PREDICTED: quinolinate synthase, chloroplastic [Nicotiana tomentosiformis]	697114007	XM_009612598.1	1132	0	PREDICTED: Nicotiana tomentosiformis quinolinate synthase, chloroplastic (LOC104104493), mRNA	K03517	nadA	quinolinate synthase	http://www.genome.jp/dbget-bin/www_bget?ko:K03517	Q9FGS4	1576	0	Quinolinate synthase, chloroplastic OS=Arabidopsis thaliana GN=QS PE=1 SV=1	PF02445	Quinolinate synthetase A protein	GO:0009435	NAD biosynthetic process	GO:0051539//GO:0008987	4 iron, 4 sulfur cluster binding//quinolinate synthetase A activity	GO:0019804	obsolete quinolinate synthetase complex	--	--
c121210_g1	0	6.15274	#NAME?	0.005434	0.045978	406	--	--	--	--	--	--	--	--	--	--	--	--	--	--	--	--	--	--	--	--	--	--	--	--	--	--	--	--
c49957_g1	0	6.14676	#NAME?	0.0054514	0.046104	1478	694351566	XP_009357571.1	1432	0	PREDICTED: uncharacterized protein LOC103948287 [Pyrus x bretschneideri]	256782832	AC237586.1	207	5.62097e-102	Populus trichocarpa clone POP031-J10, complete sequence	--	--	--	--	--	--	--	--	--	--	--	--	--	--	--	--	--	--
c124134_g1	0	6.14359	#NAME?	0.0054607	0.046172	580	747075720	XP_011084908.1	619	2.81175e-74	PREDICTED: phosphoinositide phospholipase C 6 [Sesamum indicum]	764633766	XM_004307595.2	125	8.15498e-57	PREDICTED: Fragaria vesca subsp. vesca phosphoinositide phospholipase C 6 (LOC101302496), mRNA	K05857	PLCD	phosphatidylinositol phospholipase C, delta	http://www.genome.jp/dbget-bin/www_bget?ko:K05857	Q8GV43	586	3.08207e-70	Phosphoinositide phospholipase C 6 OS=Arabidopsis thaliana GN=PLC6 PE=2 SV=2	PF00168	C2 domain	--	--	GO:0005515	protein binding	--	--	KOG0169	Phosphoinositide-specific phospholipase C
c69212_g1	0	6.13444	#NAME?	0.0054875	0.046368	1246	--	--	--	--	--	--	--	--	--	--	--	--	--	--	--	--	--	--	--	--	--	--	--	--	--	--	--	--
c108335_g4	0	6.12212	#NAME?	0.005524	0.046634	384	--	--	--	--	--	--	--	--	--	--	--	--	--	--	--	--	--	--	--	--	--	--	--	--	--	--	--	--
c99079_g1	0	6.10031	#NAME?	0.0055893	0.047111	261	118484669	ABK94205.1	143	2.33425e-10	unknown [Populus trichocarpa]	--	--	--	--	--	--	--	--	--	--	--	--	--	--	--	--	--	--	--	--	--	--	--
c177690_g1	0	8.93439	#NAME?	0.0058922	0.049383	1063	635370259	CCI41557.1	265	1.3262e-22	unnamed protein product [Albugo candida]	308736979	NG_027827.1	1063	0	Homo sapiens lysine (K)-specific methyltransferase 2D (KMT2D), RefSeqGene on chromosome 12	--	--	--	--	O14686	1581	0	Histone-lysine N-methyltransferase 2D OS=Homo sapiens GN=KMT2D PE=1 SV=2	PF05964	F/Y-rich N-terminus	--	--	--	--	GO:0005634	nucleus	KOG4443	Putative transcription factor HALR/MLL3, involved in embryonic development
c180790_g1	0	6.25196	#NAME?	0.005933	0.049679	743	--	--	--	--	--	767948416	XM_011516456.1	743	0	PREDICTED: Homo sapiens lysine (K)-specific methyltransferase 2C (KMT2C), transcript variant X16, mRNA	--	--	--	--	Q8NEZ4	1137	3.62827e-140	Histone-lysine N-methyltransferase 2C OS=Homo sapiens GN=KMT2C PE=1 SV=3	PF04049	Anaphase promoting complex subunit 8 / Cdc23	GO:0030071	regulation of mitotic metaphase/anaphase transition	--	--	GO:0005680	anaphase-promoting complex	--	--
c83807_g1	1391.64	0	Inf	1.2242e-193	2.62e-189	1391	--	--	--	--	--	385719184	NM_204389.2	1359	0	Gallus gallus zona pellucida sperm-binding protein 3 (ZP3), mRNA	--	--	--	--	P79762	2070	0	Zona pellucida sperm-binding protein 3 OS=Gallus gallus GN=ZP3 PE=1 SV=4	--	--	--	--	--	--	--	--	--	--
c130675_g1	665.446	0	Inf	9.8706e-143	1.1375e-138	5969	169639658	ACA60914.1	211	2.74928e-14	pol protein [Thalassiosira pseudonana]	132083999	AC193794.4	5796	0	Gallus gallus BAC clone TAM33-3J23 from chromosome z, complete sequence	--	--	--	--	O92956	3102	0	Gag-Pro-Pol polyprotein OS=Rous sarcoma virus (strain Schmidt-Ruppin B) GN=gag-pro-pol PE=1 SV=2	PF00075//PF00665//PF00517//PF00813//PF06817//PF00607//PF00098//PF02022//PF00552	RNase H//Integrase core domain//Retroviral envelope protein//FliP family//Reverse transcriptase thumb domain//gag gene protein p24 (core nucleocapsid protein)//Zinc knuckle//Integrase Zinc binding domain//Integrase DNA binding domain	GO:0009306//GO:0016032//GO:0006278//GO:0015074//GO:0051252	protein secretion//viral process//RNA-dependent DNA replication//DNA integration//regulation of RNA metabolic process	GO:0003964//GO:0004523//GO:0008270//GO:0005198//GO:0003676	RNA-directed DNA polymerase activity//RNA-DNA hybrid ribonuclease activity//zinc ion binding//structural molecule activity//nucleic acid binding	GO:0016020//GO:0019031	membrane//viral envelope	KOG0017	FOG: Transposon-encoded proteins with TYA, reverse transcriptase, integrase domains in various combinations
c7390_g1	603.153	0	Inf	6.7276e-137	6.7193e-133	1634	110225675	YP_665681.1	656	9.30886e-79	cytochrome c oxidase subunit 3 (mitochondrion) [Nephroselmis olivacea]>gi|6066190|gb|AAF03208.1|AF110138_40 cytochrome c oxidase subunit 3 (mitochondrion) [Nephroselmis olivacea]	827503407	KR347464.1	1634	0	Gallus gallus breed Jinhu Wufeng mitochondrion, complete genome	K02262	COX3	cytochrome c oxidase subunit 3	http://www.genome.jp/dbget-bin/www_bget?ko:K02262	P18945	1010	1.41954e-132	Cytochrome c oxidase subunit 3 OS=Gallus gallus GN=MT-CO3 PE=3 SV=1	--	--	GO:0022904	respiratory electron transport chain	GO:0015002	heme-copper terminal oxidase activity	GO:0016020	membrane	KOG4664	Cytochrome oxidase subunit III and related proteins
c21723_g1	596.237	0	Inf	4.0306e-136	3.7739e-132	1604	333796940	AEF98135.1	1662	0	cytochrome c oxidase subunit I, partial (mitochondrion) [Lingulodinium polyedrum]	827503407	KR347464.1	1604	0	Gallus gallus breed Jinhu Wufeng mitochondrion, complete genome	K02256	COX1	cytochrome c oxidase subunit 1	http://www.genome.jp/dbget-bin/www_bget?ko:K02256	P24984	2042	0	Cytochrome c oxidase subunit 1 OS=Coturnix coturnix japonica GN=MT-CO1 PE=3 SV=3	--	--	--	--	--	--	--	--	KOG4768	Mitochondrial mRNA maturase
c117258_g1	1170.55	0	Inf	5.4273e-135	4.2794e-131	992	147772924	CAN67177.1	647	3.37677e-80	hypothetical protein VITISV_037455 [Vitis vinifera]	--	--	--	--	--	--	--	--	--	P09444	616	2.26202e-76	Late embryogenesis abundant protein D-34 OS=Gossypium hirsutum PE=4 SV=1	--	--	--	--	--	--	--	--	--	--
c113297_g1	537.341	0	Inf	8.5217e-130	5.803e-126	9189	115474951	NP_001061072.1	396	6.54062e-37	Os08g0164800, partial [Oryza sativa Japonica Group]>gi|113623041|dbj|BAF22986.1| Os08g0164800, partial [Oryza sativa Japonica Group]	237858911	FJ406461.1	9119	0	Gallus gallus endogenous virus Ovex1 complete sequence	--	--	--	--	P26809	400	3.23078e-66	Pol polyprotein OS=Friend murine leukemia virus (isolate FB29) GN=pol PE=3 SV=1	PF00665//PF00075	Integrase core domain//RNase H	GO:0051252//GO:0015074	regulation of RNA metabolic process//DNA integration	GO:0004523//GO:0003676	RNA-DNA hybrid ribonuclease activity//nucleic acid binding	--	--	KOG0017	FOG: Transposon-encoded proteins with TYA, reverse transcriptase, integrase domains in various combinations
c70558_g1	386.536	0	Inf	4.0776e-109	1.7454e-105	1998	357513145	XP_003626861.1	723	1.96647e-84	Serine carboxypeptidase-like protein [Medicago truncatula]>gi|355520883|gb|AET01337.1| serine carboxypeptidase-like protein [Medicago truncatula]>gi|388509982|gb|AFK43057.1| unknown [Medicago truncatula]	781975258	NM_001031491.2	1946	0	Gallus gallus cathepsin A (CTSA), mRNA	K16296	SCPL-I	serine carboxypeptidase-like clade I	http://www.genome.jp/dbget-bin/www_bget?ko:K16296	P10619	1690	0	Lysosomal protective protein OS=Homo sapiens GN=CTSA PE=1 SV=2	PF00450//PF02295	Serine carboxypeptidase//Adenosine deaminase z-alpha domain	GO:0006807//GO:0006508	nitrogen compound metabolic process//proteolysis	GO:0003726//GO:0003723//GO:0004185	double-stranded RNA adenosine deaminase activity//RNA binding//serine-type carboxypeptidase activity	--	--	KOG1282	Serine carboxypeptidases (lysosomal cathepsin A)
c109967_g1	509.076	0	Inf	1.9673e-106	7.3682e-103	2682	397605767	EJK59111.1	152	2.50342e-08	hypothetical protein THAOC_20706, partial [Thalassiosira oceanica]	513226393	XM_004948644.1	2172	0	PREDICTED: Gallus gallus collagen alpha-1(XVIII) chain-like (LOC101747522), partial mRNA	--	--	--	--	P39061	422	9.71762e-41	Collagen alpha-1(XVIII) chain OS=Mus musculus GN=Col18a1 PE=1 SV=4	PF06482	Collagenase NC10 and Endostatin	GO:0007155	cell adhesion	GO:0005198	structural molecule activity	GO:0031012	extracellular matrix	KOG3546	Collagens (type XV)
c109792_g1	368.845	0	Inf	3.1732e-106	1.1595e-102	1030	15220615	NP_174286.1	1330	0	chlorophyll A/B binding protein 1 [Arabidopsis thaliana]>gi|115783|sp|P04778.1|CB1C_ARATH RecName: Full=Chlorophyll a-b binding protein 1, chloroplastic; AltName: Full=Chlorophyll a-b protein 140; Short=CAB-140; AltName: Full=LHCII type I CAB-1; Flags: Precursor>gi|9972353|gb|AAG10603.1|AC008030_3 Putative chlorophyll a/b-binding protein [Arabidopsis thaliana]>gi|16226883|gb|AAL16289.1|AF428359_1…	332189094	CP002684.1	885	0	Arabidopsis thaliana chromosome 1 sequence	K08912	LHCB1	light-harvesting complex II chlorophyll a/b binding protein 1	http://www.genome.jp/dbget-bin/www_bget?ko:K08912	P04778	1330	0	Chlorophyll a-b binding protein 1, chloroplastic OS=Arabidopsis thaliana GN=LHCB1.3 PE=1 SV=1	--	--	GO:0009765	photosynthesis, light harvesting	GO:0016168	chlorophyll binding	GO:0030076//GO:0005794//GO:0009535	light-harvesting complex//Golgi apparatus//chloroplast thylakoid membrane	--	--
c106661_g1	321.894	0	Inf	6.5212e-98	1.9539e-94	2308	568025237	ETL99255.1	892	7.52704e-107	hypothetical protein L917_03870 [Phytophthora parasitica]	733919733	XM_010723306.1	1438	0	PREDICTED: Meleagris gallopavo digestive cysteine proteinase 1-like (LOC100547653), mRNA	K01366	CTSH	cathepsin H	http://www.genome.jp/dbget-bin/www_bget?ko:K01366	Q54TR1	705	2.51729e-81	Counting factor associated protein D OS=Dictyostelium discoideum GN=cfaD PE=1 SV=1	PF00112//PF03051	Papain family cysteine protease//Peptidase C1-like family	GO:0006508	proteolysis	GO:0004197//GO:0008234	cysteine-type endopeptidase activity//cysteine-type peptidase activity	--	--	KOG1543	Cysteine proteinase Cathepsin L
c103378_g1	310.083	0	Inf	9.8423e-96	2.8356e-92	5261	551569206	XP_005770558.1	849	3.44752e-97	hypothetical protein EMIHUDRAFT_196221 [Emiliania huxleyi CCMP1516]>gi|485621686|gb|EOD18129.1| hypothetical protein EMIHUDRAFT_196221 [Emiliania huxleyi CCMP1516]	313760581	NM_001199559.1	5167	0	Gallus gallus glucosamine (N-acetyl)-6-sulfatase (GNS), mRNA	--	--	--	--	P15586	2421	0	N-acetylglucosamine-6-sulfatase OS=Homo sapiens GN=GNS PE=1 SV=3	PF00884//PF01663//PF01848	Sulfatase//Type I phosphodiesterase / nucleotide pyrophosphatase//Hok/gef family	GO:0008152	metabolic process	GO:0003824//GO:0008484	catalytic activity//sulfuric ester hydrolase activity	GO:0016020	membrane	KOG3731	Sulfatases
c106351_g1	283.672	0	Inf	3.5811e-91	8.795e-88	1246	--	--	--	--	--	71894902	NM_001031203.1	1212	0	Gallus gallus Niemann-Pick disease, type C2 (NPC2), mRNA >gnl|BL_ORD_ID|1273512 Gallus gallus mRNA for hypothetical protein, clone 16b3	--	--	--	--	P61917	503	5.46262e-60	Epididymal secretory protein E1 OS=Pan troglodytes GN=NPC2 PE=2 SV=1	--	--	--	--	--	--	--	--	--	--
c97268_g1	277.683	0	Inf	1.0686e-89	2.3893e-86	2957	645928565	AIB08277.1	944	4.37714e-115	apocytochrome b (mitochondrion) (mitochondrion) [Pyropia perforata]	827503407	KR347464.1	2957	0	Gallus gallus breed Jinhu Wufeng mitochondrion, complete genome	K00412	CYTB, petB	ubiquinol-cytochrome c reductase cytochrome b subunit	http://www.genome.jp/dbget-bin/www_bget?ko:K00412	P18940	2015	0	NADH-ubiquinone oxidoreductase chain 5 OS=Gallus gallus GN=MT-ND5 PE=3 SV=1	--	--	--	--	--	--	--	--	KOG4668	NADH dehydrogenase subunits 2, 5, and related proteins
c104773_g1	262.556	0	Inf	5.4464e-87	1.1492e-83	1998	--	--	--	--	--	3411211	AF077327.1	1436	0	Coturnix coturnix osteonectin precursor, mRNA, complete cds	--	--	--	--	P36377	1569	0	SPARC OS=Gallus gallus GN=SPARC PE=2 SV=1	PF08117//PF07648//PF00050//PF00036//PF09289//PF10591	Ptu family//Kazal-type serine protease inhibitor domain//Kazal-type serine protease inhibitor domain//EF hand//Follistatin/Osteonectin-like EGF domain//Secreted protein acidic and rich in cysteine Ca binding region	GO:0006810//GO:0009405//GO:0007165	transport//pathogenesis//signal transduction	GO:0005509//GO:0005515//GO:0019855	calcium ion binding//protein binding//calcium channel inhibitor activity	GO:0005578//GO:0005576	proteinaceous extracellular matrix//extracellular region	KOG4004	Matricellular protein Osteonectin/SPARC/BM-40
c155132_g1	209.093	0	Inf	2.3593e-74	3.4652e-71	721	334701702	YP_004564235.1	484	3.94417e-57	cytochrome c oxidase subunit 2 [Phytophthora phaseoli]>gi|301505165|gb|ADK76209.1| cytochrome c oxidase subunit 2 [Phytophthora phaseoli]	827503407	KR347464.1	679	0	Gallus gallus breed Jinhu Wufeng mitochondrion, complete genome	K02261	COX2	cytochrome c oxidase subunit 2	http://www.genome.jp/dbget-bin/www_bget?ko:K02261	P18944	935	1.88904e-126	Cytochrome c oxidase subunit 2 OS=Gallus gallus GN=MT-CO2 PE=3 SV=1	PF02790	Cytochrome C oxidase subunit II, transmembrane domain	GO:0022900	electron transport chain	GO:0005488	binding	GO:0016020//GO:0016021	membrane//integral component of membrane	KOG4767	Cytochrome c oxidase, subunit II, and related proteins
c10765_g1	140.093	0	Inf	1.659e-56	1.2552e-53	1796	674931978	CDY01364.1	2668	0	BnaA07g11370D [Brassica napus]	145335947	NM_101913.3	1796	0	Arabidopsis thaliana catalase 3 mRNA, complete cds	K03781	katE, CAT, catB, srpA	catalase	http://www.genome.jp/dbget-bin/www_bget?ko:K03781	Q42547	2666	0	Catalase-3 OS=Arabidopsis thaliana GN=CAT3 PE=1 SV=3	PF00199	Catalase	GO:0055114//GO:0006979//GO:0006804//GO:0006568//GO:0015947	oxidation-reduction process//response to oxidative stress//obsolete peroxidase reaction//tryptophan metabolic process//methane metabolic process	GO:0004096//GO:0020037	catalase activity//heme binding	--	--	KOG0047	Catalase
c77265_g1	118.036	0	Inf	1.9076e-49	1.1431e-46	2807	545364488	XP_005647301.1	954	3.06499e-116	laminin A, partial [Coccomyxa subellipsoidea C-169]>gi|384249275|gb|EIE22757.1| laminin A, partial [Coccomyxa subellipsoidea C-169]	733869679	XM_010710089.1	2256	0	PREDICTED: Meleagris gallopavo phospholipase B domain containing 1 (PLBD1), mRNA	--	--	--	--	F8J2D3	2155	0	Phospholipase-B 81 OS=Drysdalia coronoides PE=1 SV=1	PF00001	7 transmembrane receptor (rhodopsin family)	GO:0007186	G-protein coupled receptor signaling pathway	GO:0004930	G-protein coupled receptor activity	GO:0016021	integral component of membrane	KOG3774	Uncharacterized conserved protein Lama
c126263_g1	112.351	0	Inf	4.4509e-48	2.4515e-45	1445	166236928	ABY86219.1	2046	0	resveratrol synthase [Arachis hypogaea]	5002495	AB027606.1	1117	0	Arachis hypogaea mRNA for stilbene synthase, complete cds	K00660	CHS	chalcone synthase	http://www.genome.jp/dbget-bin/www_bget?ko:K00660	P20178	2003	0	Stilbene synthase 1 OS=Arachis hypogaea PE=2 SV=1	PF08392//PF08545//PF08541	FAE1/Type III polyketide synthase-like protein//3-Oxoacyl-[acyl-carrier-protein (ACP)] synthase III//3-Oxoacyl-[acyl-carrier-protein (ACP)] synthase III C terminal	GO:0008610//GO:0006633//GO:0042967	lipid biosynthetic process//fatty acid biosynthetic process//acyl-carrier-protein biosynthetic process	GO:0004315//GO:0016747	3-oxoacyl-[acyl-carrier-protein] synthase activity//transferase activity, transferring acyl groups other than amino-acyl groups	GO:0016020//GO:0005835	membrane//fatty acid synthase complex	--	--
c107613_g1	267.173	0	Inf	4.7484e-46	2.4033e-43	1136	--	--	--	--	--	--	--	--	--	--	--	--	--	--	--	--	--	--	--	--	--	--	--	--	--	--	--	--
c106635_g1	101.917	0	Inf	2.0295e-44	9.6216e-42	759	186527416	NP_001119331.1	905	1.88571e-121	ribulose bisphosphate carboxylase small chain 3B [Arabidopsis thaliana]>gi|332006930|gb|AED94313.1| ribulose bisphosphate carboxylase small chain 3B [Arabidopsis thaliana]	186527419	NM_123203.4	701	0	Arabidopsis thaliana ribulose bisphosphate carboxylase small chain 2B mRNA, complete cds	K01602	rbcS	ribulose-bisphosphate carboxylase small chain	http://www.genome.jp/dbget-bin/www_bget?ko:K01602	P10798	919	1.65118e-124	Ribulose bisphosphate carboxylase small chain 3B, chloroplastic OS=Arabidopsis thaliana GN=RBCS-3B PE=2 SV=2	--	--	GO:0080158//GO:0046487//GO:0010218//GO:0015977//GO:0009637//GO:0015979//GO:0010114	chloroplast ribulose bisphosphate carboxylase complex biogenesis//glyoxylate metabolic process//response to far red light//carbon fixation//response to blue light//photosynthesis//response to red light	GO:0016984	ribulose-bisphosphate carboxylase activity	GO:0048046//GO:0009579//GO:0005618//GO:0009941//GO:0022626//GO:0016020//GO:0009573	apoplast//thylakoid//cell wall//chloroplast envelope//cytosolic ribosome//membrane//chloroplast ribulose bisphosphate carboxylase complex	--	--
c88863_g1	98.5827	0	Inf	3.2368e-43	1.4179e-40	1730	669147778	XP_008609451.1	562	1.7865e-61	hypothetical protein SDRG_05513 [Saprolegnia diclina VS20]>gi|530739047|gb|EQC37289.1| hypothetical protein SDRG_05513 [Saprolegnia diclina VS20]	48976108	NM_001001756.1	1668	0	Gallus gallus cytochrome P450, family 11, subfamily A, polypeptide 1 (CYP11A1), mRNA >gnl|BL_ORD_ID|200133 Gallus domesticus mRNA for cytochrome P-450scc, complete cds	--	--	--	--	Q07217	1654	0	Cholesterol side-chain cleavage enzyme, mitochondrial OS=Oncorhynchus mykiss GN=cyp11a1 PE=2 SV=1	PF00067	Cytochrome P450	GO:0055114	oxidation-reduction process	GO:0016705//GO:0020037//GO:0005506	oxidoreductase activity, acting on paired donors, with incorporation or reduction of molecular oxygen//heme binding//iron ion binding	--	--	KOG0159	Cytochrome P450 CYP11/CYP12/CYP24/CYP27 subfamilies
c98603_g2	94.0788	0	Inf	1.135e-41	4.6332e-39	1149	--	--	--	--	--	--	--	--	--	--	--	--	--	--	--	--	--	--	--	--	--	--	--	--	--	--	--	--
c103261_g1	207.393	0	Inf	2.1354e-41	8.5766e-39	754	590719535	XP_007051082.1	226	2.62663e-20	Uncharacterized protein TCM_004789 [Theobroma cacao]>gi|508703343|gb|EOX95239.1| Uncharacterized protein TCM_004789 [Theobroma cacao]	--	--	--	--	--	--	--	--	--	--	--	--	--	--	--	--	--	--	--	--	--	--	--
c102447_g1	93.3544	0	Inf	7.6672e-41	2.9991e-38	1615	--	--	--	--	--	1234820	U48438.1	1548	0	Gallus gallus inhibin alpha-subunit precursor mRNA, complete cds	--	--	--	--	P43031	1494	0	Inhibin alpha chain OS=Gallus gallus GN=INHA PE=3 SV=2	PF00019	Transforming growth factor beta like domain	GO:0007165//GO:0008283//GO:0040007	signal transduction//cell proliferation//growth	GO:0008083	growth factor activity	--	--	KOG3900	Transforming growth factor beta, bone morphogenetic protein and related proteins
c1426_g1	83.1965	0	Inf	1.0399e-37	3.3648e-35	1085	--	--	--	--	--	746818429	KP211425.1	1085	0	Gallus gallus breed Kadaknath mitochondrion, complete genome	--	--	--	--	P18937	971	4.35625e-128	NADH-ubiquinone oxidoreductase chain 2 OS=Gallus gallus GN=MT-ND2 PE=3 SV=1	--	--	--	--	--	--	--	--	KOG4668	NADH dehydrogenase subunits 2, 5, and related proteins
c7368_g1	81.4314	0	Inf	8.7476e-37	2.7133e-34	1004	700658078	YP_009092458.1	544	9.50894e-64	NADH dehydrogenase subunit 1 (mitochondrion) [Gloeochaete wittrockiana]>gi|678942899|gb|AIM52044.1| NADH dehydrogenase subunit 1 (mitochondrion) [Gloeochaete wittrockiana]	755571865	KP244335.1	1004	0	Gallus gallus breed Hengshan Yellow chicken mitochondrion, complete genome	K03878	ND1	NADH-ubiquinone oxidoreductase chain 1	http://www.genome.jp/dbget-bin/www_bget?ko:K03878	P18936	979	4.03779e-130	NADH-ubiquinone oxidoreductase chain 1 OS=Gallus gallus GN=MT-ND1 PE=3 SV=1	PF00146	NADH dehydrogenase	GO:0055114	oxidation-reduction process	--	--	GO:0016020	membrane	KOG4770	NADH dehydrogenase subunit 1
c104964_g3	81.7479	0	Inf	1.1467e-36	3.5348e-34	1065	225429975	XP_002283985.1	610	1.08259e-119	PREDICTED: bark storage protein A [Vitis vinifera]	731317219	XM_010669895.1	95	7.31808e-40	PREDICTED: Beta vulgaris subsp. vulgaris bark storage protein A-like (LOC104885190), mRNA	--	--	--	--	Q07469	167	2.12968e-23	Bark storage protein A OS=Populus deltoides GN=BSPA PE=2 SV=1	PF01048//PF08675	Phosphorylase superfamily//RNA binding domain	GO:0006402//GO:0051252//GO:0009116	mRNA catabolic process//regulation of RNA metabolic process//nucleoside metabolic process	GO:0004535//GO:0003824//GO:0046872//GO:0003723	poly(A)-specific ribonuclease activity//catalytic activity//metal ion binding//RNA binding	GO:0005634//GO:0005737	nucleus//cytoplasm	--	--
c127021_g3	79.5349	0	Inf	2.9586e-36	8.8825e-34	1322	--	--	--	--	--	--	--	--	--	--	--	--	--	--	--	--	--	--	--	--	--	--	--	--	--	--	--	--
c100611_g1	74.4202	0	Inf	2.0999e-34	5.5191e-32	1812	326515156	BAK03491.1	895	1.10461e-110	predicted protein [Hordeum vulgare subsp. vulgare]	758371922	NM_205371.2	1194	0	Gallus gallus cathepsin B (CTSB), mRNA >gnl|BL_ORD_ID|1244499 Gallus gallus finished cDNA, clone ChEST246k5	K01363	CTSB	cathepsin B	http://www.genome.jp/dbget-bin/www_bget?ko:K01363	P43233	1756	0	Cathepsin B OS=Gallus gallus GN=CTSB PE=2 SV=1	PF08127//PF03051//PF05225//PF00112	Peptidase family C1 propeptide//Peptidase C1-like family//helix-turn-helix, Psq domain//Papain family cysteine protease	GO:0050790//GO:0006508	regulation of catalytic activity//proteolysis	GO:0004197//GO:0003677//GO:0008234	cysteine-type endopeptidase activity//DNA binding//cysteine-type peptidase activity	--	--	KOG1543	Cysteine proteinase Cathepsin L
c66830_g1	71.962	0	Inf	2.929e-33	7.2411e-31	1442	--	--	--	--	--	50726893	NM_213576.2	1275	0	Gallus gallus uromodulin (UMOD), mRNA >gnl|BL_ORD_ID|1257317 Gallus gallus ZPD mRNA for zona pellucida protein D, complete cds	--	--	--	--	Q9D733	328	1.05847e-31	Pancreatic secretory granule membrane major glycoprotein GP2 OS=Mus musculus GN=Gp2 PE=2 SV=3	PF00008	EGF-like domain	--	--	GO:0005515	protein binding	--	--	--	--
c71648_g1	110.95	0	Inf	5.5273e-33	1.3464e-30	587	147852210	CAN80139.1	457	3.53202e-53	hypothetical protein VITISV_028513 [Vitis vinifera]	--	--	--	--	--	--	--	--	--	Q945B4	276	2.60769e-27	2-oxoglutarate-dependent dioxygenase AOP3 OS=Arabidopsis thaliana GN=AOP3 PE=2 SV=1	PF02839//PF03171	Carbohydrate binding domain//2OG-Fe(II) oxygenase superfamily	GO:0055114//GO:0005975	oxidation-reduction process//carbohydrate metabolic process	GO:0004553//GO:0016491//GO:0030246	hydrolase activity, hydrolyzing O-glycosyl compounds//oxidoreductase activity//carbohydrate binding	GO:0005576	extracellular region	--	--
c187947_g1	113.98	0	Inf	8.8355e-33	2.1078e-30	1350	18415810	NP_567641.1	1724	0	peroxidase 42 [Arabidopsis thaliana]>gi|26397890|sp|Q9SB81.2|PER42_ARATH RecName: Full=Peroxidase 42; Short=Atperox P42; AltName: Full=ATP1a/ATP1b; AltName: Full=PRXR1; Flags: Precursor>gi|11762178|gb|AAG40367.1|AF325015_1 AT4g21960 [Arabidopsis thaliana]>gi|16226365|gb|AAL16147.1|AF428379_1 AT4g21960/T8O5_170 [Arabidopsis thaliana]>gi|1402904|emb|CAA66957.1| peroxidase [Arabidopsis thaliana]>gi|…	145340892	NM_118317.3	1350	0	Arabidopsis thaliana peroxidase 42 mRNA, complete cds	K00430	E1.11.1.7	peroxidase	http://www.genome.jp/dbget-bin/www_bget?ko:K00430	Q9SB81	1724	0	Peroxidase 42 OS=Arabidopsis thaliana GN=PER42 PE=1 SV=2	PF00141	Peroxidase	GO:0070838//GO:0009651//GO:0006804//GO:0019761//GO:0006979//GO:0009750//GO:0055114//GO:0019344//GO:0006833//GO:0030003	divalent metal ion transport//response to salt stress//obsolete peroxidase reaction//glucosinolate biosynthetic process//response to oxidative stress//response to fructose//oxidation-reduction process//cysteine biosynthetic process//water transport//cellular cation homeostasis	GO:0004601//GO:0020037	peroxidase activity//heme binding	GO:0005576	extracellular region	--	--
c188578_g1	68.4052	0	Inf	2.6169e-32	6.0501e-30	939	--	--	--	--	--	163965358	NM_001113200.1	837	0	Gallus gallus relaxin 1 (RLN1), mRNA	--	--	--	--	Q8HY17	177	2.48314e-14	Relaxin-3 OS=Sus scrofa GN=RLN3 PE=1 SV=1	PF00049//PF03488	Insulin/IGF/Relaxin family//Nematode insulin-related peptide beta type	GO:0007165	signal transduction	GO:0005179	hormone activity	GO:0005576	extracellular region	--	--
[truncated: 16,864 more rows]

## Sheet: S2 vs S1_UP
gene_id	S2_readcount	S1_readcount	log2FoldChange	pval	padj	Gene Length	NR GI	NR ID	NR Score	NR Evalue	NR Description	NT GI	NT ID	NT Score	NT Evalue	NT Description	KO ID	KO Name	KO Description	Http Link	Swissprot ID	Swissprot Score	Swissprot Evalue	Swissprot Description	PFAM ID	PFAM description	Gene Ontology Biological Pathway	BP Description	Gene Ontology Molecular Function	MF Description	Gene Ontology Cellular Component	CC Description	KOG ID	KOG Description
[truncated: 9,198 more rows]

[truncated: 7 more sheets: S2 vs S1_5fold change_UP, S3 vs S1, S3 vs S1_UP, S3 vs S1_5fold change_UP, S3 vs S2, S3 vs S2_UP, S3 vs S2_5fold change_UP]
