# Supplementary material for: Characterization and Identification of a Ripening-Related Gene AaPG18 in Actinidia arguta
Source: Int J Mol Sci. 2022 Feb 26;23(5):2597. doi: 10.3390/ijms23052597 (PMC8910643; doi:10.3390/ijms23052597)
Supplement: Supplementary file 1 [file ijms-23-02597-s001.zip › Table S2.xlsx]

## Sheet: Sheet1
	Clean Reads		Containing N		Low Quality		Adapter Related
TY1-S1	25787698	0.9419	528351	0.0193	237048	0.0087	826526	0.0302
TY1-S2	20466830	0.9454	418113	0.0193	348710	0.0161	415054	0.0192
TY1-S3	23686039	0.9537	474135	0.0191	312572	0.0126	364004	0.0147
TY2-S1	25350833	0.9544	500483	0.0188	266141	0.01	443242	0.0167
TY2-S2	23200996	0.953	473830	0.0195	401665	0.0165	268947	0.011
TY2-S3	20364516	0.9581	404830	0.019	245895	0.0116	239085	0.0112
TY3-S1	24821604	0.9572	483034	0.0186	355552	0.0137	271972	0.0105
TY3-S2	26714509	0.9537	546765	0.0195	469824	0.0168	281442	0.01
TY3-S3	22984635	0.9551	455210	0.0189	311876	0.013	313474	0.013
