# Supplementary material for: Characterization and Identification of a Ripening-Related Gene AaPG18 in Actinidia arguta
Source: Int J Mol Sci. 2022 Feb 26;23(5):2597. doi: 10.3390/ijms23052597 (PMC8910643; doi:10.3390/ijms23052597)
Supplement: Supplementary file 1 [file ijms-23-02597-s001.zip › Table S3.xlsx]

## Sheet: Sheet1
PSS15669	LG12	3406433	3411128	1	gene_biotype:protein_coding	transcript_biotype:protein_coding	description:Polygalacturonaseprecursor
PSS16100	LG12	12593335	12595992	1	gene_biotype:protein_coding	transcript_biotype:protein_coding	description:Exopolygalacturonase
PSS09987	LG15	10144996	10152010	-1	gene_biotype:protein_coding	transcript_biotype:protein_coding	description:Polygalacturonase
PSS05963	LG17	7674742	7677060	-1	gene_biotype:protein_coding	transcript_biotype:protein_coding	description:Exopolygalacturonase
PSS05977	LG17	7994174	7996509	1	gene_biotype:protein_coding	transcript_biotype:protein_coding	description:Exopolygalacturonase
PSS13594	LG13	2574233	2578029	-1	gene_biotype:protein_coding	transcript_biotype:protein_coding	description:Polygalacturonaseprecursor
PSR85101	LG29	10418902	10421951	-1	gene_biotype:protein_coding	transcript_biotype:protein_coding	description:Exopolygalacturonase
PSS05826	LG17	3704038	3708434	-1	gene_biotype:protein_coding	transcript_biotype:protein_coding	description:Exopolygalacturonase
PSS07471	LG16	2774118	2780250	-1	gene_biotype:protein_coding	transcript_biotype:protein_coding	description:Polygalacturonase
PSS28495	LG6	1592	4821	-1	gene_biotype:protein_coding	transcript_biotype:protein_coding	description:Polygalacturonaseprecursor
PSR85100	LG29	10413690	10417991	-1	gene_biotype:protein_coding	transcript_biotype:protein_coding	description:Exopolygalacturonase
PSS12155	LG14	17787820	17792226	-1	gene_biotype:protein_coding	transcript_biotype:protein_coding	description:Exopolygalacturonase
PSS28893	LG6	5704363	5707803	-1	gene_biotype:protein_coding	transcript_biotype:protein_coding	description:Polygalacturonase
PSS03100	LG19	14524594	14527737	-1	gene_biotype:protein_coding	transcript_biotype:protein_coding	description:Polygalacturonase
PSS17871	LG11	12285317	12291285	-1	gene_biotype:protein_coding	transcript_biotype:protein_coding	description:Polygalacturonase
PSR85977	LG28	922828	928942	-1	gene_biotype:protein_coding	transcript_biotype:protein_coding	description:Exopolygalacturonase
PSS16379	LG12	18014662	18017102	-1	gene_biotype:protein_coding	transcript_biotype:protein_coding	description:Polygalacturonase
PSS34848	LG2	6399144	6401490	-1	gene_biotype:protein_coding	transcript_biotype:protein_coding	description:Polygalacturonase
PSS07470	LG16	2768646	2771660	-1	gene_biotype:protein_coding	transcript_biotype:protein_coding	description:Polygalacturonase
PSS17870	LG11	12277850	12282681	-1	gene_biotype:protein_coding	transcript_biotype:protein_coding	description:Polygalacturonase
PSS32829	LG3	5889856	5892955	-1	gene_biotype:protein_coding	transcript_biotype:protein_coding	description:Polygalacturonase
PSR98381	LG22	12063257	12065692	-1	gene_biotype:protein_coding	transcript_biotype:protein_coding	description:Polygalacturonase
PSR98380	LG22	12053150	12055550	-1	gene_biotype:protein_coding	transcript_biotype:protein_coding	description:Polygalacturonase
PSR98379	LG22	12041773	12043962	-1	gene_biotype:protein_coding	transcript_biotype:protein_coding	description:Polygalacturonase
PSS30440	LG5	12541736	12547383	1	gene_biotype:protein_coding	transcript_biotype:protein_coding	description:Polygalacturonaseprecursor
PSS32828	LG3	5883379	5885855	-1	gene_biotype:protein_coding	transcript_biotype:protein_coding	description:Polygalacturonase
PSS06072	LG17	10320942	10322754	1	gene_biotype:protein_coding	transcript_biotype:protein_coding	description:Polygalacturonase
PSS26871	LG7	16576567	16579592	-1	gene_biotype:protein_coding	transcript_biotype:protein_coding	description:Polygalacturonaseprecursor
PSR85195	LG29	11728474	11731193	-1	gene_biotype:protein_coding	transcript_biotype:protein_coding	description:Polygalacturonase
PSS01555	LG20	8264904	8267818	1	gene_biotype:protein_coding	transcript_biotype:protein_coding	description:Polygalacturonase
PSS07500	LG16	3051196	3054461	-1	gene_biotype:protein_coding	transcript_biotype:protein_coding	description:Polygalacturonaseprecursor
PSS17861	LG11	12222609	12225987	1	gene_biotype:protein_coding	transcript_biotype:protein_coding	description:Polygalacturonaseprecursor
PSS13593	LG13	2561040	2565419	-1	gene_biotype:protein_coding	transcript_biotype:protein_coding	description:Polygalacturonase
PSS13593	LG13	2561040	2565419	-1	gene_biotype:protein_coding	transcript_biotype:protein_coding	description:Polygalacturonase
PSR84836	LG29	5177508	5182530	1	gene_biotype:protein_coding	transcript_biotype:protein_coding	description:Polygalacturonase
PSR84836	LG29	5177508	5182530	1	gene_biotype:protein_coding	transcript_biotype:protein_coding	description:Polygalacturonase
PSS35229	LG2	13133935	13138730	-1	gene_biotype:protein_coding	transcript_biotype:protein_coding	description:Polygalacturonase
PSS35229	LG2	13133935	13138730	-1	gene_biotype:protein_coding	transcript_biotype:protein_coding	description:Polygalacturonase
PSR95993	LG23	16932824	16938631	1	gene_biotype:protein_coding	transcript_biotype:protein_coding	description:Polygalacturonase
PSR96818	LG23	25969453	25974372	1	gene_biotype:protein_coding	transcript_biotype:protein_coding	description:Polygalacturonase
PSS15450	LG12	401281	408240	-1	gene_biotype:protein_coding	transcript_biotype:protein_coding	description:Polygalacturonase
PSS02043	LG20	17590317	17598433	1	gene_biotype:protein_coding	transcript_biotype:protein_coding	description:Polygalacturonase
PSS11319	LG14	3403644	3409382	1	gene_biotype:protein_coding	transcript_biotype:protein_coding	description:Polygalacturonase
PSS26624	LG7	9542953	9548541	1	gene_biotype:protein_coding	transcript_biotype:protein_coding	description:Polygalacturonase
PSS06274	LG17	13702759	13706569	1	gene_biotype:protein_coding	transcript_biotype:protein_coding	description:Polygalacturonase
PSS09367	LG15	268316	273441	-1	gene_biotype:protein_coding	transcript_biotype:protein_coding	description:Polygalacturonase
PSS04391	LG18	11600456	11604800	1	gene_biotype:protein_coding	transcript_biotype:protein_coding	description:Polygalacturonase
PSS24270	LG8	15928767	15932695	-1	gene_biotype:protein_coding	transcript_biotype:protein_coding	description:Polygalacturonase
PSS04199	LG18	5124083	5129843	1	gene_biotype:protein_coding	transcript_biotype:protein_coding	description:Polygalacturonase
PSS11376	LG14	4025837	4029852	-1	gene_biotype:protein_coding	transcript_biotype:protein_coding	description:Polygalacturonase
PSR94736	LG23	543417	548016	-1	gene_biotype:protein_coding	transcript_biotype:protein_coding	description:Polygalacturonase
PSR85096	LG29	10363087	10368847	-1	gene_biotype:protein_coding	transcript_biotype:protein_coding	description:Polygalacturonase
PSS01523	LG20	7747831	7753520	1	gene_biotype:protein_coding	transcript_biotype:protein_coding	description:Polygalacturonase
PSS15645	LG12	3045053	3049259	-1	gene_biotype:protein_coding	transcript_biotype:protein_coding	description:Polygalacturonaseprecursor
PSS14703	LG13	18972117	18973898	1	gene_biotype:protein_coding	transcript_biotype:protein_coding	description:Polygalacturonase
#
# Program:
# Version:
# Pipeline mode:
# Query file:
# Target file:
# Option settings:
# Current dir:
# Date:
# [ok]

## Sheet: PGs in chromosome
PSS34848	>AcPG1	AcPG1	6399144	6401490	Chr.02	green
PSS35229	>AcPG2	AcPG2	13133935	13138730	Chr.02	green
PSS32828	>AcPG3	AcPG3	5883379	5885855	Chr.03	green
PSS32829	>AcPG4	AcPG4	5889856	5892955	Chr.03	green
PSS30440	>AcPG5	AcPG5	12541736	12547383	Chr.05	green
PSS28495	>AcPG6	AcPG6	1592	4821	Chr.06	green
PSS28893	>AcPG7	AcPG7	5704363	5707803	Chr.06	green
PSS26624	>AcPG8	AcPG8	9542953	9548541	Chr.07	green
PSS26871	>AcPG9	AcPG9	16576567	16579592	Chr.07	green
PSS24270	>AcPG10	AcPG10	15928767	15932695	Chr.08	green
PSS17861	>AcPG11	AcPG11	12222609	12225987	Chr.11	green
PSS17870	>AcPG12	AcPG12	12277850	12282681	Chr.11	green
PSS17871	>AcPG13	AcPG13	12285317	12291285	Chr.11	green
PSS15450	>AcPG14	AcPG14	401281	408240	Chr.12	green
PSS15645	>AcPG15	AcPG15	3045053	3049259	Chr.12	green
PSS15669	>AcPG16	AcPG16	3406433	3411128	Chr.12	green
PSS16100	>AcPG17	AcPG17	12593335	12595992	Chr.12	green
PSS16379	>AcPG18	AcPG18	18014662	18017102	Chr.12	green
PSS13593	>AcPG19	AcPG19	2561040	2565419	Chr.13	green
PSS13594	>AcPG20	AcPG20	2574233	2578029	Chr.13	green
PSS14703	>AcPG21	AcPG21	18972117	18973898	Chr.13	green
PSS11319	>AcPG22	AcPG22	3403644	3409382	Chr.14	green
PSS11376	>AcPG23	AcPG23	4025837	4029852	Chr.14	green
PSS12155	>AcPG24	AcPG24	17787820	17792226	Chr.14	green
PSS09367	>AcPG25	AcPG25	268316	273441	Chr.15	green
PSS09987	>AcPG26	AcPG26	10144996	10152010	Chr.15	green
PSS07470	>AcPG27	AcPG27	2768646	2771660	Chr.16	green
PSS07471	>AcPG28	AcPG28	2774118	2780250	Chr.16	green
PSS07500	>AcPG29	AcPG29	3051196	3054461	Chr.16	green
PSS05826	>AcPG30	AcPG30	3704038	3708434	Chr.17	green
PSS05963	>AcPG31	AcPG31	7674742	7677060	Chr.17	green
PSS05977	>AcPG32	AcPG32	7994174	7996509	Chr.17	green
PSS06072	>AcPG33	AcPG33	10320942	10322754	Chr.17	green
PSS06274	>AcPG34	AcPG34	13702759	13706569	Chr.17	green
PSS04199	>AcPG35	AcPG35	5124083	5129843	Chr.18	green
PSS04391	>AcPG36	AcPG36	11600456	11604800	Chr.18	green
PSS03100	>AcPG37	AcPG37	14524594	14527737	Chr.19	green
PSS01523	>AcPG38	AcPG38	7747831	7753520	Chr.20	green
PSS01555	>AcPG39	AcPG39	8264904	8267818	Chr.20	green
PSS02043	>AcPG40	AcPG40	17590317	17598433	Chr.20	green
PSR98379	>AcPG41	AcPG41	12041773	12043962	Chr.22	green
PSR98380	>AcPG42	AcPG42	12053150	12055550	Chr.22	green
PSR98381	>AcPG43	AcPG43	12063257	12065692	Chr.22	green
PSR94736	>AcPG44	AcPG44	543417	548016	Chr.23	green
PSR95993	>AcPG45	AcPG45	16932824	16938631	Chr.23	green
PSR96818	>AcPG46	AcPG46	25969453	25974372	Chr.23	green
PSR85977	>AcPG47	AcPG47	922828	928942	Chr.28	green
PSR84836	>AcPG48	AcPG48	5177508	5182530	Chr.29	green
PSR85096	>AcPG49	AcPG49	10363087	10368847	Chr.29	green
PSR85100	>AcPG50	AcPG50	10413690	10417991	Chr.29	green
PSR85101	>AcPG51	AcPG51	10418902	10421951	Chr.29	green
PSR85195	>AcPG52	AcPG52	11728474	11731193	Chr.29	green
