# Supplementary material for: Characterization and Identification of a Ripening-Related Gene AaPG18 in Actinidia arguta
Source: Int J Mol Sci. 2022 Feb 26;23(5):2597. doi: 10.3390/ijms23052597 (PMC8910643; doi:10.3390/ijms23052597)
Supplement: Supplementary file 1 [file ijms-23-02597-s001.zip › Table S4.xlsx]

## Sheet: Sheet1
PSS15669	LG12	3406433	3411128	1	gene_biotype:protein_coding	transcript_biotype:protein_coding	description:Polygalacturonaseprecursor
PSS16100	LG12	12593335	12595992	1	gene_biotype:protein_coding	transcript_biotype:protein_coding	description:Exopolygalacturonase
PSS09987	LG15	10144996	10152010	-1	gene_biotype:protein_coding	transcript_biotype:protein_coding	description:Polygalacturonase
PSS05963	LG17	7674742	7677060	-1	gene_biotype:protein_coding	transcript_biotype:protein_coding	description:Exopolygalacturonase
PSS05977	LG17	7994174	7996509	1	gene_biotype:protein_coding	transcript_biotype:protein_coding	description:Exopolygalacturonase
PSS13594	LG13	2574233	2578029	-1	gene_biotype:protein_coding	transcript_biotype:protein_coding	description:Polygalacturonaseprecursor
PSR85101	LG29	10418902	10421951	-1	gene_biotype:protein_coding	transcript_biotype:protein_coding	description:Exopolygalacturonase
PSS05826	LG17	3704038	3708434	-1	gene_biotype:protein_coding	transcript_biotype:protein_coding	description:Exopolygalacturonase
PSS07471	LG16	2774118	2780250	-1	gene_biotype:protein_coding	transcript_biotype:protein_coding	description:Polygalacturonase
PSS28495	LG6	1592	4821	-1	gene_biotype:protein_coding	transcript_biotype:protein_coding	description:Polygalacturonaseprecursor
PSR85100	LG29	10413690	10417991	-1	gene_biotype:protein_coding	transcript_biotype:protein_coding	description:Exopolygalacturonase
PSS12155	LG14	17787820	17792226	-1	gene_biotype:protein_coding	transcript_biotype:protein_coding	description:Exopolygalacturonase
PSS28893	LG6	5704363	5707803	-1	gene_biotype:protein_coding	transcript_biotype:protein_coding	description:Polygalacturonase
PSS03100	LG19	14524594	14527737	-1	gene_biotype:protein_coding	transcript_biotype:protein_coding	description:Polygalacturonase
PSS17871	LG11	12285317	12291285	-1	gene_biotype:protein_coding	transcript_biotype:protein_coding	description:Polygalacturonase
PSR85977	LG28	922828	928942	-1	gene_biotype:protein_coding	transcript_biotype:protein_coding	description:Exopolygalacturonase
PSS16379	LG12	18014662	18017102	-1	gene_biotype:protein_coding	transcript_biotype:protein_coding	description:Polygalacturonase
PSS34848	LG2	6399144	6401490	-1	gene_biotype:protein_coding	transcript_biotype:protein_coding	description:Polygalacturonase
PSS07470	LG16	2768646	2771660	-1	gene_biotype:protein_coding	transcript_biotype:protein_coding	description:Polygalacturonase
PSS17870	LG11	12277850	12282681	-1	gene_biotype:protein_coding	transcript_biotype:protein_coding	description:Polygalacturonase
PSS32829	LG3	5889856	5892955	-1	gene_biotype:protein_coding	transcript_biotype:protein_coding	description:Polygalacturonase
PSR98381	LG22	12063257	12065692	-1	gene_biotype:protein_coding	transcript_biotype:protein_coding	description:Polygalacturonase
PSR98380	LG22	12053150	12055550	-1	gene_biotype:protein_coding	transcript_biotype:protein_coding	description:Polygalacturonase
PSR98379	LG22	12041773	12043962	-1	gene_biotype:protein_coding	transcript_biotype:protein_coding	description:Polygalacturonase
PSS30440	LG5	12541736	12547383	1	gene_biotype:protein_coding	transcript_biotype:protein_coding	description:Polygalacturonaseprecursor
PSS32828	LG3	5883379	5885855	-1	gene_biotype:protein_coding	transcript_biotype:protein_coding	description:Polygalacturonase
PSS06072	LG17	10320942	10322754	1	gene_biotype:protein_coding	transcript_biotype:protein_coding	description:Polygalacturonase
PSS26871	LG7	16576567	16579592	-1	gene_biotype:protein_coding	transcript_biotype:protein_coding	description:Polygalacturonaseprecursor
PSR85195	LG29	11728474	11731193	-1	gene_biotype:protein_coding	transcript_biotype:protein_coding	description:Polygalacturonase
PSS01555	LG20	8264904	8267818	1	gene_biotype:protein_coding	transcript_biotype:protein_coding	description:Polygalacturonase
PSS07500	LG16	3051196	3054461	-1	gene_biotype:protein_coding	transcript_biotype:protein_coding	description:Polygalacturonaseprecursor
PSS17861	LG11	12222609	12225987	1	gene_biotype:protein_coding	transcript_biotype:protein_coding	description:Polygalacturonaseprecursor
PSS13593	LG13	2561040	2565419	-1	gene_biotype:protein_coding	transcript_biotype:protein_coding	description:Polygalacturonase
PSS13593	LG13	2561040	2565419	-1	gene_biotype:protein_coding	transcript_biotype:protein_coding	description:Polygalacturonase
PSR84836	LG29	5177508	5182530	1	gene_biotype:protein_coding	transcript_biotype:protein_coding	description:Polygalacturonase
PSR84836	LG29	5177508	5182530	1	gene_biotype:protein_coding	transcript_biotype:protein_coding	description:Polygalacturonase
PSS35229	LG2	13133935	13138730	-1	gene_biotype:protein_coding	transcript_biotype:protein_coding	description:Polygalacturonase
PSS35229	LG2	13133935	13138730	-1	gene_biotype:protein_coding	transcript_biotype:protein_coding	description:Polygalacturonase
PSR95993	LG23	16932824	16938631	1	gene_biotype:protein_coding	transcript_biotype:protein_coding	description:Polygalacturonase
PSR96818	LG23	25969453	25974372	1	gene_biotype:protein_coding	transcript_biotype:protein_coding	description:Polygalacturonase
PSS15450	LG12	401281	408240	-1	gene_biotype:protein_coding	transcript_biotype:protein_coding	description:Polygalacturonase
PSS02043	LG20	17590317	17598433	1	gene_biotype:protein_coding	transcript_biotype:protein_coding	description:Polygalacturonase
PSS11319	LG14	3403644	3409382	1	gene_biotype:protein_coding	transcript_biotype:protein_coding	description:Polygalacturonase
PSS26624	LG7	9542953	9548541	1	gene_biotype:protein_coding	transcript_biotype:protein_coding	description:Polygalacturonase
PSS06274	LG17	13702759	13706569	1	gene_biotype:protein_coding	transcript_biotype:protein_coding	description:Polygalacturonase
PSS09367	LG15	268316	273441	-1	gene_biotype:protein_coding	transcript_biotype:protein_coding	description:Polygalacturonase
PSS04391	LG18	11600456	11604800	1	gene_biotype:protein_coding	transcript_biotype:protein_coding	description:Polygalacturonase
PSS24270	LG8	15928767	15932695	-1	gene_biotype:protein_coding	transcript_biotype:protein_coding	description:Polygalacturonase
PSS04199	LG18	5124083	5129843	1	gene_biotype:protein_coding	transcript_biotype:protein_coding	description:Polygalacturonase
PSS11376	LG14	4025837	4029852	-1	gene_biotype:protein_coding	transcript_biotype:protein_coding	description:Polygalacturonase
PSR94736	LG23	543417	548016	-1	gene_biotype:protein_coding	transcript_biotype:protein_coding	description:Polygalacturonase
PSR85096	LG29	10363087	10368847	-1	gene_biotype:protein_coding	transcript_biotype:protein_coding	description:Polygalacturonase
PSS01523	LG20	7747831	7753520	1	gene_biotype:protein_coding	transcript_biotype:protein_coding	description:Polygalacturonase
PSS15645	LG12	3045053	3049259	-1	gene_biotype:protein_coding	transcript_biotype:protein_coding	description:Polygalacturonaseprecursor
PSS14703	LG13	18972117	18973898	1	gene_biotype:protein_coding	transcript_biotype:protein_coding	description:Polygalacturonase
#
# Program:
# Version:
# Pipeline mode:
# Query file:
# Target file:
# Option settings:
# Current dir:
# Date:
# [ok]

## Sheet: PGs structure
PSS34848	AcPG1	6399144	6399232	UTR	AcPG1	0	88	UTR
	AcPG1	6399233	6399451	CDS	AcPG1	89	307	CDS
	AcPG1	6399583	6399811	CDS	AcPG1	439	667	CDS
	AcPG1	6399934	6400223	CDS	AcPG1	790	1079	CDS
	AcPG1	6401003	6401437	CDS	AcPG1	1859	2293	CDS
	AcPG1	6401438	6401490	UTR	AcPG1	2294	2346	UTR
PSS35229	AcPG2	13133935	13134155	UTR	AcPG2	0	220	UTR
	AcPG2	13134156	13134536	CDS	AcPG2	221	601	CDS
	AcPG2	13134928	13135118	CDS	AcPG2	993	1183	CDS
	AcPG2	13135513	13135720	CDS	AcPG2	1578	1785	CDS
	AcPG2	13136201	13136245	CDS	AcPG2	2266	2310	CDS
	AcPG2	13136335	13136550	CDS	AcPG2	2400	2615	CDS
	AcPG2	13136675	13136806	CDS	AcPG2	2740	2871	CDS
	AcPG2	13138340	13138666	CDS	AcPG2	4405	4731	CDS
	AcPG2	13138667	13138730	UTR	AcPG2	4732	4795	UTR
PSS32828	AcPG3	5883379	5883490	UTR	AcPG3	0	111	UTR
	AcPG3	5883491	5883709	CDS	AcPG3	112	330	CDS
	AcPG3	5883818	5884046	CDS	AcPG3	439	667	CDS
	AcPG3	5884564	5884868	CDS	AcPG3	1185	1489	CDS
	AcPG3	5885371	5885808	CDS	AcPG3	1992	2429	CDS
	AcPG3	5885809	5885855	UTR	AcPG3	2430	2476	UTR
PSS32829	AcPG4	5889856	5890125	UTR	AcPG4	0	269	UTR
	AcPG4	5890126	5890344	CDS	AcPG4	270	488	CDS
	AcPG4	5890433	5890661	CDS	AcPG4	577	805	CDS
	AcPG4	5891337	5891626	CDS	AcPG4	1481	1770	CDS
	AcPG4	5892456	5892908	CDS	AcPG4	2600	3052	CDS
	AcPG4	5892909	5892955	UTR	AcPG4	3053	3099	UTR
PSS30440	AcPG5	12541736	12541775	UTR	AcPG5	0	39	UTR
	AcPG5	12541776	12541913	CDS	AcPG5	40	177	CDS
	AcPG5	12542847	12542984	CDS	AcPG5	1111	1248	CDS
	AcPG5	12543574	12543747	CDS	AcPG5	1838	2011	CDS
	AcPG5	12544163	12544186	CDS	AcPG5	2427	2450	CDS
	AcPG5	12544464	12544671	CDS	AcPG5	2728	2935	CDS
	AcPG5	12545376	12545457	CDS	AcPG5	3640	3721	CDS
	AcPG5	12545545	12545653	CDS	AcPG5	3809	3917	CDS
	AcPG5	12546245	12546358	CDS	AcPG5	4509	4622	CDS
	AcPG5	12547129	12547365	CDS	AcPG5	5393	5629	CDS
	AcPG5	12547366	12547383	UTR	AcPG5	5630	5647	UTR
PSS28495	AcPG6	1592	1772	UTR	AcPG6	0	180	UTR
	AcPG6	1773	2084	CDS	AcPG6	181	492	CDS
	AcPG6	2218	2334	CDS	AcPG6	626	742	CDS
	AcPG6	2615	2723	CDS	AcPG6	1023	1131	CDS
	AcPG6	2892	2973	CDS	AcPG6	1300	1381	CDS
	AcPG6	3376	3583	CDS	AcPG6	1784	1991	CDS
	AcPG6	3743	3763	CDS	AcPG6	2151	2171	CDS
	AcPG6	3848	4018	CDS	AcPG6	2256	2426	CDS
	AcPG6	4177	4305	CDS	AcPG6	2585	2713	CDS
	AcPG6	4565	4804	CDS	AcPG6	2973	3212	CDS
	AcPG6	4805	4821	UTR	AcPG6	3213	3229	UTR
PSS28893	AcPG7	5704363	5704531	UTR	AcPG7	0	168	UTR
	AcPG7	5704532	5705035	CDS	AcPG7	169	672	CDS
	AcPG7	5706380	5706459	CDS	AcPG7	2017	2096	CDS
	AcPG7	5706549	5706756	CDS	AcPG7	2186	2393	CDS
	AcPG7	5706846	5706890	CDS	AcPG7	2483	2527	CDS
	AcPG7	5706973	5707140	CDS	AcPG7	2610	2777	CDS
	AcPG7	5707413	5707739	CDS	AcPG7	3050	3376	CDS
	AcPG7	5707740	5707803	UTR	AcPG7	3377	3440	UTR
PSS26624	AcPG8	9542953	9543051	UTR	AcPG8	0	98	UTR
	AcPG8	9543052	9543513	CDS	AcPG8	99	560	CDS
	AcPG8	9545089	9545209	CDS	AcPG8	2136	2256	CDS
	AcPG8	9546321	9546495	CDS	AcPG8	3368	3542	CDS
	AcPG8	9547206	9547273	CDS	AcPG8	4253	4320	CDS
	AcPG8	9547397	9548028	CDS	AcPG8	4444	5075	CDS
	AcPG8	9548029	9548541	UTR	AcPG8	5076	5588	UTR
PSS26871	AcPG9	16576567	16576633	UTR	AcPG9	0	66	UTR
	AcPG9	16576634	16576945	CDS	AcPG9	67	378	CDS
	AcPG9	16577033	16577149	CDS	AcPG9	466	582	CDS
	AcPG9	16577419	16577587	CDS	AcPG9	852	1020	CDS
	AcPG9	16577738	16577819	CDS	AcPG9	1171	1252	CDS
	AcPG9	16578164	16578371	CDS	AcPG9	1597	1804	CDS
	AcPG9	16578536	16578556	CDS	AcPG9	1969	1989	CDS
	AcPG9	16578642	16578812	CDS	AcPG9	2075	2245	CDS
	AcPG9	16578949	16579077	CDS	AcPG9	2382	2510	CDS
	AcPG9	16579309	16579548	CDS	AcPG9	2742	2981	CDS
	AcPG9	16579549	16579592	UTR	AcPG9	2982	3025	UTR
PSS24270	AcPG10	15928767	15929017	UTR	AcPG10	0	250	UTR
	AcPG10	15929018	15929736	CDS	AcPG10	251	969	CDS
	AcPG10	15929835	15929905	CDS	AcPG10	1068	1138	CDS
	AcPG10	15930432	15930606	CDS	AcPG10	1665	1839	CDS
	AcPG10	15930794	15930914	CDS	AcPG10	2027	2147	CDS
	AcPG10	15931526	15931861	CDS	AcPG10	2759	3094	CDS
	AcPG10	15931862	15932695	UTR	AcPG10	3095	3928	UTR
PSS17861	AcPG11	12222609	12223752	UTR	AcPG11	0	1143	UTR
	AcPG11	12223753	12223836	CDS	AcPG11	1144	1227	CDS
	AcPG11	12223910	12224083	CDS	AcPG11	1301	1474	CDS
	AcPG11	12224201	12224224	CDS	AcPG11	1592	1615	CDS
	AcPG11	12224347	12224554	CDS	AcPG11	1738	1945	CDS
	AcPG11	12224669	12224750	CDS	AcPG11	2060	2141	CDS
	AcPG11	12224962	12225070	CDS	AcPG11	2353	2461	CDS
	AcPG11	12225340	12225456	CDS	AcPG11	2731	2847	CDS
	AcPG11	12225572	12225802	CDS	AcPG11	2963	3193	CDS
	AcPG11	12225803	12225987	UTR	AcPG11	3194	3378	UTR
PSS17870	AcPG12	12277850	12278021	UTR	AcPG12	0	171	UTR
	AcPG12	12278022	12278303	CDS	AcPG12	172	453	CDS
	AcPG12	12278631	12278747	CDS	AcPG12	781	897	CDS
	AcPG12	12278844	12278952	CDS	AcPG12	994	1102	CDS
	AcPG12	12279035	12279116	CDS	AcPG12	1185	1266	CDS
	AcPG12	12279914	12280121	CDS	AcPG12	2064	2271	CDS
	AcPG12	12280229	12280249	CDS	AcPG12	2379	2399	CDS
	AcPG12	12280485	12280655	CDS	AcPG12	2635	2805	CDS
	AcPG12	12280805	12280936	CDS	AcPG12	2955	3086	CDS
	AcPG12	12282375	12282608	CDS	AcPG12	4525	4758	CDS
	AcPG12	12282609	12282681	UTR	AcPG12	4759	4831	UTR
PSS17871	AcPG13	12285317	12285632	UTR	AcPG13	0	315	UTR
	AcPG13	12285633	12285914	CDS	AcPG13	316	597	CDS
	AcPG13	12286803	12286919	CDS	AcPG13	1486	1602	CDS
	AcPG13	12287029	12287137	CDS	AcPG13	1712	1820	CDS
	AcPG13	12287220	12287301	CDS	AcPG13	1903	1984	CDS
	AcPG13	12287594	12287801	CDS	AcPG13	2277	2484	CDS
	AcPG13	12287906	12287926	CDS	AcPG13	2589	2609	CDS
	AcPG13	12288302	12288472	CDS	AcPG13	2985	3155	CDS
	AcPG13	12288568	12288699	CDS	AcPG13	3251	3382	CDS
	AcPG13	12290916	12291143	CDS	AcPG13	5599	5826	CDS
	AcPG13	12291144	12291285	UTR	AcPG13	5827	5968	UTR
PSS15450	AcPG14	401281	401490	UTR	AcPG14	0	209	UTR
	AcPG14	401491	402016	CDS	AcPG14	210	735	CDS
	AcPG14	402565	402718	CDS	AcPG14	1284	1437	CDS
	AcPG14	403300	403548	CDS	AcPG14	2019	2267	CDS
	AcPG14	404114	404234	CDS	AcPG14	2833	2953	CDS
	AcPG14	407522	407971	CDS	AcPG14	6241	6690	CDS
	AcPG14	407972	408240	UTR	AcPG14	6691	6959	UTR
PSS15645	AcPG15	3045053	3045283	UTR	AcPG15	0	230	UTR
	AcPG15	3045284	3045783	CDS	AcPG15	231	730	CDS
	AcPG15	3047085	3047416	CDS	AcPG15	2032	2363	CDS
	AcPG15	3048621	3049207	CDS	AcPG15	3568	4154	CDS
	AcPG15	3049208	3049259	UTR	AcPG15	4155	4206	UTR
PSS15669	AcPG16	3406433	3406571	UTR	AcPG16	0	138	UTR
	AcPG16	3406572	3406889	CDS	AcPG16	139	456	CDS
	AcPG16	3407501	3407629	CDS	AcPG16	1068	1196	CDS
	AcPG16	3407702	3407869	CDS	AcPG16	1269	1436	CDS
	AcPG16	3408014	3408034	CDS	AcPG16	1581	1601	CDS
	AcPG16	3408389	3408596	CDS	AcPG16	1956	2163	CDS
	AcPG16	3409432	3409513	CDS	AcPG16	2999	3080	CDS
	AcPG16	3409681	3409789	CDS	AcPG16	3248	3356	CDS
	AcPG16	3410129	3410245	CDS	AcPG16	3696	3812	CDS
	AcPG16	3410847	3411092	CDS	AcPG16	4414	4659	CDS
	AcPG16	3411093	3411128	UTR	AcPG16	4660	4695	UTR
PSS16100	AcPG17	12593335	12593830	UTR	AcPG17	0	495	UTR
	AcPG17	12593831	12593956	CDS	AcPG17	496	621	CDS
	AcPG17	12594060	12594368	CDS	AcPG17	725	1033	CDS
	AcPG17	12594603	12595121	CDS	AcPG17	1268	1786	CDS
	AcPG17	12595476	12595721	CDS	AcPG17	2141	2386	CDS
	AcPG17	12595722	12595992	UTR	AcPG17	2387	2657	UTR
PSS16379	AcPG18	18014662	18014903	UTR	AcPG18	0	241	UTR
	AcPG18	18014904	18015122	CDS	AcPG18	242	460	CDS
	AcPG18	18015262	18015490	CDS	AcPG18	600	828	CDS
	AcPG18	18015620	18015909	CDS	AcPG18	958	1247	CDS
	AcPG18	18016612	18017064	CDS	AcPG18	1950	2402	CDS
	AcPG18	18017065	18017102	UTR	AcPG18	2403	2440	UTR
PSS13593	AcPG19	2561040	2561269	UTR	AcPG19	0	229	UTR
	AcPG19	2561270	2561662	CDS	AcPG19	230	622	CDS
	AcPG19	2561960	2562150	CDS	AcPG19	920	1110	CDS
	AcPG19	2562751	2562958	CDS	AcPG19	1711	1918	CDS
	AcPG19	2563035	2563079	CDS	AcPG19	1995	2039	CDS
	AcPG19	2563183	2563410	CDS	AcPG19	2143	2370	CDS
	AcPG19	2563526	2563657	CDS	AcPG19	2486	2617	CDS
	AcPG19	2564956	2565357	CDS	AcPG19	3916	4317	CDS
	AcPG19	2565358	2565419	UTR	AcPG19	4318	4379	UTR
PSS13594	AcPG20	2574233	2574389	UTR	AcPG20	0	156	UTR
	AcPG20	2574390	2574701	CDS	AcPG20	157	468	CDS
	AcPG20	2575394	2575510	CDS	AcPG20	1161	1277	CDS
	AcPG20	2575724	2575832	CDS	AcPG20	1491	1599	CDS
	AcPG20	2576145	2576226	CDS	AcPG20	1912	1993	CDS
	AcPG20	2576420	2576627	CDS	AcPG20	2187	2394	CDS
	AcPG20	2576701	2576721	CDS	AcPG20	2468	2488	CDS
	AcPG20	2576831	2577001	CDS	AcPG20	2598	2768	CDS
	AcPG20	2577119	2577247	CDS	AcPG20	2886	3014	CDS
	AcPG20	2577748	2577978	CDS	AcPG20	3515	3745	CDS
	AcPG20	2577979	2578029	UTR	AcPG20	3746	3796	UTR
PSS14703	AcPG21	18975657	18975918	UTR	AcPG21	0	261	UTR
	AcPG21	18975919	18976086	CDS	AcPG21	262	429	CDS
	AcPG21	18976217	18976331	CDS	AcPG21	560	674	CDS
	AcPG21	18978565	18978635	CDS	AcPG21	2908	2978	CDS
	AcPG21	18978718	18978875	CDS	AcPG21	3061	3218	CDS
	AcPG21	18979324	18979426	CDS	AcPG21	3667	3769	CDS
	AcPG21	18979511	18979599	CDS	AcPG21	3854	3942	CDS
	AcPG21	18980101	18980198	CDS	AcPG21	4444	4541	CDS
	AcPG21	18980280	18980413	CDS	AcPG21	4623	4756	CDS
	AcPG21	18981145	18981228	CDS	AcPG21	5488	5571	CDS
	AcPG21	18981699	18981929	CDS	AcPG21	6042	6272	CDS
	AcPG21	18981930	18981998	UTR	AcPG21	6273	6341	UTR
PSS11319	AcPG22	3403644	3404010	UTR	AcPG22	0	366	UTR
	AcPG22	3404011	3404346	CDS	AcPG22	367	702	CDS
	AcPG22	3406867	3406987	CDS	AcPG22	3223	3343	CDS
	AcPG22	3407708	3407882	CDS	AcPG22	4064	4238	CDS
	AcPG22	3408425	3408495	CDS	AcPG22	4781	4851	CDS
	AcPG22	3408589	3409229	CDS	AcPG22	4945	5585	CDS
	AcPG22	3409230	3409382	UTR	AcPG22	5586	5738	UTR
PSS11376	AcPG23	4025837	4025849	UTR	AcPG23	0	12	UTR
	AcPG23	4025850	4026559	CDS	AcPG23	13	722	CDS
	AcPG23	4026648	4026718	CDS	AcPG23	811	881	CDS
	AcPG23	4026812	4026986	CDS	AcPG23	975	1149	CDS
	AcPG23	4027078	4027198	CDS	AcPG23	1241	1361	CDS
	AcPG23	4028770	4029102	CDS	AcPG23	2933	3265	CDS
	AcPG23	4029797	4029829	CDS	AcPG23	3960	3992	CDS
	AcPG23	4029830	4029852	UTR	AcPG23	3993	4015	UTR
PSS12155	AcPG24	17787820	17787916	UTR	AcPG24	0	96	UTR
	AcPG24	17787917	17788153	CDS	AcPG24	97	333	CDS
	AcPG24	17788535	17788763	CDS	AcPG24	715	943	CDS
	AcPG24	17788870	17789159	CDS	AcPG24	1050	1339	CDS
	AcPG24	17789536	17789712	CDS	AcPG24	1716	1892	CDS
	AcPG24	17789820	17789960	CDS	AcPG24	2000	2140	CDS
	AcPG24	17789961	17792226	UTR	AcPG24	2141	4406	UTR
PSS09367	AcPG25	268316	268459	UTR	AcPG25	0	143	UTR
	AcPG25	268460	269100	CDS	AcPG25	144	784	CDS
	AcPG25	269351	269421	CDS	AcPG25	1035	1105	CDS
	AcPG25	269547	269721	CDS	AcPG25	1231	1405	CDS
	AcPG25	270433	270553	CDS	AcPG25	2117	2237	CDS
	AcPG25	272541	272876	UTR	AcPG25	4225	4560	UTR
PSS09987	AcPG26	10144996	10145166	UTR	AcPG26	0	170	UTR
	AcPG26	10145167	10145391	CDS	AcPG26	171	395	CDS
	AcPG26	10145518	10145634	CDS	AcPG26	522	638	CDS
	AcPG26	10146255	10146363	CDS	AcPG26	1259	1367	CDS
	AcPG26	10146899	10146980	CDS	AcPG26	1903	1984	CDS
	AcPG26	10148348	10148555	CDS	AcPG26	3352	3559	CDS
	AcPG26	10149339	10149359	CDS	AcPG26	4343	4363	CDS
	AcPG26	10149466	10149633	CDS	AcPG26	4470	4637	CDS
	AcPG26	10150971	10151099	CDS	AcPG26	5975	6103	CDS
	AcPG26	10151618	10151839	CDS	AcPG26	6622	6843	CDS
	AcPG26	10151840	10152010	UTR	AcPG26	6844	7014	UTR
PSS07470	AcPG27	2768646	2768837	UTR	AcPG27	0	191	UTR
	AcPG27	2768838	2769119	CDS	AcPG27	192	473	CDS
	AcPG27	2769382	2769498	CDS	AcPG27	736	852	CDS
	AcPG27	2769604	2769712	CDS	AcPG27	958	1066	CDS
	AcPG27	2769795	2769876	CDS	AcPG27	1149	1230	CDS
	AcPG27	2770641	2770848	CDS	AcPG27	1995	2202	CDS
	AcPG27	2770956	2770976	CDS	AcPG27	2310	2330	CDS
	AcPG27	2771209	2771379	CDS	AcPG27	2563	2733	CDS
	AcPG27	2771529	2771651	CDS	AcPG27	2883	3005	CDS
	AcPG27	2771652	2771660	UTR	AcPG27	3006	3014	UTR
PSS07471	AcPG28	2774118	2774406	UTR	AcPG28	0	288	UTR
	AcPG28	2774407	2774688	CDS	AcPG28	289	570	CDS
	AcPG28	2776073	2776189	CDS	AcPG28	1955	2071	CDS
	AcPG28	2776299	2776407	CDS	AcPG28	2181	2289	CDS
	AcPG28	2776490	2776571	CDS	AcPG28	2372	2453	CDS
	AcPG28	2777314	2777521	CDS	AcPG28	3196	3403	CDS
	AcPG28	2777626	2777646	CDS	AcPG28	3508	3528	CDS
	AcPG28	2777874	2778044	CDS	AcPG28	3756	3926	CDS
	AcPG28	2778129	2778260	CDS	AcPG28	4011	4142	CDS
	AcPG28	2779763	2779990	CDS	AcPG28	5645	5872	CDS
	AcPG28	2779991	2780250	UTR	AcPG28	5873	6132	UTR
PSS07500	AcPG29	3051196	3051470	UTR	AcPG29	0	274	UTR
	AcPG29	3051471	3051701	CDS	AcPG29	275	505	CDS
	AcPG29	3051819	3051935	CDS	AcPG29	623	739	CDS
	AcPG29	3052195	3052303	CDS	AcPG29	999	1107	CDS
	AcPG29	3052441	3052522	CDS	AcPG29	1245	1326	CDS
	AcPG29	3052637	3052844	CDS	AcPG29	1441	1648	CDS
	AcPG29	3052971	3052994	CDS	AcPG29	1775	1798	CDS
	AcPG29	3053114	3053287	CDS	AcPG29	1918	2091	CDS
	AcPG29	3053365	3053448	CDS	AcPG29	2169	2252	CDS
	AcPG29	3053449	3054461	UTR	AcPG29	2253	3265	UTR
PSS05826	AcPG30	3704038	3704231	UTR	AcPG30	0	193	UTR
	AcPG30	3704232	3704462	CDS	AcPG30	194	424	CDS
	AcPG30	3705364	3705882	CDS	AcPG30	1326	1844	CDS
	AcPG30	3706962	3707273	CDS	AcPG30	2924	3235	CDS
	AcPG30	3708081	3708242	CDS	AcPG30	4043	4204	CDS
	AcPG30	3708243	3708434	UTR	AcPG30	4205	4396	UTR
PSS05963	AcPG31	7674742	7674941	UTR	AcPG31	0	199	UTR
	AcPG31	7674942	7675187	CDS	AcPG31	200	445	CDS
	AcPG31	7675620	7676138	CDS	AcPG31	878	1396	CDS
	AcPG31	7676390	7676698	CDS	AcPG31	1648	1956	CDS
	AcPG31	7676785	7676910	CDS	AcPG31	2043	2168	CDS
	AcPG31	7676911	7677060	UTR	AcPG31	2169	2318	UTR
PSS05977	AcPG32	7994174	7994233	UTR	AcPG32	0	59	UTR
	AcPG32	7994234	7994359	CDS	AcPG32	60	185	CDS
	AcPG32	7994446	7994754	CDS	AcPG32	272	580	CDS
	AcPG32	7995006	7995524	CDS	AcPG32	832	1350	CDS
	AcPG32	7995956	7996201	CDS	AcPG32	1782	2027	CDS
	AcPG32	7996202	7996509	UTR	AcPG32	2028	2335	UTR
PSS06072	AcPG33	10320942	10321071	UTR	AcPG33	0	129	UTR
	AcPG33	10321072	10321242	CDS	AcPG33	130	300	CDS
	AcPG33	10321342	10321509	CDS	AcPG33	400	567	CDS
	AcPG33	10321589	10321633	CDS	AcPG33	647	691	CDS
	AcPG33	10321715	10321922	CDS	AcPG33	773	980	CDS
	AcPG33	10322003	10322084	CDS	AcPG33	1061	1142	CDS
	AcPG33	10322176	10322677	CDS	AcPG33	1234	1735	CDS
	AcPG33	10322678	10322754	UTR	AcPG33	1736	1812	UTR
PSS06274	AcPG34	13702759	13702831	UTR	AcPG34	0	72	UTR
	AcPG34	13702832	13702849	CDS	AcPG34	73	90	CDS
	AcPG34	13703548	13703865	CDS	AcPG34	789	1106	CDS
	AcPG34	13704217	13704337	CDS	AcPG34	1458	1578	CDS
	AcPG34	13704418	13704592	CDS	AcPG34	1659	1833	CDS
	AcPG34	13704737	13704807	CDS	AcPG34	1978	2048	CDS
	AcPG34	13705652	13706340	CDS	AcPG34	2893	3581	CDS
	AcPG34	13706341	13706569	UTR	AcPG34	3582	3810	UTR
PSS04199	AcPG35	5124083	5124380	UTR	AcPG35	0	297	UTR
	AcPG35	5124381	5124413	CDS	AcPG35	298	330	CDS
	AcPG35	5125484	5125816	CDS	AcPG35	1401	1733	CDS
	AcPG35	5128271	5128391	CDS	AcPG35	4188	4308	CDS
	AcPG35	5128483	5128657	CDS	AcPG35	4400	4574	CDS
	AcPG35	5128757	5128827	CDS	AcPG35	4674	4744	CDS
	AcPG35	5128922	5129631	CDS	AcPG35	4839	5548	CDS
	AcPG35	5129632	5129843	UTR	AcPG35	5549	5760	UTR
PSS04391	AcPG36	11600456	11600837	UTR	AcPG36	0	381	UTR
	AcPG36	11600838	11601170	CDS	AcPG36	382	714	CDS
	AcPG36	11601803	11601923	CDS	AcPG36	1347	1467	CDS
	AcPG36	11603081	11603326	CDS	AcPG36	2625	2870	CDS
	AcPG36	11604009	11604712	CDS	AcPG36	3553	4256	CDS
	AcPG36	11604713	11604800	UTR	AcPG36	4257	4344	UTR
PSS03100	AcPG37	14524594	14524857	UTR	AcPG37	0	263	UTR
	AcPG37	14524858	14525359	CDS	AcPG37	264	765	CDS
	AcPG37	14526023	14526104	CDS	AcPG37	1429	1510	CDS
	AcPG37	14526198	14526405	CDS	AcPG37	1604	1811	CDS
	AcPG37	14526496	14526540	CDS	AcPG37	1902	1946	CDS
	AcPG37	14526623	14526790	CDS	AcPG37	2029	2196	CDS
	AcPG37	14527058	14527384	CDS	AcPG37	2464	2790	CDS
	AcPG37	14527385	14527737	UTR	AcPG37	2791	3143	UTR
PSS01523	AcPG38	7747831	7748207	UTR	AcPG38	0	376	UTR
	AcPG38	7748208	7748243	CDS	AcPG38	377	412	CDS
	AcPG38	7750158	7750475	CDS	AcPG38	2327	2644	CDS
	AcPG38	7751127	7751247	CDS	AcPG38	3296	3416	CDS
	AcPG38	7751345	7751519	CDS	AcPG38	3514	3688	CDS
	AcPG38	7751735	7751805	CDS	AcPG38	3904	3974	CDS
	AcPG38	7752504	7753177	CDS	AcPG38	4673	5346	CDS
	AcPG38	7753178	7753520	UTR	AcPG38	5347	5689	UTR
PSS01555	AcPG39	8264904	8265097	UTR	AcPG39	0	193	UTR
	AcPG39	8265098	8265529	CDS	AcPG39	194	625	CDS
	AcPG39	8265749	8265916	CDS	AcPG39	845	1012	CDS
	AcPG39	8266287	8266331	CDS	AcPG39	1383	1427	CDS
	AcPG39	8266425	8266632	CDS	AcPG39	1521	1728	CDS
	AcPG39	8266749	8266830	CDS	AcPG39	1845	1926	CDS
	AcPG39	8266998	8267499	CDS	AcPG39	2094	2595	CDS
	AcPG39	8267500	8267818	UTR	AcPG39	2596	2914	UTR
PSS02043	AcPG40	17590317	17590619	UTR	AcPG40	0	302	UTR
	AcPG40	17590620	17591057	CDS	AcPG40	303	740	CDS
	AcPG40	17595463	17595583	CDS	AcPG40	5146	5266	CDS
	AcPG40	17596188	17596436	CDS	AcPG40	5871	6119	CDS
	AcPG40	17596985	17597138	CDS	AcPG40	6668	6821	CDS
	AcPG40	17597673	17598198	CDS	AcPG40	7356	7881	CDS
	AcPG40	17598199	17598433	UTR	AcPG40	7882	8116	UTR
PSR98379	AcPG41	12041773	12041869	UTR	AcPG41	0	96	UTR
	AcPG41	12041870	12042088	CDS	AcPG41	97	315	CDS
	AcPG41	12042191	12042419	CDS	AcPG41	418	646	CDS
	AcPG41	12042642	12042931	CDS	AcPG41	869	1158	CDS
	AcPG41	12043476	12043907	CDS	AcPG41	1703	2134	CDS
	AcPG41	12043908	12043962	UTR	AcPG41	2135	2189	UTR
PSR98380	AcPG42	12053150	12053382	UTR	AcPG42	0	232	UTR
	AcPG42	12053383	12053601	CDS	AcPG42	233	451	CDS
	AcPG42	12053704	12053932	CDS	AcPG42	554	782	CDS
	AcPG42	12054160	12054449	CDS	AcPG42	1010	1299	CDS
	AcPG42	12055100	12055531	CDS	AcPG42	1950	2381	CDS
	AcPG42	12055532	12055550	UTR	AcPG42	2382	2400	UTR
PSR98381	AcPG43	12063257	12063497	UTR	AcPG43	0	240	UTR
	AcPG43	12063498	12063716	CDS	AcPG43	241	459	CDS
	AcPG43	12063821	12064049	CDS	AcPG43	564	792	CDS
	AcPG43	12064249	12064538	CDS	AcPG43	992	1281	CDS
	AcPG43	12065207	12065638	CDS	AcPG43	1950	2381	CDS
	AcPG43	12065639	12065692	UTR	AcPG43	2382	2435	UTR
PSR94736	AcPG44	543417	543884	UTR	AcPG44	0	467	UTR
	AcPG44	543885	544561	CDS	AcPG44	468	1144	CDS
	AcPG44	544943	545013	CDS	AcPG44	1526	1596	CDS
	AcPG44	545129	545303	CDS	AcPG44	1712	1886	CDS
	AcPG44	545415	545535	CDS	AcPG44	1998	2118	CDS
	AcPG44	546577	546894	CDS	AcPG44	3160	3477	CDS
	AcPG44	547855	547881	CDS	AcPG44	4438	4464	CDS
	AcPG44	547882	548016	UTR	AcPG44	4465	4599	UTR
PSR95993	AcPG45	16932824	16932841	UTR	AcPG45	0	17	UTR
	AcPG45	16932842	16933258	CDS	AcPG45	18	434	CDS
	AcPG45	16934580	16934700	CDS	AcPG45	1756	1876	CDS
	AcPG45	16935131	16935379	CDS	AcPG45	2307	2555	CDS
	AcPG45	16936967	16937120	CDS	AcPG45	4143	4296	CDS
	AcPG45	16937543	16938068	CDS	AcPG45	4719	5244	CDS
	AcPG45	16938069	16938631	UTR	AcPG45	5245	5807	UTR
PSR96818	AcPG46	25969453	25969570	UTR	AcPG46	0	117	UTR
	AcPG46	25969571	25969984	CDS	AcPG46	118	531	CDS
	AcPG46	25971273	25971393	CDS	AcPG46	1820	1940	CDS
	AcPG46	25971850	25972098	CDS	AcPG46	2397	2645	CDS
	AcPG46	25972409	25972562	CDS	AcPG46	2956	3109	CDS
	AcPG46	25973235	25973760	CDS	AcPG46	3782	4307	CDS
	AcPG46	25973761	25974372	UTR	AcPG46	4308	4919	UTR
PSR85977	AcPG47	922828	923040	UTR	AcPG47	0	212	UTR
	AcPG47	923041	923280	CDS	AcPG47	213	452	CDS
	AcPG47	923778	923997	CDS	AcPG47	950	1169	CDS
	AcPG47	924269	924558	CDS	AcPG47	1441	1730	CDS
	AcPG47	925114	925431	CDS	AcPG47	2286	2603	CDS
	AcPG47	926280	926395	CDS	AcPG47	3452	3567	CDS
	AcPG47	927193	927401	CDS	AcPG47	4365	4573	CDS
	AcPG47	928639	928715	CDS	AcPG47	5811	5887	CDS
	AcPG47	928716	928942	UTR	AcPG47	5888	6114	UTR
PSR84836	AcPG48	5177508	5177623	UTR	AcPG48	0	115	UTR
	AcPG48	5177624	5178019	CDS	AcPG48	116	511	CDS
	AcPG48	5179749	5179880	CDS	AcPG48	2241	2372	CDS
	AcPG48	5180044	5180271	CDS	AcPG48	2536	2763	CDS
	AcPG48	5180375	5180419	CDS	AcPG48	2867	2911	CDS
	AcPG48	5180494	5180701	CDS	AcPG48	2986	3193	CDS
	AcPG48	5181328	5181518	CDS	AcPG48	3820	4010	CDS
	AcPG48	5181918	5182310	CDS	AcPG48	4410	4802	CDS
	AcPG48	5182311	5182530	UTR	AcPG48	4803	5022	UTR
PSR85096	AcPG49	10363087	10363457	UTR	AcPG49	0	370	UTR
	AcPG49	10363458	10364128	CDS	AcPG49	371	1041	CDS
	AcPG49	10365245	10365315	CDS	AcPG49	2158	2228	CDS
	AcPG49	10365579	10365753	CDS	AcPG49	2492	2666	CDS
	AcPG49	10365854	10365974	CDS	AcPG49	2767	2887	CDS
	AcPG49	10366581	10366898	CDS	AcPG49	3494	3811	CDS
	AcPG49	10368457	10368543	CDS	AcPG49	5370	5456	CDS
	AcPG49	10368544	10368847	UTR	AcPG49	5457	5760	UTR
PSR85100	AcPG50	10413690	10413934	UTR	AcPG50	0	244	UTR
	AcPG50	10413935	10414147	CDS	AcPG50	245	457	CDS
	AcPG50	10414251	10414479	CDS	AcPG50	561	789	CDS
	AcPG50	10415706	10415995	CDS	AcPG50	2016	2305	CDS
	AcPG50	10416635	10416958	CDS	AcPG50	2945	3268	CDS
	AcPG50	10417627	10417860	CDS	AcPG50	3937	4170	CDS
	AcPG50	10417861	10417991	UTR	AcPG50	4171	4301	UTR
PSR85101	AcPG51	10418902	10419064	UTR	AcPG51	0	162	UTR
	AcPG51	10419065	10419286	CDS	AcPG51	163	384	CDS
	AcPG51	10419784	10420003	CDS	AcPG51	882	1101	CDS
	AcPG51	10420332	10420621	CDS	AcPG51	1430	1719	CDS
	AcPG51	10420860	10421174	CDS	AcPG51	1958	2272	CDS
	AcPG51	10421666	10421890	CDS	AcPG51	2764	2988	CDS
	AcPG51	10421891	10421951	UTR	AcPG51	2989	3049	UTR
PSR85195	AcPG52	11728474	11728755	UTR	AcPG52	0	281	UTR
	AcPG52	11728756	11729257	CDS	AcPG52	282	783	CDS
	AcPG52	11729427	11729508	CDS	AcPG52	953	1034	CDS
	AcPG52	11729616	11729823	CDS	AcPG52	1142	1349	CDS
	AcPG52	11729916	11729960	CDS	AcPG52	1442	1486	CDS
	AcPG52	11730188	11730355	CDS	AcPG52	1714	1881	CDS
	AcPG52	11730585	11731016	CDS	AcPG52	2111	2542	CDS
	AcPG52	11731017	11731193	UTR	AcPG52	2543	2719	UTR

## Sheet: R5 chromosome
Chr.01	18577340		chrom	chr.01	S=0	S=18577340
Chr.02	14622108		chrom	chr.02	S=0	S=14622108
Chr.03	21733881		chrom	chr.03	S=0	S=21733881
Chr.04	13767589		chrom	chr.04	S=0	S=13767589
Chr.05	18594556		chrom	chr.05	S=0	S=18594556
Chr.06	17379730		chrom	chr.06	S=0	S=17379730
Chr.07	20027516		chrom	chr.07	S=0	S=20027516
Chr.08	26073903		chrom	chr.08	S=0	S=26073903
Chr.09	16576380		chrom	chr.09	S=0	S=16576380
Chr.10	19347361		chrom	chr.10	S=0	S=19347361
Chr.11	16878413		chrom	chr.11	S=0	S=16878413
Chr.12	19193532		chrom	chr.12	S=0	S=19193532
Chr.13	19520183		chrom	chr.13	S=0	S=19520183
Chr.14	17889010		chrom	chr.14	S=0	S=17889010
Chr.15	15946168		chrom	chr.15	S=0	S=15946168
Chr.16	23784918		chrom	chr.16	S=0	S=23784918
Chr.17	17432628		chrom	chr.17	S=0	S=17432628
Chr.18	20725234		chrom	chr.18	S=0	S=20725234
Chr.19	15405244		chrom	chr.19	S=0	S=15405244
Chr.20	17941880		chrom	chr.20	S=0	S=17941880
Chr.21	17317561		chrom	chr.21	S=0	S=17317561
Chr.22	18944233		chrom	chr.22	S=0	S=18944233
Chr.23	27689248		chrom	chr.23	S=0	S=27689248
Chr.24	17819793		chrom	chr.24	S=0	S=17819793
Chr.25	19628047		chrom	chr.25	S=0	S=19628047
Chr.26	20385717		chrom	chr.26	S=0	S=20385717
Chr.27	20970093		chrom	chr.27	S=0	S=20970093
Chr.28	15843535		chrom	chr.28	S=0	S=15843535
Chr.29	17963318		chrom	chr.29	S=0	S=17963318

## Sheet: PGs motif
AcPG1	187	227	Motif1			Motif1	APGDSPNTDGIHIDSSTNVVIEBSNIGTGDDCISIGSGWSN
AcPG1	233	247	Motif5			Motif2	QGGGGYVRGITFQBITMENVKNPIIIDQNYCDHP
AcPG1	255	277	Motif3			Motif3	VSNVTVENVTLTNTTNGVRIKTW
AcPG1	279	312	Motif2			Motif4	LTGSFNLTSHMTLFLARDAVILGSQDEKEWPLIEPLPSYGRGRELPGGRY
AcPG1	318	351	Motif2			Motif5	ITCGPGHGISIGSLG
AcPG2	282	322	Motif1
AcPG2	328	342	Motif5
AcPG2	350	372	Motif3
AcPG2	373	406	Motif2
AcPG2	417	439	Motif3
AcPG3	193	233	Motif1
AcPG3	239	253	Motif5
AcPG3	261	283	Motif3
AcPG3	285	318	Motif2
AcPG3	324	357	Motif2
AcPG4	193	233	Motif1
AcPG4	239	253	Motif5
AcPG4	261	283	Motif3
AcPG4	285	318	Motif2
AcPG4	324	357	Motif2
AcPG5	200	240	Motif1
AcPG5	246	260	Motif5
AcPG5	268	290	Motif3
AcPG5	291	324	Motif2
AcPG6	229	269	Motif1
AcPG6	275	289	Motif5
AcPG6	297	319	Motif3
AcPG6	320	353	Motif2
AcPG7	222	262	Motif1
AcPG7	268	282	Motif5
AcPG7	290	312	Motif3
AcPG7	313	346	Motif2
AcPG8	130	179	Motif4
AcPG8	264	304	Motif1
AcPG8	341	363	Motif3
AcPG8	364	397	Motif2
AcPG9	229	269	Motif1
AcPG9	275	289	Motif5
AcPG9	317	339	Motif3
AcPG9	340	373	Motif2
AcPG10	88	137	Motif4
AcPG10	222	262	Motif1
AcPG10	299	321	Motif3
AcPG10	322	355	Motif2
AcPG11	136	176	Motif1
AcPG11	182	196	Motif5
AcPG11	204	226	Motif3
AcPG11	227	260	Motif2
AcPG11	300	322	Motif3
AcPG12	228	268	Motif1
AcPG12	274	288	Motif5
AcPG12	296	318	Motif3
AcPG12	319	352	Motif2
AcPG13	226	266	Motif1
AcPG13	272	286	Motif5
AcPG13	294	316	Motif3
AcPG13	317	350	Motif2
AcPG14	126	175	Motif4
AcPG14	261	301	Motif1
AcPG14	320	334	Motif5
AcPG14	338	360	Motif3
AcPG14	361	394	Motif2
AcPG14	428	450	Motif3
AcPG15	82	131	Motif4
AcPG15	214	254	Motif1
AcPG15	255	277	Motif3
AcPG16	254	294	Motif1
AcPG16	300	314	Motif5
AcPG16	322	344	Motif3
AcPG16	345	378	Motif2
AcPG17	187	227	Motif1
AcPG17	233	247	Motif5
AcPG17	255	277	Motif3
AcPG17	280	313	Motif2
AcPG18	193	233	Motif1
AcPG18	239	253	Motif5
AcPG18	261	283	Motif3
AcPG18	285	318	Motif2
AcPG18	324	357	Motif2
AcPG19	311	351	Motif1
AcPG19	357	371	Motif5
AcPG19	379	401	Motif3
AcPG19	402	435	Motif2
AcPG20	226	266	Motif1
AcPG20	272	286	Motif5
AcPG20	294	316	Motif3
AcPG20	317	350	Motif2
AcPG21	51	73	Motif3
AcPG21	74	107	Motif2
AcPG22	88	137	Motif4
AcPG22	222	262	Motif1
AcPG22	280	294	Motif5
AcPG22	298	320	Motif3
AcPG22	321	354	Motif2
AcPG22	360	393	Motif2
AcPG23	98	147	Motif4
AcPG23	232	272	Motif1
AcPG23	309	331	Motif3
AcPG23	332	365	Motif2
AcPG23	371	404	Motif2
AcPG24	148	188	Motif1
AcPG24	194	208	Motif5
AcPG24	216	238	Motif3
AcPG24	241	274	Motif2
AcPG24	314	336	Motif3
AcPG25	88	137	Motif4
AcPG25	222	262	Motif1
AcPG25	298	320	Motif3
AcPG25	321	354	Motif2
AcPG25	360	393	Motif2
AcPG26	222	262	Motif1
AcPG26	268	282	Motif5
AcPG26	290	312	Motif3
AcPG26	313	346	Motif2
AcPG27	147	187	Motif1
AcPG27	193	207	Motif5
AcPG27	215	237	Motif3
AcPG27	238	271	Motif2
AcPG28	226	266	Motif1
AcPG28	272	286	Motif5
AcPG28	294	316	Motif3
AcPG28	317	350	Motif2
AcPG29	136	176	Motif1
AcPG29	182	196	Motif5
AcPG29	204	226	Motif3
AcPG29	227	260	Motif2
AcPG29	300	322	Motif3
AcPG30	200	240	Motif1
AcPG30	246	260	Motif5
AcPG30	269	291	Motif3
AcPG30	293	326	Motif2
AcPG31	187	227	Motif1
AcPG31	233	247	Motif5
AcPG31	255	277	Motif3
AcPG31	280	313	Motif2
AcPG32	187	227	Motif1
AcPG32	233	247	Motif5
AcPG32	255	277	Motif3
AcPG32	280	313	Motif2
AcPG33	170	210	Motif1
AcPG33	216	230	Motif5
AcPG33	238	260	Motif3
AcPG33	261	294	Motif2
AcPG34	88	137	Motif4
AcPG34	222	262	Motif1
AcPG34	299	321	Motif3
AcPG34	322	355	Motif2
AcPG34	361	394	Motif2
AcPG35	98	147	Motif4
AcPG35	232	272	Motif1
AcPG35	309	331	Motif3
AcPG35	332	365	Motif2
AcPG35	377	399	Motif3
AcPG36	87	136	Motif4
AcPG36	221	261	Motif1
AcPG36	298	320	Motif3
AcPG36	321	354	Motif2
AcPG37	222	262	Motif1
AcPG37	268	282	Motif5
AcPG37	290	312	Motif3
AcPG37	313	346	Motif2
AcPG38	94	143	Motif4
AcPG38	228	268	Motif1
AcPG38	305	327	Motif3
AcPG38	328	361	Motif2
AcPG39	257	297	Motif1
AcPG39	303	317	Motif5
AcPG39	325	347	Motif3
AcPG39	348	381	Motif2
AcPG40	122	171	Motif4
AcPG40	257	297	Motif1
AcPG40	316	330	Motif5
AcPG40	334	356	Motif3
AcPG40	357	390	Motif2
AcPG40	424	446	Motif3
AcPG41	186	226	Motif1
AcPG41	232	246	Motif5
AcPG41	254	276	Motif3
AcPG41	278	311	Motif2
AcPG42	186	226	Motif1
AcPG42	232	246	Motif5
AcPG42	254	276	Motif3
AcPG42	278	311	Motif2
AcPG43	186	226	Motif1
AcPG43	232	246	Motif5
AcPG43	254	276	Motif3
AcPG43	278	311	Motif2
AcPG44	91	140	Motif4
AcPG44	225	265	Motif1
AcPG44	302	324	Motif3
AcPG44	325	358	Motif2
AcPG44	364	397	Motif2
AcPG45	115	164	Motif4
AcPG45	250	290	Motif1
AcPG45	309	323	Motif5
AcPG45	327	349	Motif3
AcPG45	350	383	Motif2
AcPG45	417	439	Motif3
AcPG46	16	65	Motif4
AcPG46	114	163	Motif4
AcPG46	249	289	Motif1
AcPG46	308	322	Motif5
AcPG46	326	348	Motif3
AcPG46	349	382	Motif2
AcPG46	416	438	Motif3
AcPG46	441	455	Motif5
AcPG47	176	216	Motif1
AcPG47	282	322	Motif1
AcPG47	328	342	Motif5
AcPG47	350	372	Motif3
AcPG47	374	407	Motif2
AcPG47	410	443	Motif2
AcPG48	89	129	Motif1
AcPG48	309	349	Motif1
AcPG48	355	369	Motif5
AcPG48	377	399	Motif3
AcPG48	400	433	Motif2
AcPG49	111	160	Motif4
AcPG49	245	285	Motif1
AcPG49	322	344	Motif3
AcPG49	345	378	Motif2
AcPG50	228	268	Motif1
AcPG50	274	288	Motif5
AcPG50	296	318	Motif3
AcPG50	320	353	Motif2
AcPG50	360	382	Motif3
AcPG51	222	262	Motif1
AcPG51	268	282	Motif5
AcPG51	290	312	Motif3
AcPG51	314	347	Motif2
AcPG52	257	297	Motif1
AcPG52	303	317	Motif5
AcPG52	325	347	Motif3
AcPG52	348	381	Motif2
